# Supplementary material for: Crystal structure of (Z)-2-benzyl­idene-4-methyl-2H-benzo[b][1,4]thia­zin-3(4H)-one
Source: Acta Crystallogr E Crystallogr Commun. 2015 Oct 17;71(Pt 11):o862–3. doi: 10.1107/S2056989015019295 (PMC4645059; doi:10.1107/S2056989015019295)
Supplement: Supplementary file 1 [file e-71-0o862-sup1.cif]

##############################################################################
#                                                                            #
# This CIF contains the data in a paper accepted for publication in          #
# Acta Crystallographica Section E. It conforms to the requirements of       #
# Notes for Authors for Acta Crystallographica Section E, and has been       #
# peer reviewed under the auspices of the IUCr Commission on Journals.       #
#                                                                            #
# Full details of the Crystallographic Information File format               #
# are given in the paper "The Crystallographic Information File (CIF):       #
# a New Standard Archive File for Crystallography" by S. R. Hall, F. H.      #
# Allen and I. D. Brown [Acta Cryst. (1991), A47, 655-685].                  #
#                                                                            #
# The current version of the core CIF dictionary is obtainable from          #
# ftp://ftp.iucr.org/pub/cif_core.dic.                                       #
#                                                                            #
# Software is freely available for graphical display of the structure(s)     #
# in this CIF. For information consult the CIF software page                 #
# http://www.iucr.org/resources/cif/software.                                #
#                                                                            #
# This file may be used for bona fide research purposes within the           #
# scientific community so long as proper attribution is given to the journal # 
# article from which it was obtained.                                        #
#                                                                            #
##############################################################################
data_I
_database_code_depnum_ccdc_archive 'CCDC 1430755'
_audit_creation_method     'SHELXL-2014/7'
_journal_date_recd_electronic     2015-10-07
_journal_date_accepted     2015-10-12
_journal_name_full     'Acta Crystallographica, Section E'
_journal_year     2015
_journal_volume     71
_journal_issue     11
_journal_page_first     o862
_journal_page_last     o863
_journal_paper_category     HO
_journal_paper_doi     10.1107/S2056989015019295
_journal_coeditor_code     TK5394
_publ_contact_author_name     'Mohamed Ellouz'
_publ_contact_author_address
;
Laboratoire de Chimie Organique H\'et\'erocyclique URAC 21,
P\^ole de Comp\'etence Pharmacochimie, Av. Ibn Battouta, BP 1014,
Facult\'e des Sciences, Universit\'e Mohammed V, Rabat, Morocco
;
_publ_contact_author_email     'mellouz05@gmail.com'
_publ_contact_author_fax     '212 537 77 54 40'
_publ_contact_author_phone     '212 537 77 54 40'
_publ_section_title
;\
Crystal structure of
(<i>Z</i>)-2-benzylidene-4-methyl-2<i>H</i>-benzo[<i>b</i>][1,4]thiazin-\
3(4<i>H</i>)-one
;
loop_
    _publ_author_name
    _publ_author_address
    'Ellouz, Mohamed'
;
Laboratoire de Chimie Organique H\'et\'erocyclique URAC 21,
P\^ole de Comp\'etence Pharmacochimie,
Facult\'e des Sciences, Universit\'e Mohammed V,
Avenue Ibn Battouta, BP 1014, Rabat, Morocco
;
    'Sebbar, Nada Kheira'
;
Laboratoire de Chimie Organique H\'et\'erocyclique URAC 21,
P\^ole de Comp\'etence Pharmacochimie,
Facult\'e des Sciences, Universit\'e Mohammed V,
Avenue Ibn Battouta, BP 1014, Rabat, Morocco
;
    'Essassi, El Mokhtar'
;
Laboratoire de Chimie Organique H\'et\'erocyclique URAC 21,
P\^ole de Comp\'etence Pharmacochimie,
Facult\'e des Sciences, Universit\'e Mohammed V,
Avenue Ibn Battouta, BP 1014, Rabat, Morocco
;
    'Saadi, Mohamed'
;
Laboratoire de Chimie du Solide Appliqu\'ee,
Facult\'e des Sciences, Universit\'e Mohammed V
Avenue Ibn Battouta, BP 1014, Rabat, Morocco
;
    'El Ammari, Lahcen'
;
Laboratoire de Chimie du Solide Appliqu\'ee,
Facult\'e des Sciences, Universit\'e Mohammed V
Avenue Ibn Battouta, BP 1014, Rabat, Morocco
;
_chemical_name_systematic
;\
(<i>Z</i>)-2-Benzylidene-4-methyl-2<i>H</i>-benzo[<i>b</i>][1,4]thiazin-\
3(4<i>H</i>)-one
;
_chemical_name_common     ?
_chemical_formula_moiety     'C16 H13 N O S'
_chemical_formula_sum     'C16 H13 N O S'
_chemical_formula_iupac     'C16 H13 N O S'
_chemical_formula_weight     267.33
_chemical_melting_point     342
_shelx_space_group_comment
;
The symmetry employed for this shelxl refinement is uniquely defined
by the following loop, which should always be used as a source of
symmetry information in preference to the above space-group names.
They are only intended as comments.
;
_space_group_crystal_system     monoclinic
_space_group_name_H-M_alt     'P 21/c'
_space_group_name_Hall     '-P 2ybc'
loop_
    _space_group_symop_operation_xyz
    'x, y, z'
    '-x, y+1/2, -z+1/2'
    '-x, -y, -z'
    'x, -y-1/2, z-1/2'
_cell_length_a     9.1497(3)
_cell_length_b     14.7052(5)
_cell_length_c     10.0037(3)
_cell_angle_alpha     90
_cell_angle_beta     97.0510(10)
_cell_angle_gamma     90
_cell_volume     1335.80(7)
_cell_formula_units_Z     4
_cell_measurement_reflns_used     4082
_cell_measurement_theta_min     2.243
_cell_measurement_theta_max     30.530
_cell_measurement_temperature     296(2)
_exptl_crystal_description     prism
_exptl_crystal_colour     brown
_exptl_crystal_size_max     0.36
_exptl_crystal_size_mid     0.31
_exptl_crystal_size_min     0.26
_exptl_crystal_density_diffrn     1.329
_exptl_crystal_F_000     560
_exptl_absorpt_coefficient_mu     0.232
_exptl_absorpt_correction_type     multi-scan
_exptl_absorpt_process_details
;
(SADABS; Bruker, 2009)
;
_exptl_absorpt_correction_T_min     0.6700
_exptl_absorpt_correction_T_max     0.7461
_diffrn_ambient_temperature     296(2)
_diffrn_radiation_type     MoK\a
_diffrn_radiation_wavelength     0.71073
_diffrn_radiation_source     'fine-focus sealed tube'
_diffrn_radiation_monochromator     graphite
_diffrn_measurement_device_type     'Bruker X8 APEX'
_diffrn_measurement_method     '\f and \w scans'
_diffrn_reflns_number     25334
_diffrn_reflns_av_R_equivalents     0.0311
_diffrn_reflns_theta_min     2.243
_diffrn_reflns_theta_max     30.530
_diffrn_reflns_theta_full     25.242
_diffrn_measured_fraction_theta_max     0.999
_diffrn_measured_fraction_theta_full     1.000
_diffrn_reflns_limit_h_min     -7
_diffrn_reflns_limit_h_max     13
_diffrn_reflns_limit_k_min     -20
_diffrn_reflns_limit_k_max     21
_diffrn_reflns_limit_l_min     -14
_diffrn_reflns_limit_l_max     14
_reflns_number_total     4082
_reflns_number_gt     3071
_reflns_threshold_expression     I>2\s(I)
_refine_ls_structure_factor_coef     Fsqd
_refine_ls_matrix_type     full
_refine_ls_R_factor_all     0.0664
_refine_ls_R_factor_gt     0.0482
_refine_ls_wR_factor_gt     0.1357
_refine_ls_wR_factor_ref     0.1525
_refine_ls_goodness_of_fit_ref     1.124
_refine_ls_restrained_S_all     1.124
_refine_ls_number_reflns     4082
_refine_ls_number_parameters     172
_refine_ls_number_restraints     0
_refine_ls_hydrogen_treatment     constr
_refine_ls_weighting_scheme     calc
_refine_ls_weighting_details
              'w=1/[\s^2^(Fo^2^)+(0.0757P)^2^+0.2379P] where P=(Fo^2^+2Fc^2^)/3'
_atom_sites_solution_hydrogens     geom
_atom_sites_solution_primary     ?
_atom_sites_solution_secondary     ?
_refine_ls_shift/su_max     0.000
_refine_ls_shift/su_mean     0.000
_refine_diff_density_max     0.371
_refine_diff_density_min     -0.210
_refine_ls_extinction_method     none
_refine_ls_extinction_coef     .
loop_
    _atom_type_symbol
    _atom_type_description
    _atom_type_scat_dispersion_real
    _atom_type_scat_dispersion_imag
    _atom_type_scat_source
    'C' 'C' 0.0033 0.0016
                         'International Tables Vol C Tables 4.2.6.8 and 6.1.1.4'
    'H' 'H' 0.0000 0.0000
                         'International Tables Vol C Tables 4.2.6.8 and 6.1.1.4'
    'N' 'N' 0.0061 0.0033
                         'International Tables Vol C Tables 4.2.6.8 and 6.1.1.4'
    'O' 'O' 0.0106 0.0060
                         'International Tables Vol C Tables 4.2.6.8 and 6.1.1.4'
    'S' 'S' 0.1246 0.1234
                         'International Tables Vol C Tables 4.2.6.8 and 6.1.1.4'
_computing_data_collection
;
APEX2 (Bruker, 2009)
;
_computing_cell_refinement
;
SAINT-Plus (Bruker, 2009)
;
_computing_data_reduction
;
SAINT-Plus (Bruker, 2009)
;
_computing_structure_solution
;
SHELXS97 (Sheldrick, 2008)
;
_computing_structure_refinement
;
SHELXL97 (Sheldrick, 2008)
;
_computing_molecular_graphics
;
ORTEP-3 for Windows (Farrugia, 2012)
;
_computing_publication_material
;
PLATON (Spek, 2009) and publCIF (Westrip, 2010)
;
loop_
    _atom_site_type_symbol
    _atom_site_label
    _atom_site_fract_x
    _atom_site_fract_y
    _atom_site_fract_z
    _atom_site_U_iso_or_equiv
    _atom_site_adp_type
    _atom_site_calc_flag
    _atom_site_occupancy
    _atom_site_disorder_assembly
    _atom_site_disorder_group
    C C1 0.73318(17) 0.52736(10) 0.43834(14) 0.0426(3) Uani d 1 . .
    C C2 0.6952(2) 0.48778(12) 0.55605(16) 0.0513(4) Uani d 1 . .
    H H2 0.6186 0.4459 0.5516 0.062 Uiso calc 1 . .
    C C3 0.7715(2) 0.51089(13) 0.67964(16) 0.0579(5) Uani d 1 . .
    H H3 0.7445 0.4862 0.7586 0.070 Uiso calc 1 . .
    C C4 0.8872(2) 0.57054(13) 0.68451(17) 0.0596(4) Uani d 1 . .
    H H4 0.9383 0.5863 0.7675 0.071 Uiso calc 1 . .
    C C5 0.9292(2) 0.60761(12) 0.56848(17) 0.0549(4) Uani d 1 . .
    H H5 1.0100 0.6464 0.5737 0.066 Uiso calc 1 . .
    C C6 0.85101(17) 0.58725(10) 0.44272(14) 0.0425(3) Uani d 1 . .
    C C7 0.86549(16) 0.58789(10) 0.19776(14) 0.0435(3) Uani d 1 . .
    C C8 0.75763(16) 0.51143(10) 0.17601(14) 0.0408(3) Uani d 1 . .
    C C9 0.9905(3) 0.70539(13) 0.3367(2) 0.0689(5) Uani d 1 . .
    H H9A 1.0003 0.7272 0.4278 0.103 Uiso calc 1 . .
    H H9B 1.0853 0.6874 0.3142 0.103 Uiso calc 1 . .
    H H9C 0.9512 0.7528 0.2768 0.103 Uiso calc 1 . .
    C C10 0.75953(16) 0.45936(11) 0.06583(14) 0.0430(3) Uani d 1 . .
    H H10 0.8336 0.4735 0.0133 0.052 Uiso calc 1 . .
    C C11 0.66396(17) 0.38420(10) 0.01526(14) 0.0432(3) Uani d 1 . .
    C C12 0.7201(2) 0.32215(12) -0.07117(18) 0.0563(4) Uani d 1 . .
    H H12 0.8150 0.3299 -0.0935 0.068 Uiso calc 1 . .
    C C13 0.6368(3) 0.24967(15) -0.1236(3) 0.0770(6) Uani d 1 . .
    H H13 0.6763 0.2088 -0.1804 0.092 Uiso calc 1 . .
    C C14 0.4954(3) 0.23710(15) -0.0928(2) 0.0744(6) Uani d 1 . .
    H H14 0.4397 0.1879 -0.1283 0.089 Uiso calc 1 . .
    C C15 0.4378(2) 0.29778(15) -0.0094(2) 0.0663(5) Uani d 1 . .
    H H15 0.3427 0.2893 0.0121 0.080 Uiso calc 1 . .
    C C16 0.51940(18) 0.37157(13) 0.04339(17) 0.0550(4) Uani d 1 . .
    H H16 0.4778 0.4130 0.0979 0.066 Uiso calc 1 . .
    N N1 0.89082(15) 0.62709(9) 0.32356(13) 0.0466(3) Uani d 1 . .
    O O1 0.92759(14) 0.61644(9) 0.10488(12) 0.0591(3) Uani d 1 . .
    S S1 0.62428(4) 0.50183(3) 0.28662(4) 0.05206(15) Uani d 1 . .
loop_
    _atom_site_aniso_label
    _atom_site_aniso_U_11
    _atom_site_aniso_U_22
    _atom_site_aniso_U_33
    _atom_site_aniso_U_12
    _atom_site_aniso_U_13
    _atom_site_aniso_U_23
    C1 0.0506(8) 0.0451(7) 0.0335(6) 0.0048(6) 0.0115(6) 0.0010(5)
    C2 0.0614(10) 0.0554(9) 0.0395(7) 0.0038(7) 0.0162(7) 0.0053(6)
    C3 0.0759(12) 0.0629(10) 0.0359(8) 0.0138(8) 0.0103(8) 0.0093(7)
    C4 0.0735(11) 0.0637(10) 0.0390(7) 0.0134(9) -0.0027(7) -0.0030(7)
    C5 0.0626(10) 0.0528(9) 0.0479(8) 0.0018(7) 0.0014(7) -0.0070(7)
    C6 0.0537(8) 0.0380(7) 0.0367(7) 0.0064(6) 0.0090(6) -0.0005(5)
    C7 0.0451(7) 0.0476(8) 0.0390(7) -0.0009(6) 0.0101(6) 0.0039(6)
    C8 0.0405(7) 0.0504(8) 0.0322(6) -0.0003(6) 0.0079(5) 0.0045(5)
    C9 0.0953(15) 0.0483(9) 0.0663(11) -0.0214(9) 0.0228(10) -0.0069(8)
    C10 0.0425(7) 0.0545(8) 0.0327(6) -0.0003(6) 0.0077(5) 0.0038(6)
    C11 0.0459(7) 0.0500(8) 0.0328(6) -0.0006(6) 0.0019(5) 0.0059(5)
    C12 0.0566(9) 0.0543(9) 0.0589(10) -0.0009(7) 0.0107(8) -0.0052(7)
    C13 0.0818(14) 0.0585(11) 0.0914(16) -0.0055(10) 0.0138(12) -0.0195(10)
    C14 0.0754(13) 0.0584(11) 0.0862(14) -0.0158(10) -0.0033(11) -0.0036(10)
    C15 0.0503(9) 0.0789(13) 0.0677(11) -0.0139(9) -0.0012(8) 0.0097(10)
    C16 0.0465(8) 0.0704(11) 0.0474(8) -0.0025(7) 0.0033(6) -0.0006(8)
    N1 0.0583(8) 0.0404(6) 0.0429(6) -0.0045(5) 0.0130(5) 0.0001(5)
    O1 0.0633(7) 0.0710(8) 0.0461(6) -0.0177(6) 0.0191(5) 0.0037(5)
    S1 0.0473(2) 0.0749(3) 0.0361(2) -0.01066(18) 0.01376(16) -0.00324(16)
_geom_special_details
;
All e.s.d.'s (except the e.s.d. in the dihedral angle between two l.s. planes)
are estimated using the full covariance matrix. The cell e.s.d.'s are taken
into account individually in the estimation of e.s.d.'s in distances, angles
and torsion angles; correlations between e.s.d.'s in cell parameters are only
used when they are defined by crystal symmetry. An approximate (isotropic)
treatment of cell e.s.d.'s is used for estimating e.s.d.'s involving l.s.
planes.
;
loop_
    _geom_bond_atom_site_label_1
    _geom_bond_atom_site_label_2
    _geom_bond_site_symmetry_2
    _geom_bond_distance
    _geom_bond_publ_flag
    C1 C6 . 1.389(2) ?
    C1 C2 . 1.395(2) ?
    C1 S1 . 1.7510(15) ?
    C2 C3 . 1.386(3) ?
    C2 H2 . 0.9300 ?
    C3 C4 . 1.371(3) ?
    C3 H3 . 0.9300 ?
    C4 C5 . 1.379(3) ?
    C4 H4 . 0.9300 ?
    C5 C6 . 1.401(2) ?
    C5 H5 . 0.9300 ?
    C6 N1 . 1.4154(19) ?
    C7 O1 . 1.2215(18) ?
    C7 N1 . 1.3777(19) ?
    C7 C8 . 1.494(2) ?
    C8 C10 . 1.344(2) ?
    C8 S1 . 1.7505(15) ?
    C9 N1 . 1.465(2) ?
    C9 H9A . 0.9600 ?
    C9 H9B . 0.9600 ?
    C9 H9C . 0.9600 ?
    C10 C11 . 1.461(2) ?
    C10 H10 . 0.9300 ?
    C11 C12 . 1.398(2) ?
    C11 C16 . 1.398(2) ?
    C12 C13 . 1.376(3) ?
    C12 H12 . 0.9300 ?
    C13 C14 . 1.379(3) ?
    C13 H13 . 0.9300 ?
    C14 C15 . 1.371(3) ?
    C14 H14 . 0.9300 ?
    C15 C16 . 1.385(3) ?
    C15 H15 . 0.9300 ?
    C16 H16 . 0.9300 ?
loop_
    _geom_angle_atom_site_label_1
    _geom_angle_atom_site_label_2
    _geom_angle_atom_site_label_3
    _geom_angle_site_symmetry_1
    _geom_angle_site_symmetry_3
    _geom_angle
    _geom_angle_publ_flag
    C6 C1 C2 . . 120.73(14) ?
    C6 C1 S1 . . 121.35(11) ?
    C2 C1 S1 . . 117.89(13) ?
    C3 C2 C1 . . 120.00(17) ?
    C3 C2 H2 . . 120.0 ?
    C1 C2 H2 . . 120.0 ?
    C4 C3 C2 . . 119.42(16) ?
    C4 C3 H3 . . 120.3 ?
    C2 C3 H3 . . 120.3 ?
    C3 C4 C5 . . 121.10(16) ?
    C3 C4 H4 . . 119.5 ?
    C5 C4 H4 . . 119.5 ?
    C4 C5 C6 . . 120.48(17) ?
    C4 C5 H5 . . 119.8 ?
    C6 C5 H5 . . 119.8 ?
    C1 C6 C5 . . 118.21(14) ?
    C1 C6 N1 . . 121.00(13) ?
    C5 C6 N1 . . 120.79(15) ?
    O1 C7 N1 . . 120.60(14) ?
    O1 C7 C8 . . 120.56(14) ?
    N1 C7 C8 . . 118.81(12) ?
    C10 C8 C7 . . 118.25(13) ?
    C10 C8 S1 . . 123.55(12) ?
    C7 C8 S1 . . 117.89(11) ?
    N1 C9 H9A . . 109.5 ?
    N1 C9 H9B . . 109.5 ?
    H9A C9 H9B . . 109.5 ?
    N1 C9 H9C . . 109.5 ?
    H9A C9 H9C . . 109.5 ?
    H9B C9 H9C . . 109.5 ?
    C8 C10 C11 . . 130.37(14) ?
    C8 C10 H10 . . 114.8 ?
    C11 C10 H10 . . 114.8 ?
    C12 C11 C16 . . 117.82(15) ?
    C12 C11 C10 . . 117.27(14) ?
    C16 C11 C10 . . 124.87(15) ?
    C13 C12 C11 . . 120.86(18) ?
    C13 C12 H12 . . 119.6 ?
    C11 C12 H12 . . 119.6 ?
    C12 C13 C14 . . 120.6(2) ?
    C12 C13 H13 . . 119.7 ?
    C14 C13 H13 . . 119.7 ?
    C15 C14 C13 . . 119.39(19) ?
    C15 C14 H14 . . 120.3 ?
    C13 C14 H14 . . 120.3 ?
    C14 C15 C16 . . 120.82(19) ?
    C14 C15 H15 . . 119.6 ?
    C16 C15 H15 . . 119.6 ?
    C15 C16 C11 . . 120.45(18) ?
    C15 C16 H16 . . 119.8 ?
    C11 C16 H16 . . 119.8 ?
    C7 N1 C6 . . 124.35(12) ?
    C7 N1 C9 . . 116.37(13) ?
    C6 N1 C9 . . 118.12(13) ?
    C8 S1 C1 . . 99.44(7) ?
loop_
    _geom_hbond_atom_site_label_D
    _geom_hbond_atom_site_label_H
    _geom_hbond_atom_site_label_A
    _geom_hbond_site_symmetry_A
    _geom_hbond_distance_DH
    _geom_hbond_distance_HA
    _geom_hbond_distance_DA
    _geom_hbond_angle_DHA
    C12 H12 O1 3_765 0.93 2.50 3.404(2) 164
_shelx_hkl_file
;
   1   0   0   -0.20    0.10
  -1   0   0   -0.10    0.10
  -1   0   0   -0.10    0.10
   1   0   0   -0.10    0.10
   2   0   0  142.59    4.20
  -2   0   0  151.38    3.90
   2   0   0  142.79    3.90
   3   0   0  377.66   10.40
  -3   0   0  390.76   10.00
   3   0   0  382.16   10.00
   4   0   0  251.57    6.80
  -4   0   0  262.07    6.70
   4   0   0  240.68    7.30
   5   0   0  543.05   14.10
   5   0   0  521.65   14.70
   5   0   0  543.35   14.20
   6   0   0  127.39    3.90
   6   0   0  132.99    4.70
   6   0   0  131.39    4.00
   7   0   0  155.88    4.80
   7   0   0  157.88    6.70
   7   0   0  154.48    4.70
   7   0   0  158.78    5.70
   8   0   0  541.15   17.40
   8   0   0  543.65   14.70
   8   0   0  558.84   14.90
   8   0   0  551.24   16.00
   9   0   0   16.00    1.30
   9   0   0   16.50    2.00
   9   0   0   15.40    2.50
  10   0   0   17.70    1.30
  10   0   0   17.50    2.80
  10   0   0   17.60    2.20
  11   0   0    1.50    1.80
  11   0   0    0.90    1.50
  12   0   0    0.80    1.90
  12   0   0    2.20    1.80
   0  -1   0   -8.80    0.10
   0  -1   0   -8.90    0.10
   0  -1   0   -8.90    0.10
   0  -1   0   -8.80    0.10
   0   1   0   -8.90    0.10
   0   1   0   -8.90    0.10
   0   1   0   -8.80    0.10
   1  -1   0   17.60    1.10
   1  -1   0   15.30    0.90
   1  -1   0   18.80    0.90
  -1   1   0   15.80    0.90
   1   1   0   13.80    0.90
   1   1   0   12.00    0.90
   2  -1   0 5775.12  150.38
   2  -1   0 5409.46  146.89
  -2  -1   0 6030.40  146.69
   2  -1   0 5349.26  147.59
   2   1   0 5647.14  147.39
   2   1   0 5673.83  146.69
  -2   1   0 6033.50  148.19
  -2   1   0 6006.70  147.09
   3  -1   0 3212.08   84.69
   3  -1   0 3304.47   83.69
   3  -1   0 3155.18   84.49
  -3  -1   0 3305.17   83.39
   3   1   0 3184.28   83.99
   3   1   0 3194.58   83.79
   3   1   0 3186.18   84.29
  -3   1   0 3383.56   84.19
  -3   1   0 3321.47   83.59
   4  -1   0    7.30    1.10
   4  -1   0    9.70    0.90
  -4  -1   0    8.60    0.50
   4  -1   0    8.60    0.70
   4   1   0    8.90    0.70
   4   1   0    8.00    0.60
  -4   1   0    9.70    0.60
   5  -1   0  158.28    5.20
   5  -1   0  166.38    4.70
   5  -1   0  158.18    5.90
   5   1   0  164.18    4.80
   5   1   0  157.68    4.60
   5   1   0  164.48    5.30
   6  -1   0   47.60    2.40
   6  -1   0   47.50    1.90
   6  -1   0   45.20    3.10
   6   1   0   45.50    1.80
   6   1   0   46.80    1.90
   7  -1   0   23.10    1.40
   7  -1   0   22.60    1.40
   7  -1   0   26.50    2.10
   7  -1   0   20.30    2.50
   7   1   0   25.90    1.50
   7   1   0   22.80    2.10
   7   1   0   22.50    1.30
   8  -1   0    3.70    0.80
   8  -1   0   -0.30    0.80
   8  -1   0    3.90    1.20
   8  -1   0   -2.40    1.50
   8   1   0    4.20    1.30
   8   1   0    2.00    0.90
   8   1   0   -0.40    0.70
   8   1   0   -0.80    1.60
   9  -1   0    4.70    1.70
   9  -1   0    4.50    1.40
   9  -1   0    6.10    0.90
   9   1   0    7.80    0.90
   9   1   0    6.40    1.00
   9   1   0    6.30    1.60
   9   1   0    5.10    1.80
  10  -1   0    2.60    1.80
  10  -1   0    5.80    0.90
  10  -1   0    6.50    1.70
  10   1   0    3.60    1.80
  10   1   0    5.80    0.90
  10   1   0    5.10    1.70
  11  -1   0    0.40    1.90
  11  -1   0    0.70    1.30
  11   1   0    0.80    1.50
  11   1   0    1.50    1.90
  12  -1   0   -0.30    2.00
  12  -1   0   -1.60    1.40
  12   1   0   -0.80    1.50
  12   1   0   -0.90    1.70
   0  -2   0 5228.08  150.68
   0   2   0 6082.19  150.98
   0   2   0 6334.57  151.08
   1  -2   0  106.89    3.10
   1  -2   0  111.19    3.40
   1  -2   0  104.59    3.20
  -1  -2   0  109.29    3.20
  -1  -2   0  112.49    3.20
   1  -2   0  111.79    3.10
   1  -2   0  112.79    3.30
  -1  -2   0  112.89    3.10
   1   2   0  108.89    2.90
  -1   2   0  106.09    3.30
  -1   2   0  107.69    3.40
  -1   2   0  109.79    3.10
  -1   2   0  113.19    3.20
   1   2   0  108.29    3.10
   1   2   0  101.39    3.20
   1   2   0  105.69    3.20
  -1   2   0  111.19    3.10
  -2  -2   0 9379.76  235.98
   2  -2   0 9157.58  234.98
   2  -2   0 9695.93  239.38
   2  -2   0 8922.81  235.48
   2  -2   0 8709.43  235.48
  -2   2   0 9105.99  235.48
   2   2   0 8781.32  234.98
  -2   2   0 9999.00  239.28
  -2   2   0 9492.75  235.58
   2   2   0 8763.22  235.38
   3  -2   0   59.69    1.90
  -3  -2   0   60.89    2.00
   3  -2   0   56.89    2.60
   3  -2   0   54.59    2.10
  -3  -2   0   61.89    1.80
   3  -2   0   56.09    1.90
   3   2   0   58.59    2.00
  -3   2   0   61.19    2.10
   3   2   0   56.19    1.90
  -3   2   0   61.29    2.90
  -3   2   0   60.59    1.90
  -4  -2   0  348.57    8.80
   4  -2   0  328.37    9.00
   4  -2   0  317.07    9.20
   4  -2   0  325.47   10.00
   4   2   0  342.17    9.50
   4   2   0  337.17    9.00
   4   2   0  321.77    8.80
   5  -2   0   70.89    2.80
   5  -2   0   68.69    3.40
   5  -2   0   70.99    2.40
   5   2   0   72.49    2.40
   5   2   0   72.49    2.50
   5   2   0   71.39    3.00
   6  -2   0  333.97    9.20
   6  -2   0  336.27    9.80
   6  -2   0  338.97   10.90
   6   2   0  339.37    9.30
   6   2   0  325.97   10.00
   6   2   0  332.97    9.10
   7  -2   0   88.59    3.70
   7  -2   0   88.29    3.10
   7  -2   0   97.89    3.30
   7  -2   0   85.39    4.70
   7   2   0   85.39    3.90
   7   2   0   86.39    3.00
  -7   2   0   91.99    2.80
   7   2   0   89.39    3.20
   8  -2   0  298.97   10.90
   8  -2   0  301.67    8.50
   8  -2   0  303.87    8.60
   8  -2   0  308.67    9.60
   8   2   0  302.87    9.80
   8   2   0  295.87    8.70
   8   2   0  293.77    8.40
   9  -2   0   21.10    2.80
   9  -2   0   28.30    1.70
   9  -2   0   25.00    2.50
   9   2   0   29.70    2.90
   9   2   0   28.40    1.80
   9   2   0   25.90    1.50
  10  -2   0   11.60    1.80
  10  -2   0   13.20    1.30
  10  -2   0   11.50    2.50
  10   2   0   10.60    2.10
  10   2   0   13.10    1.20
  10   2   0   10.90    2.40
  11  -2   0   -0.70    0.70
  11  -2   0   -0.90    1.30
  11  -2   0   -0.60    1.60
  11   2   0    1.20    1.70
  11   2   0    0.40    1.30
  12  -2   0    2.90    2.30
  12  -2   0    6.30    1.90
  12   2   0    6.20    2.50
  12   2   0    7.00    2.20
   0  -3   0    0.60    0.30
   0  -3   0    0.00    0.30
   0  -3   0   -0.10    0.40
   0  -3   0   -0.30    0.50
   0   3   0   -0.10    0.30
   0   3   0    0.00    0.30
   0   3   0    0.10    0.40
   0   3   0   -0.30    0.30
   1  -3   0 2691.63   72.39
   1  -3   0 2707.53   73.39
   1  -3   0 2762.12   72.69
   1  -3   0 2785.12   71.79
  -1  -3   0 2850.41   73.09
  -1  -3   0 2781.32   71.99
   1  -3   0 2760.32   73.19
  -1  -3   0 2894.21   72.59
  -1   3   0 2730.83   72.69
   1   3   0 2711.03   72.59
  -1   3   0 2844.42   72.69
  -1   3   0 2754.52   73.19
  -1   3   0 2883.11   73.49
   1   3   0 2870.81   73.09
   1   3   0 2603.34   72.19
   1   3   0 2891.11   74.09
  -1   3   0 2767.52   72.49
  -1   3   0 2889.11   72.69
  -2  -3   0 5915.81  149.88
   2  -3   0 5791.32  149.69
   2  -3   0 5594.34  150.68
  -2  -3   0 5759.42  150.28
   2  -3   0 5763.12  153.08
   2  -3   0 5878.01  151.98
   2  -3   0 5575.64  149.88
  -2   3   0 6071.39  150.18
   2   3   0 6041.80  148.89
   2   3   0 5726.53  150.68
   2   3   0 5970.10  151.38
  -2   3   0 5936.11  150.38
  -2   3   0 5873.41  150.08
   2   3   0 5772.22  149.99
   3  -3   0 1791.32   44.40
  -3  -3   0 1736.93   44.50
   3  -3   0 1700.23   44.50
   3  -3   0 1669.03   45.20
  -3  -3   0 1778.82   44.30
   3  -3   0 1668.73   44.50
  -3   3   0 1791.02   44.60
   3   3   0 1688.43   44.40
   3   3   0 1807.02   44.30
  -3   3   0 1819.82   44.70
   3   3   0 1618.74   44.50
   4  -3   0  369.66    9.50
   4  -3   0  347.17    9.80
   4  -3   0  351.56   10.50
   4  -3   0  348.17    9.60
   4   3   0  352.16    9.50
   4   3   0  351.66    9.70
   5  -3   0  122.29    4.90
   5  -3   0  115.49    4.00
   5  -3   0  121.29    3.60
   5  -3   0  114.99    3.70
   5   3   0  111.69    3.80
   5   3   0  121.49    4.40
   5   3   0  114.79    3.60
   6  -3   0   14.10    1.90
   6  -3   0   21.00    1.30
   6  -3   0   22.00    1.10
   6  -3   0   19.50    1.50
   6   3   0   22.50    1.90
  -6   3   0   21.50    1.20
   6   3   0   18.20    1.20
   6   3   0   20.70    1.40
   7  -3   0  197.78    6.10
   7  -3   0  219.58    6.90
   7  -3   0  200.38    6.70
   7  -3   0  200.58    7.80
   7   3   0  199.78    5.90
   7   3   0  200.68    7.10
   7   3   0  199.48    6.20
   8  -3   0   12.10    2.30
   8  -3   0   19.40    1.50
   8  -3   0   16.90    1.80
   8   3   0   21.30    1.60
   8   3   0   18.10    2.10
   8   3   0   14.90    1.40
   9  -3   0    1.10    1.40
   9  -3   0    1.50    1.00
   9  -3   0    0.40    0.70
   9   3   0    1.20    1.30
   9   3   0    0.70    0.80
   9   3   0    0.20    0.60
  10  -3   0    6.90    1.60
  10  -3   0    3.90    2.00
  10  -3   0    6.30    1.10
  10   3   0    6.90    0.90
  10   3   0    6.20    1.80
  11  -3   0   -0.70    1.60
  11  -3   0   -0.40    1.30
  11  -3   0   -1.00    0.70
  11   3   0   -0.10    1.40
  11   3   0    1.70    1.80
  12  -3   0   -1.90    1.50
  12  -3   0   -0.70    1.90
  12  -3   0   -0.20    1.80
  12   3   0    1.80    1.90
  12   3   0    1.60    1.80
   0  -4   0 1715.83   42.60
   0  -4   0 1701.13   42.60
   0  -4   0 1591.14   43.90
   0  -4   0 1587.14   44.20
   0   4   0 1675.73   43.80
   0   4   0 1647.14   42.60
   0   4   0 1699.63   43.70
   0   4   0 1619.24   42.60
   1  -4   0 6906.71  184.28
   1  -4   0 6995.00  181.28
   1  -4   0 6917.31  182.08
  -1  -4   0 7144.99  181.38
  -1  -4   0 7121.59  181.08
  -1  -4   0 7167.78  181.78
  -1  -4   0 6998.20  184.38
   1  -4   0 6805.82  180.68
  -1   4   0 7382.96  184.18
   1   4   0 6790.42  181.58
   1   4   0 7437.66  184.78
  -1   4   0 7185.88  180.88
   1   4   0 6707.93  181.68
  -1   4   0 6980.50  182.08
   1   4   0 7178.18  181.58
  -1   4   0 7032.60  181.58
  -1   4   0 7093.89  181.58
  -1   4   0 6848.11  181.78
  -2  -4   0 2979.90   75.79
  -2  -4   0 2872.41   76.69
  -2  -4   0 2973.80   75.09
   2  -4   0 2783.82   75.19
   2  -4   0 2786.72   76.99
   2  -4   0 3094.69   75.89
   2  -4   0 2849.11   76.89
   2  -4   0 2754.92   75.59
  -2   4   0 2938.11   76.19
   2   4   0 2806.62   75.79
   2   4   0 3057.89   76.69
  -2   4   0 3134.59   75.59
   2   4   0 2973.60   74.59
  -2   4   0 3065.59   75.49
   2   4   0 2781.52   75.99
  -2   4   0 2842.32   75.69
  -2   4   0 2999.80   76.69
   3  -4   0 1562.14   40.90
   3  -4   0 1526.35   40.50
   3  -4   0 1615.14   40.00
   3  -4   0 1561.74   40.20
   3  -4   0 1543.05   40.10
  -3   4   0 1600.84   40.10
   3   4   0 1523.95   40.20
  -3   4   0 1506.15   40.10
   3   4   0 1527.05   40.00
  -3   4   0 1564.74   40.00
   3   4   0 1608.84   39.80
   4  -4   0  467.85   12.70
   4  -4   0  465.35   13.20
   4  -4   0  444.16   12.60
   4  -4   0  487.95   12.50
   4  -4   0  465.05   13.50
   4   4   0  470.75   12.70
   4   4   0  449.26   12.50
   4   4   0  490.75   12.40
   5  -4   0 1464.25   39.00
   5  -4   0 1378.56   37.80
   5  -4   0 1385.86   37.70
   5  -4   0 1525.15   37.50
   5   4   0 1432.76   37.50
  -5   4   0 1538.05   37.70
   5   4   0 1458.05   37.80
   6  -4   0    9.00    1.60
   6  -4   0   10.80    1.20
   6  -4   0   10.60    1.10
   6  -4   0   12.00    1.00
   6   4   0    9.60    1.50
   6   4   0   10.30    1.00
   6   4   0    9.80    1.10
  -6   4   0   11.60    1.10
   7  -4   0   38.30    2.30
   7  -4   0   36.20    3.30
   7  -4   0   37.90    2.00
   7   4   0   34.20    1.80
   7   4   0   34.50    2.60
   7   4   0   37.90    2.00
  -7   4   0   38.20    1.80
   8  -4   0  273.57    8.30
   8  -4   0  293.87    9.10
   8  -4   0  286.27   10.50
   8   4   0  291.17    8.50
   8   4   0  278.77    8.10
   8   4   0  284.07    9.60
   9  -4   0   32.40    3.60
   9  -4   0   34.90    2.70
   9  -4   0   34.10    2.10
   9   4   0   38.10    3.30
   9   4   0   31.90    1.80
   9   4   0   35.90    2.20
  10  -4   0    0.70    1.60
  10  -4   0    1.30    0.90
  10  -4   0    1.20    1.20
  10   4   0    2.40    0.70
  10   4   0    1.90    1.60
  11  -4   0    9.70    1.90
  11  -4   0   11.70    1.40
  11  -4   0    9.10    2.50
  11  -4   0   11.20    2.50
  11   4   0    9.40    2.20
  12  -4   0    7.10    2.70
  12  -4   0   10.40    2.80
  12  -4   0    7.70    2.00
  12   4   0   11.50    2.50
  12   4   0    9.80    2.90
   0  -5   0   -1.10    0.60
   0  -5   0   -1.80    0.60
   0  -5   0   -0.60    0.40
   0   5   0   -1.60    0.40
   0   5   0   -1.70    0.40
   0   5   0    0.00    0.60
   0   5   0   -1.20    0.50
   0   5   0   -0.90    0.70
  -1  -5   0   81.89    2.20
  -1  -5   0   74.59    3.10
   1  -5   0   82.99    3.30
   1  -5   0   81.39    2.60
  -1  -5   0   83.79    2.70
   1  -5   0   79.69    2.80
   1  -5   0   83.59    2.70
   1   5   0   81.99    2.80
  -1   5   0   81.79    2.80
   1   5   0   77.19    2.70
  -1   5   0   80.19    2.80
  -1   5   0   89.29    2.60
   1   5   0   88.29    2.80
  -1   5   0   83.39    2.70
   2  -5   0    0.50    0.70
  -2  -5   0   -0.20    0.40
   2  -5   0    0.80    0.60
   2  -5   0    0.20    0.40
   2  -5   0    0.70    0.40
   2  -5   0    1.50    0.50
   2   5   0    1.20    0.60
  -2   5   0    0.00    0.30
  -2   5   0    0.80    0.50
  -2   5   0    0.70    0.50
   2   5   0    0.20    0.50
   2   5   0    0.50    0.50
   3  -5   0   95.29    3.30
   3  -5   0   96.59    3.20
   3  -5   0   93.79    3.80
   3  -5   0  102.39    3.60
   3  -5   0  101.99    3.20
   3   5   0  100.09    2.70
   3   5   0   94.69    3.30
  -3   5   0  102.69    3.20
  -3   5   0   97.49    3.10
  -3   5   0   97.79    3.30
   3   5   0  100.39    3.20
   4  -5   0   66.39    3.30
   4  -5   0   73.69    2.50
   4  -5   0   69.99    3.10
   4  -5   0   68.69    2.60
   4  -5   0   61.99    2.60
   4   5   0   72.99    2.20
   4   5   0   67.89    2.70
  -4   5   0   70.39    2.60
   4   5   0   65.89    2.50
   5  -5   0   17.60    1.80
   5  -5   0   17.90    2.10
   5  -5   0   16.00    1.30
   5  -5   0   15.60    1.40
  -5   5   0   18.40    1.40
   5   5   0   17.20    1.50
   5   5   0   18.30    1.10
   5   5   0   18.00    1.30
   6  -5   0   73.59    2.90
   6  -5   0   71.19    3.60
   6  -5   0   69.59    3.90
   6  -5   0   71.19    3.00
   6   5   0   74.99    2.70
  -6   5   0   79.09    2.80
   6   5   0   72.19    3.00
   7  -5   0   12.60    2.00
   7  -5   0   14.00    2.00
   7  -5   0   12.80    1.40
   7  -5   0   17.20    1.70
   7   5   0   15.00    1.30
  -7   5   0   14.30    1.30
   7   5   0   13.50    1.80
   7   5   0   15.80    1.60
   8  -5   0   24.00    1.80
   8  -5   0   15.80    2.40
   8  -5   0   26.60    2.90
   8  -5   0   23.90    2.10
   8   5   0   24.80    1.90
   8   5   0   20.30    1.60
   8   5   0   19.30    2.30
   9  -5   0   15.30    1.60
   9  -5   0   14.20    2.60
   9  -5   0   11.50    2.30
   9  -5   0   12.70    1.80
   9   5   0   16.50    1.70
   9   5   0   14.60    2.20
   9   5   0   15.30    1.40
  10  -5   0    0.40    1.70
  10  -5   0    2.10    1.80
  10  -5   0    0.90    1.00
  10  -5   0    3.40    1.40
  10   5   0    3.20    0.80
  10   5   0    2.80    1.60
  11  -5   0    5.80    2.40
  11  -5   0    9.10    2.70
  11  -5   0    3.80    1.60
  11   5   0    5.30    1.90
  12  -5   0   -1.80    1.40
  12  -5   0    1.10    2.10
  12  -5   0    0.30    2.30
  12   5   0   -0.50    1.90
  12   5   0    0.80    1.80
   0  -6   0  219.18    6.30
   0  -6   0  208.88    6.70
   0   6   0  206.78    6.30
   0   6   0  229.98    6.20
   0   6   0  208.98    6.20
   0   6   0  219.28    6.20
  -1  -6   0 1397.26   36.50
   1  -6   0 1363.16   37.20
  -1  -6   0 1410.66   36.40
   1  -6   0 1444.56   36.70
  -1  -6   0 1410.36   37.10
  -1   6   0 1440.66   36.70
  -1   6   0 1481.15   36.40
   1   6   0 1403.56   36.60
   1   6   0 1457.15   36.60
  -1   6   0 1414.26   36.60
   1   6   0 1310.47   36.60
   2  -6   0 2022.70   53.09
   2  -6   0 2104.99   52.59
  -2  -6   0 2009.60   52.99
   2  -6   0 2009.10   52.19
   2   6   0 1956.30   52.39
  -2   6   0 2117.19   52.19
   2   6   0 2029.70   52.49
  -2   6   0 2052.79   52.49
  -2   6   0 2027.90   52.39
   3  -6   0  995.20   27.10
   3  -6   0 1060.69   26.70
   3  -6   0  977.80   26.90
   3  -6   0 1027.90   27.70
  -3   6   0 1057.39   26.70
   3   6   0  998.50   26.90
  -3   6   0 1034.10   26.90
   3   6   0 1034.90   26.80
  -3   6   0 1030.70   26.70
   4  -6   0  235.08    7.90
   4  -6   0  240.38    7.10
   4  -6   0  231.38    7.50
   4  -6   0  238.98    7.00
   4   6   0  241.98    7.00
   4   6   0  240.08    7.20
  -4   6   0  236.58    6.90
   4   6   0  251.87    6.40
  -4   6   0  241.68    7.10
   5  -6   0  329.97   10.70
   5  -6   0  317.37    9.50
   5  -6   0  336.17    9.50
   5  -6   0  336.37   10.30
   5   6   0  319.17    9.40
   5   6   0  333.47    9.70
   5   6   0  351.66    9.00
  -5   6   0  341.37    9.50
   6  -6   0  142.79    4.90
   6  -6   0  147.29    6.10
   6  -6   0  146.79    4.90
   6  -6   0  142.29    5.60
   6   6   0  139.79    4.60
  -6   6   0  142.09    4.70
   6   6   0  145.09    5.00
   7  -6   0    3.50    1.10
   7  -6   0    6.10    1.10
   7  -6   0    5.20    1.60
   7  -6   0    4.70    1.70
   7   6   0    4.80    1.10
   7   6   0    5.40    0.90
  -7   6   0    7.80    1.10
   7   6   0    4.80    1.40
   8  -6   0   58.69    3.80
   8  -6   0   56.69    3.10
   8  -6   0   58.99    2.90
   8  -6   0   55.89    4.20
   8   6   0   57.19    3.70
   8   6   0   58.49    2.90
   8   6   0   57.89    2.60
   9  -6   0   17.80    1.80
   9  -6   0   17.60    2.00
   9  -6   0   14.30    2.60
   9  -6   0   19.40    2.80
   9   6   0   16.00    2.40
   9   6   0   19.40    1.90
   9   6   0   18.70    1.60
  10  -6   0    5.50    1.50
  10  -6   0    4.00    2.10
  10  -6   0    3.90    2.00
  10   6   0    3.00    1.70
  10   6   0    4.10    0.90
  11  -6   0   20.30    2.40
  11  -6   0   20.70    3.50
  11  -6   0   22.50    3.50
  11   6   0   18.40    2.80
  12  -6   0    6.90    2.60
  12  -6   0    2.60    2.50
  12   6   0    5.20    2.20
   0  -7   0   -0.90    0.70
   0  -7   0    0.90    0.70
   0   7   0    0.00    0.50
   0   7   0   -0.20    0.60
   1  -7   0  192.48    5.90
  -1  -7   0  186.18    6.30
  -1  -7   0  191.98    5.70
  -1  -7   0  192.48    5.00
   1  -7   0  184.08    6.40
   1   7   0  174.08    5.70
   1   7   0  192.38    5.80
  -1   7   0  197.38    5.90
  -1   7   0  186.28    5.70
  -1   7   0  200.78    5.60
   2  -7   0 2186.98   58.79
   2  -7   0 2288.87   58.29
  -2  -7   0 2190.78   57.99
   2  -7   0 2280.47   57.89
   2   7   0 2155.28   58.09
  -2   7   0 2256.37   58.19
  -2   7   0 2231.48   57.99
  -2   7   0 2523.25   58.09
   2   7   0 2178.68   58.09
  -3  -7   0  197.18    6.10
   3  -7   0  199.38    6.90
   3  -7   0  200.28    6.40
   3  -7   0  202.28    5.90
   3   7   0  198.58    6.10
   3   7   0  205.78    6.30
  -3   7   0  202.88    6.20
  -3   7   0  198.98    6.00
   4  -7   0  241.68    7.50
   4  -7   0  254.07    8.50
   4  -7   0  252.77    7.30
   4  -7   0  240.58    7.80
  -4   7   0  253.87    7.30
   4   7   0  249.88    7.40
  -4   7   0  244.38    7.40
   4   7   0  261.87    6.50
   4   7   0  246.68    7.50
   5  -7   0   29.50    2.30
   5  -7   0   28.70    1.90
   5  -7   0   28.50    1.90
   5  -7   0   33.80    2.90
   5   7   0   32.30    2.00
   5   7   0   31.80    1.20
   5   7   0   32.00    1.80
  -5   7   0   29.40    1.90
   6  -7   0   46.10    2.50
   6  -7   0   46.20    3.00
   6  -7   0   45.50    2.50
   6  -7   0   48.80    3.50
   6   7   0   44.10    2.20
   6   7   0   47.00    2.60
  -6   7   0   49.20    2.40
   7  -7   0    1.90    1.70
   7  -7   0    2.80    1.50
   7  -7   0    1.80    1.00
   7  -7   0    1.20    0.90
   7   7   0    1.70    0.80
   7   7   0    2.00    1.10
  -7   7   0    2.10    0.90
   8  -7   0    2.10    1.60
   8  -7   0    2.10    1.10
   8  -7   0    0.10    1.60
   8  -7   0    1.10    1.10
   8   7   0    0.90    1.00
   8   7   0    1.10    0.80
   8   7   0    1.10    1.30
   9  -7   0    4.90    2.00
   9  -7   0    2.90    1.30
   9  -7   0    1.90    2.00
   9   7   0    2.20    1.50
   9   7   0    2.50    1.00
   9   7   0    3.80    1.30
  10  -7   0   -0.80    1.20
  10  -7   0    0.20    2.00
  10  -7   0    0.00    1.90
  10   7   0    0.20    0.80
  10   7   0    0.00    1.50
  11  -7   0   -2.40    1.90
  11  -7   0   -1.70    1.90
  11   7   0    1.00    1.80
  12  -7   0   -3.00    2.50
  12  -7   0    4.70    2.60
  12   7   0    1.90    2.30
   0  -8   0 3168.18   86.79
   0  -8   0 3335.77   86.49
   0   8   0 3361.16   83.59
   0   8   0 3163.28   83.59
  -1  -8   0  323.77   10.30
  -1  -8   0  340.77    8.90
  -1  -8   0  348.67    9.70
   1  -8   0  332.17   10.50
   1  -8   0  348.57    9.80
  -1   8   0  339.17    9.70
   1   8   0  342.97    9.80
  -1   8   0  342.27    9.80
   1   8   0  346.47    9.80
   2  -8   0    5.00    1.30
  -2  -8   0    4.30    0.90
   2  -8   0    4.60    1.00
   2   8   0    5.70    1.10
  -2   8   0    4.20    0.90
   2   8   0    5.20    0.90
  -2   8   0    4.30    0.80
   3  -8   0  235.58    6.80
  -3  -8   0  227.78    7.00
   3  -8   0  228.98    7.20
   3  -8   0  245.58    8.00
  -3   8   0  225.78    7.00
   3   8   0  228.28    7.00
  -3   8   0  223.48    6.80
   3   8   0  222.28    7.10
   4  -8   0  189.38    7.10
   4  -8   0  179.48    6.30
   4  -8   0  187.18    5.70
   4   8   0  186.68    5.90
  -4   8   0  190.38    6.00
  -4   8   0  187.08    5.70
   4   8   0  178.18    6.00
   5  -8   0   23.60    2.10
   5  -8   0   15.00    2.10
   5  -8   0   19.80    1.70
  -5   8   0   20.00    1.70
   5   8   0   19.60    0.70
   5   8   0   16.60    1.50
   5   8   0   19.10    1.70
   6  -8   0    0.60    1.40
   6  -8   0    1.80    1.40
   6  -8   0    0.50    0.90
   6  -8   0   -0.10    0.90
  -6   8   0    1.30    0.80
   6   8   0   -0.90    0.70
   6   8   0    0.60    1.00
   7  -8   0  466.85   13.00
   7  -8   0  441.16   14.00
   7  -8   0  438.76   14.60
   7   8   0  432.66   12.70
   7   8   0  454.85   13.10
  -7   8   0  444.66   12.80
   8  -8   0   74.19    5.00
   8  -8   0   84.69    4.80
   8  -8   0   71.79    3.60
   8   8   0   68.49    4.20
   8   8   0   69.49    3.20
   8   8   0   79.09    3.80
   9  -8   0   20.10    2.90
   9  -8   0   16.90    2.80
   9  -8   0   17.10    2.00
   9   8   0   19.10    2.70
   9   8   0   18.70    2.20
   9   8   0   19.80    1.80
  10  -8   0   -1.00    1.20
  10  -8   0   -0.60    2.10
  10  -8   0    0.00    2.10
  10   8   0    0.50    0.90
  10   8   0   -1.50    1.40
  11  -8   0    3.10    2.30
  11  -8   0   -0.10    2.20
  11   8   0    0.50    1.70
  12  -8   0   -2.90    2.30
   0  -9   0    1.00    0.90
   0  -9   0    0.40    1.10
   0   9   0   -0.40    0.70
   0   9   0    0.10    0.80
  -1  -9   0   33.20    2.00
   1  -9   0   34.20    2.70
  -1  -9   0   34.90    1.20
   1  -9   0   34.50    2.20
  -1  -9   0   33.90    2.60
  -1   9   0   33.00    1.90
   1   9   0   36.90    2.10
  -1   9   0   34.40    2.10
  -2  -9   0    0.90    0.70
   2  -9   0    2.00    1.30
   2  -9   0    3.20    1.10
  -2   9   0    1.10    0.80
  -2   9   0    1.30    0.70
   2   9   0    1.10    0.80
   2   9   0    2.50    0.80
  -3  -9   0  164.98    5.50
   3  -9   0  171.48    5.90
   3  -9   0  176.48    5.40
   3  -9   0  167.18    6.60
  -3   9   0  175.28    5.70
   3   9   0  162.68    5.60
  -3   9   0  168.58    5.50
   3   9   0  165.58    5.70
   4  -9   0   26.70    1.90
   4  -9   0   27.30    2.90
   4  -9   0   28.20    2.40
  -4   9   0   23.70    1.60
   4   9   0   23.80    2.00
  -4   9   0   22.40    1.80
   4   9   0   25.90    1.90
   5  -9   0  108.59    4.00
   5  -9   0   99.29    4.50
   5  -9   0  108.89    5.40
  -5   9   0   99.29    3.80
   5   9   0  109.29    4.30
  -5   9   0  109.19    4.10
   5   9   0  106.79    4.00
   6  -9   0    6.50    1.90
   6  -9   0    8.40    1.90
   6  -9   0    7.10    1.30
   6   9   0    9.40    1.40
   6   9   0    8.50    1.50
  -6   9   0    8.40    1.40
   7  -9   0   56.29    4.50
   7  -9   0   53.69    3.80
   7  -9   0   55.89    3.10
   7   9   0   60.59    3.00
   7   9   0   55.99    3.30
  -7   9   0   65.19    3.50
   8  -9   0    2.10    1.20
   8  -9   0   -0.10    1.70
   8  -9   0    0.60    1.60
   8   9   0    1.40    1.00
   8   9   0    1.40    1.20
   8   9   0    0.80    1.40
   9  -9   0    5.40    2.30
   9  -9   0    8.90    2.60
   9  -9   0    6.50    1.70
   9   9   0   10.90    1.50
   9   9   0    7.20    2.10
   9   9   0   11.80    1.90
  10  -9   0   10.20    3.00
  10  -9   0   10.20    3.00
  10   9   0    9.80    2.40
  10   9   0   10.10    1.50
  10   9   0   12.30    3.00
  11  -9   0    3.30    2.60
  11  -9   0    2.00    2.70
  11   9   0    5.90    2.20
   0 -10   0 1352.36   34.20
   0 -10   0 1271.77   35.10
   0  10   0 1288.27   34.20
   0  10   0 1268.37   34.30
  -1 -10   0   15.90    2.00
  -1 -10   0   15.10    1.60
  -1 -10   0   21.50    0.90
   1 -10   0   19.80    1.90
   1 -10   0   14.50    2.00
  -1  10   0   19.50    1.70
   1  10   0   19.40    1.70
   1  10   0   23.70    1.90
  -1  10   0   21.60    1.90
   2 -10   0    0.30    1.40
   2 -10   0    0.60    1.20
  -2 -10   0   -1.30    0.70
   2  10   0    0.00    0.80
   2  10   0   -0.30    0.80
  -2  10   0    0.00    0.70
  -2  10   0   -0.20    0.90
  -3 -10   0  162.48    5.60
   3 -10   0  169.28    6.00
   3 -10   0  180.08    7.00
  -3  10   0  166.28    5.60
   3  10   0  169.48    5.90
   3  10   0  175.38    5.80
  -3  10   0  166.48    5.80
   4 -10   0  115.99    4.80
   4 -10   0  121.09    5.90
   4 -10   0  120.09    4.30
  -4  10   0  120.99    4.60
  -4  10   0  114.19    4.20
   4  10   0  123.29    4.70
   4  10   0  109.39    4.40
   5 -10   0   28.50    2.60
   5 -10   0   32.40    3.50
   5 -10   0   28.20    2.20
   5  10   0   27.80    2.40
  -5  10   0   29.90    2.30
   5  10   0   28.60    2.10
  -5  10   0   27.80    1.90
   6 -10   0    2.70    1.90
   6 -10   0    3.90    1.60
   6 -10   0    2.50    1.10
   6  10   0    5.60    1.30
  -6  10   0    2.50    1.20
   6  10   0    5.00    1.40
   7 -10   0   -2.40    1.80
   7 -10   0   -1.00    1.00
   7 -10   0   -1.00    1.50
   7  10   0   -0.90    1.20
   7  10   0   -0.50    0.90
   8 -10   0    5.10    1.50
   8 -10   0    4.20    2.20
   8 -10   0    5.00    2.20
   8  10   0    5.90    1.70
   8  10   0    7.20    1.40
   8  10   0    4.10    1.60
   9 -10   0    5.00    2.50
   9 -10   0    4.10    2.30
   9  10   0    4.40    1.90
   9  10   0    4.60    1.30
   9  10   0    8.30    1.90
  10 -10   0    1.90    2.50
  10 -10   0    1.80    2.50
  10  10   0    2.40    1.20
  10  10   0    1.20    1.70
  10  10   0    2.90    2.00
  11 -10   0   -2.30    2.40
  11 -10   0   -3.10    2.10
  11  10   0    0.40    2.00
   0 -11   0    0.00    1.20
   0 -11   0    0.50    1.10
   0  11   0    0.20    0.90
   0  11   0   -0.50    0.80
  -1 -11   0   74.79    3.40
   1 -11   0   82.79    3.70
   1 -11   0   76.99    4.40
  -1 -11   0   76.29    4.20
  -1 -11   0   87.09    2.50
  -1 -11   0   75.19    2.40
   1  11   0   80.89    3.50
  -1  11   0   76.39    3.50
  -1  11   0   71.49    3.30
   1  11   0   78.89    3.60
  -2 -11   0    6.70    1.30
   2 -11   0    8.10    1.50
   2 -11   0    5.30    1.80
  -2  11   0    9.40    1.50
   2  11   0    8.10    1.50
  -2  11   0    6.90    1.20
   2  11   0    7.30    1.40
   3 -11   0   30.20    3.40
   3 -11   0   29.00    2.40
  -3 -11   0   23.90    1.90
   3  11   0   29.60    2.10
  -3  11   0   27.70    2.10
  -3  11   0   25.80    1.90
   3  11   0   27.70    2.20
   4 -11   0    1.50    1.70
   4 -11   0    2.70    1.50
   4 -11   0    1.10    0.90
   4  11   0    0.90    1.20
  -4  11   0    1.80    1.00
  -4  11   0    1.50    1.10
   4  11   0    2.40    1.10
   5 -11   0  122.49    6.40
   5 -11   0  131.29    4.70
   5 -11   0  128.49    5.60
   5  11   0  131.29    5.30
  -5  11   0  123.59    4.70
   5  11   0  125.69    4.90
  -5  11   0  132.39    5.00
   6 -11   0   24.20    2.70
   6 -11   0   26.10    2.30
   6 -11   0   19.70    2.90
   6  11   0   26.00    2.40
  -6  11   0   24.70    2.30
   6  11   0   26.40    2.20
   7 -11   0   45.10    3.00
   7 -11   0   48.30    4.50
   7 -11   0   46.90    4.00
   7  11   0   48.00    2.90
   7  11   0   43.60    3.10
   8 -11   0    4.00    2.10
   8 -11   0    5.60    2.60
   8  11   0    6.20    1.40
   8  11   0    4.50    1.80
   9 -11   0   -1.80    2.30
   9 -11   0    1.10    2.30
   9  11   0    3.50    1.70
   9  11   0    1.90    1.80
   9  11   0    2.60    1.30
  10 -11   0   -1.90    2.50
  10 -11   0    2.40    2.50
  10  11   0    7.70    1.60
  10  11   0    6.00    2.10
  10  11   0    1.80    2.00
  11 -11   0    1.70    2.90
  11 -11   0   -6.30    2.70
  11  11   0    0.00    2.10
   0 -12   0   68.39    3.30
   0 -12   0   62.69    4.00
   0  12   0   60.49    3.10
   0  12   0   59.29    3.30
  -1 -12   0   88.49    3.80
   1 -12   0   94.99    5.20
  -1 -12   0   89.49    2.70
   1 -12   0   88.29    4.00
  -1 -12   0   88.39    4.80
  -1 -12   0   97.19    2.80
  -1  12   0   84.69    3.80
   1  12   0   93.19    4.10
   1  12   0   86.49    3.90
  -1  12   0   84.09    4.00
  -2 -12   0   95.29    4.00
   2 -12   0   99.79    5.40
   2 -12   0  101.99    4.50
   2  12   0   99.79    4.20
   2  12   0   94.99    4.20
  -2  12   0   97.29    4.10
  -2  12   0  105.49    4.40
   3 -12   0    4.20    1.60
  -3 -12   0    4.20    1.10
   3 -12   0    1.80    1.80
   3  12   0    5.30    1.30
   3  12   0    4.40    1.30
  -3  12   0    4.00    1.10
  -3  12   0    2.50    1.10
   4 -12   0  134.39    5.70
   4 -12   0  138.19    6.80
   4  12   0  134.59    5.40
  -4  12   0  128.59    5.00
   4  12   0  136.29    5.20
  -4  12   0  136.39    5.30
   5 -12   0   24.40    2.20
   5 -12   0   21.60    3.10
   5 -12   0   26.60    2.90
  -5  12   0   27.00    2.10
   5  12   0   30.20    2.80
   5  12   0   25.70    2.40
  -5  12   0   23.80    2.30
   6 -12   0    5.10    2.30
   6 -12   0    5.20    1.90
   6 -12   0    6.10    1.40
   6  12   0    5.90    1.40
   6  12   0    7.60    1.90
  -6  12   0    8.30    1.60
   7 -12   0   -1.50    1.90
   7 -12   0   -0.80    1.80
   7 -12   0   -1.90    1.60
   7  12   0    0.50    1.10
   7  12   0   -1.00    1.40
   8 -12   0   43.90    4.40
   8 -12   0   27.20    3.90
   8  12   0   32.70    2.70
   8  12   0   41.50    3.40
   9 -12   0   26.40    3.80
   9 -12   0   18.80    3.80
   9  12   0   23.70    2.40
   9  12   0   27.50    3.30
   9  12   0   23.80    2.90
  10 -12   0   -5.30    2.80
  10 -12   0   -1.10    2.40
  10  12   0   -0.40    1.70
  10  12   0   -0.60    1.80
  10  12   0   -1.50    1.20
   0 -13   0   -1.20    0.50
   0 -13   0   -0.10    1.10
   0 -13   0   -0.40    1.30
   0  13   0   -0.50    1.20
   0  13   0    0.50    1.10
  -1 -13   0    4.50    1.30
  -1 -13   0    3.60    0.60
   1 -13   0    3.30    1.50
  -1 -13   0    3.50    1.50
   1 -13   0    3.10    1.70
  -1  13   0    1.50    1.20
   1  13   0    3.20    1.30
  -1  13   0    3.30    1.40
   1  13   0    3.80    1.30
   2 -13   0   17.50    2.50
   2 -13   0   20.10    2.30
  -2 -13   0   19.00    1.90
  -2  13   0   17.60    1.90
   2  13   0   16.90    2.10
   2  13   0   22.40    2.30
  -2  13   0   20.90    2.30
  -3 -13   0    6.80    1.30
   3 -13   0    7.60    1.80
   3 -13   0    4.10    2.00
   3  13   0    5.00    1.50
   3  13   0    6.80    1.50
  -3  13   0    6.00    1.50
  -3  13   0    6.20    1.40
   4 -13   0   32.40    3.00
   4 -13   0   27.30    3.40
  -4  13   0   34.00    2.50
  -4  13   0   36.80    2.90
   4  13   0   40.00    2.80
   4  13   0   37.30    3.00
   5 -13   0   11.60    2.70
   5 -13   0   10.70    2.20
  -5  13   0   12.80    1.70
   5  13   0   13.30    1.90
  -5  13   0   11.40    1.90
   5  13   0   13.20    2.10
   6 -13   0    2.30    2.00
   6 -13   0    0.30    2.20
   6 -13   0    1.90    1.30
   6  13   0    0.20    1.20
   6  13   0    0.60    1.40
  -6  13   0    1.10    1.40
   7 -13   0    2.50    2.30
   7 -13   0   -1.30    2.50
   7  13   0    3.20    1.40
   7  13   0    2.20    1.70
   8 -13   0    1.00    2.40
   8 -13   0   -1.40    2.60
   8  13   0    3.90    1.50
   8  13   0    2.60    1.90
   9 -13   0    2.90    3.30
   9 -13   0    5.00    2.70
   9  13   0    9.90    2.40
   9  13   0    9.60    1.90
   9  13   0    6.80    2.20
  10 -13   0   -2.80    2.90
  10 -13   0   -2.30    2.50
  10  13   0   -2.70    1.80
  10  13   0    1.00    1.30
  10  13   0   -1.50    2.00
   0 -14   0    1.10    1.30
   0 -14   0    0.50    1.60
   0 -14   0    1.80    0.70
   0  14   0    1.00    1.20
   0  14   0    2.40    1.50
  -1 -14   0    5.30    1.40
   1 -14   0    4.30    1.60
   1 -14   0    4.30    1.90
  -1 -14   0    4.40    1.80
   1  14   0    3.30    1.40
  -1  14   0    2.70    1.30
   1  14   0    7.30    1.70
  -1  14   0    2.70    1.50
  -2 -14   0    8.40    1.50
   2 -14   0    7.30    1.80
   2 -14   0    8.80    2.20
  -2  14   0    5.40    1.60
   2  14   0    7.70    1.70
  -2  14   0    8.50    1.60
   2  14   0   11.00    1.90
  -3 -14   0    0.80    1.00
   3 -14   0   -1.60    1.60
   3 -14   0    0.50    2.00
   3  14   0    1.20    1.40
  -3  14   0    0.90    1.30
   3  14   0    0.60    1.30
  -3  14   0   -1.10    1.10
   4 -14   0   26.20    3.40
   4 -14   0   34.10    3.50
   4  14   0   38.40    3.00
   4  14   0   34.10    2.90
  -4  14   0   35.80    3.00
  -4  14   0   32.10    2.60
   5 -14   0   26.20    3.60
   5 -14   0   26.80    3.20
  -5  14   0   28.70    2.60
  -5  14   0   29.90    2.50
   5  14   0   27.30    3.00
   5  14   0   28.50    2.80
   6 -14   0    1.10    2.00
   6 -14   0    1.40    2.60
  -6  14   0    5.50    1.40
   6  14   0    1.70    1.70
  -6  14   0    2.70    1.50
   6  14   0    3.30    1.50
   7 -14   0   -3.90    2.40
   7 -14   0   -1.30    2.00
   7  14   0    0.20    1.30
   7  14   0   -0.20    1.70
   8 -14   0   13.00    3.10
   8 -14   0    9.80    3.70
   8  14   0   12.80    2.60
   8  14   0   12.20    2.10
   9 -14   0    0.70    2.70
   9 -14   0   -4.80    2.80
   9  14   0    2.80    2.00
   9  14   0   -0.60    1.40
   9  14   0    2.60    2.10
   0 -15   0    0.40    1.60
   0 -15   0    0.10    1.40
   0  15   0    0.00    1.30
   0  15   0   -0.30    1.30
  -1 -15   0   97.19    5.60
   1 -15   0   95.59    5.70
  -1 -15   0   96.29    4.40
   1 -15   0   97.79    4.80
   1  15   0   92.09    4.80
   1  15   0  101.39    4.80
  -1  15   0  101.39    4.80
  -1  15   0  100.49    4.60
   2 -15   0    3.00    1.80
  -2 -15   0    3.90    1.40
   2 -15   0    1.20    1.90
   2  15   0    3.40    1.60
  -2  15   0    3.90    1.60
  -2  15   0    2.40    1.50
   2  15   0    4.40    1.70
   3 -15   0   14.10    2.80
   3 -15   0   17.50    2.70
  -3 -15   0   19.30    2.10
   3  15   0   17.30    2.30
   3  15   0   13.20    2.10
  -3  15   0   15.00    2.20
  -3  15   0   17.70    2.50
   4 -15   0   10.40    2.90
   4 -15   0   10.50    2.30
   4  15   0   11.10    2.30
  -4  15   0   10.70    2.10
  -4  15   0    9.80    1.70
   4  15   0   12.80    2.10
   5 -15   0   -0.80    1.80
   5 -15   0    1.70    2.40
  -5  15   0    1.50    1.20
  -5  15   0   -0.40    1.30
   5  15   0    0.70    1.40
   5  15   0    0.60    1.60
   6 -15   0   -1.00    2.20
   6 -15   0   -1.80    2.70
   6  15   0   -1.80    1.50
  -6  15   0    0.40    1.20
   6  15   0   -2.00    1.30
   7 -15   0    4.20    2.60
   7 -15   0    2.70    3.00
   7  15   0    4.30    1.80
   7  15   0    5.20    2.00
   8 -15   0    4.80    2.80
   8 -15   0   -3.30    3.20
   8  15   0    6.80    1.90
   8  15   0    6.90    2.20
   9 -15   0   11.30    4.10
   9 -15   0   14.20    3.60
   9  15   0   21.40    3.20
   9  15   0   19.80    3.20
   9  15   0   19.20    2.60
   0 -16   0   69.59    5.30
   0 -16   0   61.29    3.80
   0  16   0   70.99    4.30
   0  16   0   70.49    4.20
   1 -16   0   24.40    3.20
   1 -16   0   29.50    3.10
  -1 -16   0   30.30    2.80
  -1 -16   0   32.00    3.80
   1  16   0   26.10    2.80
   1  16   0   31.60    3.20
  -1  16   0   36.70    3.20
  -1  16   0   30.80    3.10
  -2 -16   0    5.00    1.50
   2 -16   0    1.60    1.80
   2 -16   0    2.10    2.00
   2  16   0    3.30    1.70
   2  16   0    3.30    1.80
  -2  16   0    3.00    1.70
  -2  16   0    2.60    1.50
   3 -16   0   17.80    2.90
   3 -16   0   19.10    3.10
  -3 -16   0   24.50    2.30
  -3  16   0   15.60    2.20
  -3  16   0   18.50    2.60
   3  16   0   19.50    2.50
   3  16   0   19.80    2.70
   4 -16   0   16.70    3.30
   4 -16   0   21.70    3.10
   4  16   0   19.60    2.50
  -4  16   0   21.30    2.50
   4  16   0   21.60    2.90
  -4  16   0   20.90    2.70
   5 -16   0    1.10    2.20
   5 -16   0    0.80    2.50
  -5  16   0   -0.20    1.20
   5  16   0   -0.30    1.60
  -5  16   0   -1.00    1.30
   5  16   0   -1.00    1.30
   6 -16   0   -2.90    2.80
   6 -16   0   -3.00    2.20
   6  16   0    1.10    1.40
  -6  16   0    2.60    1.40
   6  16   0   -0.10    1.90
   7 -16   0   17.40    3.70
   7 -16   0   15.00    3.90
   7  16   0   16.00    2.50
   7  16   0   19.90    3.10
   8 -16   0   -1.70    3.30
   8 -16   0    3.70    2.90
   8  16   0    3.00    1.70
   8  16   0    6.90    2.50
   0 -17   0    0.60    1.40
   0 -17   0   -0.90    1.60
   0  17   0    0.70    1.50
   0  17   0    2.00    1.60
   1 -17   0    8.60    2.60
  -1 -17   0   12.80    2.00
   1 -17   0    8.70    2.20
  -1  17   0   15.30    2.40
   1  17   0    9.00    2.20
   1  17   0   13.20    2.30
  -1  17   0   12.20    2.40
   2 -17   0    8.90    2.60
   2 -17   0    8.50    2.30
  -2 -17   0   10.40    1.80
  -2  17   0    8.30    2.20
   2  17   0    9.90    2.30
   2  17   0    8.40    2.10
  -2  17   0    7.60    2.00
   3 -17   0   -2.00    1.90
   3 -17   0    1.60    2.20
  -3 -17   0    6.40    1.50
   3  17   0    3.40    1.80
  -3  17   0    4.80    2.00
   3  17   0    2.80    1.90
  -3  17   0    1.40    1.60
   4 -17   0    9.30    2.90
   4 -17   0    8.80    2.70
   4  17   0    9.40    2.40
   4  17   0   11.70    2.40
  -4  17   0    7.90    1.90
  -4  17   0   10.80    2.30
   5 -17   0    0.00    2.80
   5 -17   0   -1.10    2.40
  -5  17   0    1.40    1.70
  -5  17   0    1.70    1.50
   5  17   0   -1.00    1.90
   5  17   0    2.80    1.70
   6 -17   0    2.30    3.20
   6 -17   0   -1.50    2.30
  -6  17   0    2.90    1.50
   6  17   0    0.40    1.80
   6  17   0    2.70    2.20
   7 -17   0   18.40    4.00
   7 -17   0   14.10    4.00
   7  17   0   18.30    2.70
   7  17   0   21.70    3.40
   0 -18   0   -1.00    1.40
   0 -18   0    0.60    2.00
   0  18   0   -0.80    1.70
   0  18   0   -1.40    1.70
   1 -18   0    5.40    2.00
   1 -18   0    4.90    2.40
  -1 -18   0    5.00    1.60
   1  18   0    2.20    1.90
  -1  18   0    3.10    1.80
   1  18   0    3.50    1.80
  -1  18   0    2.90    1.80
  -2 -18   0    3.90    1.30
   2 -18   0    2.50    2.30
   2 -18   0   -0.10    1.80
  -2  18   0    0.90    1.50
   2  18   0    0.10    1.70
  -2  18   0    0.50    1.80
   2  18   0   -1.80    1.60
   3 -18   0   11.80    3.00
  -3 -18   0   22.80    2.40
   3 -18   0   16.00    2.80
   3  18   0   20.10    3.00
   3  18   0   16.70    2.70
  -3  18   0   13.60    2.50
  -3  18   0   13.60    2.60
   4 -18   0   -1.40    2.20
   4 -18   0   -0.70    2.60
   4  18   0    2.10    1.90
   4  18   0    1.10    1.80
  -4  18   0   -2.30    1.40
  -4  18   0    0.70    1.60
   5 -18   0   -3.10    2.50
   5 -18   0   -2.40    2.50
  -5  18   0    0.40    1.50
   5  18   0    0.80    2.10
   5  18   0    2.80    2.00
  -5  18   0   -1.10    2.40
   6 -18   0   -1.60    2.60
   6 -18   0   -1.60    2.90
   6  18   0    0.30    1.90
  -6  18   0    3.90    2.80
   6  18   0    0.50    2.00
   0 -19   0    2.60    2.00
   0 -19   0    0.40    1.50
   0  19   0    1.50    1.80
   0  19   0   -0.30    1.80
   1 -19   0    3.50    2.30
  -1 -19   0    3.20    1.40
   1 -19   0   -1.70    1.50
   1  19   0   -0.20    1.70
   1  19   0   -2.70    1.70
  -1  19   0    0.00    1.80
  -1  19   0   -0.90    1.80
   2 -19   0    4.60    2.40
   2 -19   0    3.40    2.20
   2  19   0    3.30    2.00
  -2  19   0    1.70    1.90
   2  19   0    2.30    2.00
  -2  19   0    3.50    2.00
   3 -19   0   -1.70    2.20
   3 -19   0    0.60    2.50
   3  19   0   -1.50    1.80
   3  19   0    0.40    2.10
  -3  19   0   -2.80    1.40
  -3  19   0    0.10    1.70
   4 -19   0   -2.00    2.70
   4 -19   0   -4.90    2.10
   4  19   0   -1.50    2.00
   4  19   0    0.50    1.80
  -4  19   0    0.20    1.70
  -4  19   0    0.20    1.70
   5 -19   0   10.20    3.30
   5 -19   0    9.30    3.40
   5  19   0   10.70    2.50
   5  19   0   11.00    2.70
  -5  19   0    7.00    2.00
   0 -20   0    1.70    1.90
   0  20   0   -1.20    1.70
   0  20   0   -1.10    1.90
   1 -20   0    5.70    2.00
   1 -20   0    2.40    2.40
   1  20   0    0.10    1.90
  -1  20   0   -1.10    1.80
   1  20   0    0.80    2.10
  -1  20   0    0.10    2.00
   2 -20   0   -0.70    1.90
   2 -20   0    4.70    2.60
   2  20   0    1.90    2.20
   2  20   0    1.80    2.10
  -2  20   0    1.30    1.90
  -2  20   0    1.40    2.10
   3 -20   0    4.00    2.50
   3 -20   0    5.30    2.80
  -3  20   0    4.90    2.00
   3  20   0    1.40    2.30
   3  20   0    1.40    2.10
  -3  20   0    2.10    2.00
   0  21   0   -0.50    2.00
   0  21   0   -0.90    2.10
  13   0  -1    0.00    2.10
  13   0  -1    1.90    1.80
  12   0  -1   -1.60    1.50
  12   0  -1    1.20    2.10
  11   0  -1   -1.70    1.40
  11   0  -1   -3.80    1.20
  10   0  -1   -2.00    0.60
  10   0  -1   -2.80    1.20
  10   0  -1   -0.20    1.10
   9   0  -1    0.10    0.40
   9   0  -1    0.50    1.10
   9   0  -1   -0.50    0.80
   9   0  -1    0.10    1.30
   8   0  -1   -1.20    1.10
   8   0  -1   -0.60    0.60
   8   0  -1   -0.20    0.40
   8   0  -1   -0.70    0.80
   7   0  -1   -0.10    0.30
   7   0  -1   -0.70    1.00
   7   0  -1    0.20    0.80
   7   0  -1    0.20    0.60
   6   0  -1    0.20    0.60
   6   0  -1   -0.10    0.30
   5   0  -1    6.90    0.90
   4   0  -1   -0.30    0.20
   4   0  -1    0.50    0.50
   3   0  -1    0.10    0.10
   2   0  -1    1.10    0.30
  -1   0   1   -2.70    0.20
   1   0  -1   -3.10    0.20
   1   0  -1   -2.80    0.10
   1   0  -1   -3.10    0.20
   0   0  -1   -1.00    0.10
   0   0   1   -1.00    0.10
   0   0   1   -1.00    0.10
   0   0   1   -1.00    0.10
   0   0  -1   -1.10    0.10
   0   0  -1   -1.00    0.10
   0   0   1   -1.10    0.10
   0   0   1   -1.00    0.10
   0   0  -1   -0.90    0.10
  -1   0  -1   -2.30    0.20
  -1   0  -1   -2.50    0.20
   1   0   1   -1.80    0.20
   1   0   1   -2.20    0.20
  -1   0  -1   -1.90    0.20
   1   0   1   -2.00    0.20
  -1   0  -1   -1.80    0.10
  -2   0  -1   -2.10    0.30
   2   0   1   -1.70    0.30
  -2   0  -1   -1.60    0.30
   2   0   1   -1.00    0.20
   2   0   1   -1.50    0.30
   2   0   1   -1.10    0.30
  -3   0  -1   -0.10    0.30
   3   0   1    0.50    0.40
   3   0   1   -0.30    0.30
   3   0   1   -0.10    0.20
   3   0   1   -0.10    0.30
   4   0   1   -0.50    0.50
   4   0   1   -1.00    0.40
   4   0   1   -0.70    0.20
   5   0   1   -0.30    0.40
   5   0   1    0.20    0.60
   5   0   1    0.70    0.30
   6   0   1   -0.90    0.70
   6   0   1   -1.40    0.90
   6   0   1   -0.40    0.50
   6   0   1   -0.10    0.30
   7   0   1    0.20    0.90
   7   0   1   -2.50    1.20
   7   0   1   -0.90    0.70
   7   0   1    0.00    0.50
   8   0   1   -0.80    0.60
   8   0   1   -1.00    1.10
   8   0   1   -1.30    1.10
   8   0   1    0.00    0.50
   9   0   1   -2.10    1.70
   9   0   1   -0.20    0.90
  10   0   1   -1.70    1.60
  10   0   1    0.20    0.80
  10   0   1    2.10    1.40
  11   0   1    1.10    0.80
  11   0   1    2.00    1.50
  11   0   1   -1.20    1.60
  12   0   1   -2.00    1.40
  12   0   1   -0.10    2.10
  13  -1  -1    3.70    2.30
  13  -1  -1    0.10    1.70
  13  -1  -1    0.20    2.00
  13   1  -1    1.00    1.90
  13   1  -1    0.30    2.00
  12  -1  -1   13.70    3.10
  12  -1  -1   13.40    2.40
  12   1  -1   16.90    2.70
  12   1  -1   14.90    3.10
  11  -1  -1   15.80    2.30
  11  -1  -1   20.00    3.10
  11   1  -1   18.20    2.40
  11   1  -1   19.80    3.20
  10  -1  -1   13.00    1.90
  10  -1  -1   14.00    1.00
  10  -1  -1    8.90    2.30
  10   1  -1   10.20    2.40
  10   1  -1   11.70    2.00
   9  -1  -1   51.79    2.00
   9  -1  -1   53.49    4.10
   9  -1  -1   54.49    2.50
   9  -1  -1   53.39    3.20
   9   1  -1   52.49    2.60
   9   1  -1   49.70    4.10
   9   1  -1   51.39    3.40
   9   1  -1   52.29    1.80
   8  -1  -1    5.90    0.70
   8  -1  -1    6.70    1.00
   8  -1  -1    6.30    1.30
   8  -1  -1    5.40    1.60
   8   1  -1    6.40    1.00
   8   1  -1    4.10    1.50
   8   1  -1    7.70    1.40
   8   1  -1    6.60    0.60
   7  -1  -1   82.09    3.50
   7  -1  -1   78.79    2.60
   7  -1  -1   80.49    4.30
   7   1  -1   79.39    2.50
   7   1  -1   82.39    3.10
   7   1  -1   80.89    3.60
   6  -1  -1  255.07    8.50
   6  -1  -1  249.58    6.80
   6  -1  -1  244.88    7.60
   6   1  -1  244.28    7.70
   6   1  -1  249.08    7.30
   6   1  -1  252.07    6.70
   5  -1  -1  262.97    7.80
   5  -1  -1  272.77    8.60
   5  -1  -1  255.87    7.10
  -5   1   1  273.57    6.80
   5   1  -1  267.77    7.50
   5   1  -1  257.37    7.90
   5   1  -1  264.77    7.00
   4  -1  -1  387.76   10.70
   4  -1  -1  377.36   10.10
   4  -1  -1  384.76   11.30
  -4   1   1  392.36   10.00
   4   1  -1  388.26   10.00
  -4   1   1  404.66   10.00
   3  -1  -1 1848.92   46.30
   3  -1  -1 1730.03   46.40
   3  -1  -1 1814.02   46.80
  -3   1   1 1833.32   46.30
   3   1  -1 1785.52   46.20
  -3   1   1 1821.32   46.40
   2  -1  -1 1137.69   29.30
   2  -1  -1 1135.29   29.30
   2  -1  -1 1143.09   29.50
   2  -1  -1 1102.19   29.30
  -2   1   1 1167.08   29.50
   1  -1  -1 5232.98  132.59
   1  -1  -1 5255.27  132.49
   1  -1  -1 5247.28  131.69
  -1   1   1 4608.54  131.59
  -1   1   1 5170.28  132.69
  -1   1   1 5369.76  132.59
   0  -1  -1   91.79    2.40
   0  -1  -1   80.29    2.50
   0   1   1   77.79    2.30
   1  -1   1  768.02   20.00
  -1  -1  -1  770.02   20.20
  -1  -1  -1  793.22   20.10
   1  -1   1  771.72   20.00
   1  -1   1  790.32   20.00
  -1  -1  -1  774.82   20.00
   1  -1   1  777.52   20.20
  -1  -1  -1  806.12   20.00
   1   1   1  758.92   19.90
  -1   1  -1  803.82   20.00
   1   1   1  809.02   20.10
  -1   1  -1  818.62   20.00
   1   1   1  736.53   19.90
   1   1   1  749.62   20.00
  -1   1  -1  678.63   19.90
  -1   1  -1  781.62   20.00
  -1   1  -1  776.02   20.20
   1   1   1  791.02   20.00
   2  -1   1  193.28    5.70
  -2  -1  -1  186.58    5.20
   2  -1   1  182.78    5.30
   2  -1   1  192.98    5.30
  -2  -1  -1  192.08    5.40
  -2  -1  -1  192.48    5.10
   2  -1   1  180.88    5.40
  -2  -1  -1  192.08    5.20
  -2   1  -1  205.08    5.30
  -2   1  -1  191.18    5.40
   2   1   1  196.68    5.20
   2   1   1  180.08    5.20
   2   1   1  179.18    5.40
   2   1   1  182.68    5.10
   3  -1   1  307.27    9.20
   3  -1   1  313.97    8.50
   3  -1   1  305.97    8.70
  -3  -1  -1  339.77    8.50
  -3  -1  -1  309.77    8.30
  -3   1  -1  325.37    8.50
  -3   1  -1  325.67    8.80
   3   1   1  306.57    8.30
   3   1   1  307.17    8.80
   3   1   1  328.17    8.60
   3   1   1  305.87    8.50
   4  -1   1  290.97    7.30
   4  -1   1  278.67    8.00
   4  -1   1  286.87    8.80
   4  -1   1  272.97    7.70
   4   1   1  270.47    8.10
   4   1   1  272.77    7.70
   4   1   1  273.07    7.40
   5  -1   1  176.58    5.40
   5  -1   1  188.98    6.60
   5  -1   1  183.68    4.90
   5  -1   1  179.38    5.80
   5   1   1  184.28    5.10
   5   1   1  182.98    5.90
   5   1   1  176.28    5.30
   6  -1   1  174.98    6.80
   6  -1   1  180.18    4.90
   6  -1   1  176.58    5.40
   6  -1   1  173.88    5.90
   6   1   1  183.88    5.40
   6   1   1  178.48    5.10
   6   1   1  175.28    6.00
   7  -1   1  473.35   12.80
   7  -1   1  476.25   13.60
   7  -1   1  454.25   14.70
   7  -1   1  462.65   12.30
   7   1   1  458.85   12.50
   7   1   1  456.15   12.70
   7   1   1  481.05   13.80
   8  -1   1    1.20    0.50
   8  -1   1    0.10    0.70
   8  -1   1    1.20    1.40
   8  -1   1    0.40    1.00
   8   1   1   -0.30    0.60
   8   1   1    0.20    0.70
   8   1   1   -0.60    1.10
   8   1   1    0.30    1.30
   9  -1   1  239.58    7.40
   9  -1   1  239.38   10.00
   9  -1   1  245.18    8.50
   9   1   1  239.48    7.40
   9   1   1  265.67    8.90
   9   1   1  243.78   10.10
  10  -1   1   64.79    5.20
  10  -1   1   79.79    4.50
  10  -1   1   74.89    3.20
  10   1   1   71.09    5.70
  10   1   1   86.59    4.70
  10   1   1   72.79    3.10
  11  -1   1    0.80    1.40
  11  -1   1   -1.80    1.60
  11  -1   1    2.10    0.90
  11   1   1   -0.30    1.40
  11   1   1    0.80    0.80
  11   1   1    0.90    1.90
  12  -1   1    1.90    1.60
  12  -1   1   -0.40    2.10
  12   1   1    0.80    1.80
  12   1   1    2.00    2.10
  12  -2  -1    1.10    2.00
  12  -2  -1   -2.20    1.50
  12  -2  -1   -3.50    1.60
  12   2  -1   -0.90    1.50
  12   2  -1    0.00    1.90
  11  -2  -1   -0.90    1.50
  11  -2  -1   -1.20    1.20
  11   2  -1   -0.20    1.60
  11   2  -1    2.30    1.60
  10  -2  -1    0.10    1.10
  10  -2  -1    2.00    1.90
  10   2  -1    3.50    1.50
  10   2  -1    0.70    1.60
   9  -2  -1   28.60    1.80
   9  -2  -1   26.50    1.50
   9  -2  -1   26.50    2.40
   9  -2  -1   26.80    3.20
   9   2  -1   27.30    1.20
   9   2  -1   32.90    2.10
   9   2  -1   30.90    2.80
   8  -2  -1   23.70    2.10
   8  -2  -1   20.40    2.50
   8  -2  -1   22.70    1.30
   8   2  -1   24.80    1.70
   8   2  -1   21.90    1.10
   8   2  -1   21.70    2.20
   7  -2  -1   38.50    1.60
   7  -2  -1   39.80    3.10
   7  -2  -1   40.90    2.30
   7   2  -1   39.50    2.60
   7   2  -1   42.00    2.10
   7   2  -1   37.20    1.40
   6  -2  -1   25.70    1.70
   6  -2  -1   23.80    1.20
   6  -2  -1   20.20    2.20
   6   2  -1   22.40    1.00
   6   2  -1   24.10    1.60
   6   2  -1   23.90    1.80
  -6   2   1   25.90    0.90
   5  -2  -1   -0.70    0.80
   5  -2  -1    1.20    0.40
   5  -2  -1    0.50    0.60
   5   2  -1    0.20    0.30
   5   2  -1    0.80    0.60
  -5   2   1    0.50    0.30
   4  -2  -1  377.76   11.20
   4  -2  -1  386.16   10.50
   4  -2  -1  386.36   10.20
   4   2  -1  373.16   10.50
   4   2  -1  385.46   10.00
  -4   2   1  395.16   10.10
   3  -2  -1   78.99    2.40
   3  -2  -1   79.99    3.00
   3  -2  -1   77.89    2.50
   3  -2  -1   76.29    2.80
   3   2  -1   79.19    2.70
  -3   2   1   83.19    2.40
   3   2  -1   80.49    2.30
   2  -2  -1   85.79    2.50
   2  -2  -1   77.39    2.80
   2  -2  -1   85.79    2.60
   2  -2  -1   81.89    2.80
   2  -2  -1   84.19    2.40
   2   2  -1   82.89    2.40
  -2   2   1   86.39    2.50
   2   2  -1   79.59    2.70
  -2   2   1   90.29    2.50
  -2   2   1   84.79    2.50
  -2   2   1   83.49    2.90
   1  -2  -1  145.59    4.20
  -1  -2   1  155.48    3.90
   1  -2  -1  138.99    4.20
   1  -2  -1  146.79    4.30
  -1  -2   1  145.89    4.10
   1  -2  -1  150.98    4.10
   1   2  -1  154.38    4.30
  -1   2   1  157.38    4.30
   1   2  -1  147.89    4.00
   1   2  -1  150.18    4.20
  -1   2   1  149.19    4.20
   1   2  -1  142.69    4.10
   1   2  -1  154.28    3.90
  -1   2   1  151.58    4.30
  -1   2   1  143.99    4.10
   0  -2  -1 1524.85   41.00
   0  -2  -1 1531.05   40.30
   0  -2   1 1563.44   40.40
   0  -2   1 1520.95   41.00
   0  -2  -1 1480.45   41.50
   0  -2  -1 1582.44   40.70
   0  -2  -1 1648.24   40.50
   0  -2   1 1497.85   40.30
   0  -2   1 1580.54   40.40
   0  -2   1 1539.45   41.80
   0   2  -1 1571.44   41.70
   0   2  -1 1529.05   40.40
   0   2  -1 1614.74   41.10
   0   2  -1 1568.64   40.30
   0   2  -1 1494.05   40.50
   0   2   1 1536.55   40.50
   0   2   1 1624.04   40.40
   0   2   1 1498.75   40.40
   0   2   1 1597.64   41.70
   1  -2   1 7321.67  183.58
   1  -2   1 7316.27  183.38
  -1  -2  -1 6956.80  183.98
   1  -2   1 6942.21  183.48
  -1  -2  -1 7268.27  183.48
   1  -2   1 7188.78  185.28
  -1  -2  -1 7398.96  183.18
   1   2   1 6877.01  182.88
  -1   2  -1 7221.08  185.18
   1   2   1 6521.45  182.68
   1   2   1 7235.58  184.18
  -1   2  -1 7246.38  183.28
  -1   2  -1 7326.87  183.58
  -2  -2  -1   14.30    0.70
   2  -2   1   14.80    0.90
   2  -2   1   14.40    0.90
  -2  -2  -1   15.10    0.80
   2  -2   1   15.00    1.10
   2  -2   1   13.90    0.60
   2   2   1   13.20    0.70
   2   2   1   15.10    1.00
   2   2   1   14.30    0.70
  -2   2  -1   16.00    0.90
   2   2   1   13.70    0.90
  -2   2  -1   14.30    1.10
  -2   2  -1   15.00    0.90
  -2   2  -1   14.10    0.60
   3  -2   1  161.08    4.20
   3  -2   1  154.88    4.80
   3  -2   1  148.09    4.60
   3  -2   1  161.78    5.30
  -3  -2  -1  158.98    4.50
  -3  -2  -1  164.08    4.60
   3   2   1  151.28    4.50
   3   2   1  154.18    4.90
  -3   2  -1  171.98    5.10
   3   2   1  159.48    4.60
   3   2   1  164.98    4.60
   4  -2   1   60.19    2.50
  -4  -2  -1   64.49    2.10
   4  -2   1   60.09    2.20
   4  -2   1   60.99    3.00
   4  -2   1   61.69    1.80
   4   2   1   59.89    2.20
   4   2   1   61.49    2.10
   4   2   1   62.49    2.60
   5  -2   1  100.69    4.40
   5  -2   1  103.29    3.70
   5  -2   1   99.79    3.40
   5  -2   1  104.69    2.90
   5   2   1  104.99    3.20
   5   2   1  101.19    3.30
   6  -2   1  100.59    2.90
   6  -2   1  101.79    2.90
   6  -2   1  102.39    4.80
   6  -2   1   96.19    3.50
   6  -2   1   99.79    3.90
   6   2   1   98.69    3.20
   6   2   1   97.29    4.00
   6   2   1   96.49    3.40
   7  -2   1   49.90    1.70
   7  -2   1   54.29    2.90
   7  -2   1   43.70    3.60
   7  -2   1   46.40    2.20
   7  -2   1   45.10    1.70
   7   2   1   48.80    2.00
   7   2   1   47.30    2.90
   7   2   1   42.20    2.20
   8  -2   1    0.50    1.30
   8  -2   1   -1.20    0.90
   8  -2   1    0.10    0.80
   8   2   1   -0.30    0.60
   8   2   1    0.30    0.70
   8   2   1    0.90    1.10
   9  -2   1   13.30    2.70
   9  -2   1   18.70    2.20
   9  -2   1   19.90    1.80
   9   2   1   21.10    2.40
   9   2   1   15.40    1.60
  10  -2   1    5.70    1.60
  10  -2   1    2.40    1.00
  10  -2   1    0.30    1.80
  10   2   1    1.80    0.90
  10   2   1    3.80    1.60
  10   2   1    0.30    1.80
  11  -2   1    0.80    1.50
  11  -2   1   -1.00    1.70
  11  -2   1   -0.20    0.90
  11   2   1    0.80    1.90
  11   2   1    0.40    1.60
  11   2   1    0.60    0.80
  12  -2   1    3.80    2.60
  12  -2   1    2.80    1.80
  12   2   1    3.90    2.30
  12   2   1    4.20    2.10
  12  -3  -1   -1.30    2.20
  12  -3  -1    6.20    2.40
  12  -3  -1   -0.30    1.50
  12   3  -1    2.80    2.20
  12   3  -1    3.40    1.90
  11  -3  -1   23.10    3.20
  11  -3  -1   18.20    2.30
  11  -3  -1   17.50    3.10
  11   3  -1   14.40    2.90
  11   3  -1   15.40    2.40
  10  -3  -1   54.59    3.40
  10  -3  -1   53.59    4.00
  10  -3  -1   48.80    4.40
  10   3  -1   49.40    3.60
  10   3  -1   51.79    3.70
   9  -3  -1   14.40    2.40
   9  -3  -1   21.30    2.10
   9  -3  -1   19.20    1.40
   9   3  -1   16.90    1.00
   9   3  -1   18.70    1.80
   9   3  -1   18.30    2.20
   8  -3  -1   -0.80    0.80
   8  -3  -1   -0.80    1.00
   8  -3  -1   -0.30    0.50
   8   3  -1    0.30    0.40
   8   3  -1   -2.30    0.90
   8   3  -1    1.60    0.80
   7  -3  -1   90.39    4.70
   7  -3  -1   93.89    3.10
   7  -3  -1   97.69    3.80
   7   3  -1   92.89    2.90
  -7   3   1   95.19    2.80
   7   3  -1   91.99    4.10
   7   3  -1   95.59    3.60
   6  -3  -1  434.96   12.10
   6  -3  -1  446.96   12.60
   6  -3  -1  469.05   13.80
   6   3  -1  442.06   11.90
   6   3  -1  455.25   12.50
  -6   3   1  459.35   11.90
   5  -3  -1  459.45   12.60
   5  -3  -1  449.76   12.30
   5  -3  -1  467.55   13.60
   5   3  -1  480.45   12.70
   5   3  -1  454.75   12.10
   4  -3  -1   32.70    1.90
   4  -3  -1   33.80    1.50
   4  -3  -1   33.40    2.00
   4  -3  -1   34.10    1.40
   4  -3  -1   37.20    1.50
   4   3  -1   36.30    1.30
  -4   3   1   34.90    1.40
   4   3  -1   33.90    1.60
  -4   3   1   35.90    1.50
   3  -3  -1  325.47    8.90
   3  -3  -1  340.87    9.00
   3  -3  -1  324.97    9.40
   3  -3  -1  309.37    9.50
  -3   3   1  328.77    8.90
   3   3  -1  329.87    8.80
  -3   3   1  346.87    8.90
   3   3  -1  320.47    9.10
  -3   3   1  351.36   10.10
  -3   3   1  346.77    8.90
   2  -3  -1 5353.76  142.09
   2  -3  -1 5301.17  138.59
   2  -3  -1 5005.20  139.89
   2  -3  -1 5475.35  139.69
   2  -3  -1 5715.93  140.19
  -2  -3   1 5791.52  140.19
  -2   3   1 5382.06  139.69
  -2   3   1 5597.84  139.59
  -2   3   1 5450.65  140.59
   2   3  -1 5199.88  139.39
   2   3  -1 5525.95  139.69
  -2   3   1 5248.88  139.79
   2   3  -1 5368.36  140.49
  -2   3   1 5083.49  139.89
  -2   3   1 5696.83  138.79
  -1  -3   1  640.94   16.70
   1  -3  -1  621.44   16.80
   1  -3  -1  625.84   16.60
  -1  -3   1  611.54   16.80
  -1  -3   1  673.13   16.60
   1  -3  -1  632.24   16.60
   1  -3  -1  648.54   16.80
  -1  -3   1  627.44   16.40
  -1   3   1  684.63   16.90
   1   3  -1  642.84   16.40
  -1   3   1  618.14   16.60
   1   3  -1  658.83   16.90
  -1   3   1  647.14   16.60
  -1   3   1  646.54   16.60
   1   3  -1  645.64   16.60
   1   3  -1  620.24   16.30
   1   3  -1  605.24   16.60
  -1   3   1  630.34   16.70
   0  -3  -1 3518.65   91.19
   0  -3   1 3493.55   90.59
   0  -3   1 3626.74   94.09
   0  -3   1 3559.04   92.39
   0  -3  -1 3438.36   93.19
   0  -3  -1 3527.85   91.29
   0  -3  -1 3615.14   91.79
   0  -3  -1 3388.16   92.19
   0  -3   1 3500.45   91.99
   0  -3   1 3518.05   91.19
   0  -3   1 3666.63   91.19
   0   3   1 3701.63   92.69
   0   3   1 3571.04   91.89
   0   3  -1 3371.06   90.99
   0   3  -1 3602.54   91.49
   0   3  -1 3530.25   92.19
   0   3   1 3581.24   92.09
   0   3  -1 3694.73   92.09
   0   3   1 3472.65   91.89
   0   3  -1 3352.86   91.19
   0   3  -1 3536.05   91.19
   1  -3   1 5099.09  135.39
  -1  -3  -1 5159.88  135.69
  -1  -3  -1 5463.15  135.09
   1  -3   1 5079.19  135.19
   1  -3   1 5465.95  134.79
   1  -3   1 5300.27  137.49
   1  -3   1 5162.98  134.39
  -1  -3  -1 5391.36  134.99
   1  -3   1 4884.01  134.19
  -1   3  -1 5425.86  137.29
  -1   3  -1 5012.80  134.29
  -1   3  -1 5415.16  135.29
   1   3   1 5386.46  136.09
   1   3   1 4996.70  134.99
   1   3   1 5098.89  135.09
   1   3   1 5398.26  133.69
  -1   3  -1 5049.29  133.99
   2  -3   1 1271.07   32.60
   2  -3   1 1190.08   32.10
   2  -3   1 1198.78   32.10
  -2  -3  -1 1242.48   31.90
  -2  -3  -1 1282.57   32.10
   2  -3   1 1236.98   31.90
  -2  -3  -1 1289.17   32.10
  -2   3  -1 1271.97   32.20
  -2   3  -1 1235.18   32.40
   2   3   1 1267.47   32.00
   2   3   1 1221.48   32.10
  -2   3  -1 1246.98   32.60
  -2   3  -1 1294.47   32.20
   2   3   1 1267.47   32.30
   2   3   1 1179.18   32.00
   3  -3   1  335.87    9.40
   3  -3   1  332.37    9.30
  -3  -3  -1  351.36    9.20
   3  -3   1  350.06    8.90
   3  -3   1  332.97   10.00
   3   3   1  354.56    9.10
   3   3   1  342.07    9.60
   3   3   1  330.57    9.20
   3   3   1  330.57    9.20
  -3   3  -1  339.67    8.90
   4  -3   1    9.90    1.00
   4  -3   1   10.90    0.60
  -4  -3  -1   10.90    0.80
   4  -3   1    9.90    1.00
   4  -3   1    8.50    1.20
   4   3   1    9.50    0.90
   4   3   1    7.00    1.00
   4   3   1   10.00    0.80
   4   3   1   14.40    0.90
   5  -3   1   20.20    0.90
   5  -3   1   18.20    1.30
   5  -3   1   18.80    1.90
   5  -3   1   20.80    1.50
   5   3   1   18.20    1.20
   5   3   1   18.90    1.20
   5   3   1   20.40    1.70
   6  -3   1  310.27   10.20
   6  -3   1  303.17    7.90
   6  -3   1  297.27    8.50
   6  -3   1  294.67    8.90
   6   3   1  289.27    9.20
   6   3   1  286.17    8.40
   6   3   1  293.67    8.30
   7  -3   1  210.58    8.20
   7  -3   1  209.88    6.30
   7  -3   1  199.58    6.80
   7  -3   1  198.38    5.60
   7   3   1  207.08    6.10
   7   3   1  200.78    6.20
   7   3   1  198.18    7.10
   8  -3   1   53.59    3.10
   8  -3   1   51.69    2.50
   8  -3   1   54.69    4.20
   8   3   1   49.99    2.40
   8   3   1   49.70    3.30
   8   3   1   50.89    2.30
   9  -3   1  122.69    6.70
   9  -3   1  139.99    4.70
   9  -3   1  139.49    5.60
   9   3   1  120.19    4.40
   9   3   1  128.09    5.80
  10  -3   1   74.69    4.20
  10  -3   1   75.29    3.30
  10  -3   1   65.69    5.30
  10   3   1   68.89    4.40
  10   3   1   65.69    3.00
  11  -3   1    1.50    1.50
  11  -3   1    1.40    1.90
  11  -3   1    1.80    1.00
  11   3   1    2.50    1.60
  11   3   1    2.00    0.90
  11   3   1    0.70    1.90
  12  -3   1   -1.40    1.60
  12  -3   1    1.20    2.20
  12   3   1    3.80    2.00
  12   3   1    2.40    2.30
  12  -4  -1   -0.60    1.80
  12  -4  -1   -1.50    1.50
  12  -4  -1   -2.10    1.80
  12   4  -1   -0.40    1.70
  12   4  -1    0.20    1.80
  11  -4  -1    1.60    1.40
  11  -4  -1   -1.40    1.90
  11  -4  -1    3.00    2.10
  11   4  -1    4.60    1.90
  10  -4  -1   13.80    2.50
  10  -4  -1    8.70    1.60
  10  -4  -1   10.00    2.30
  10   4  -1    8.00    1.50
  10   4  -1    8.60    1.90
   9  -4  -1   30.10    3.60
   9  -4  -1   26.80    3.00
   9  -4  -1   31.40    2.40
   9   4  -1   28.20    1.40
   9   4  -1   29.20    2.20
   9   4  -1   32.00    2.90
   8  -4  -1    7.80    1.30
   8  -4  -1    5.10    1.70
   8  -4  -1    6.40    1.00
   8  -4  -1    5.90    1.60
   8   4  -1    8.60    0.80
   8   4  -1    5.20    1.40
   8   4  -1    6.90    1.20
   7  -4  -1   22.70    2.30
   7  -4  -1   22.00    2.50
   7  -4  -1   20.60    1.70
   7  -4  -1   19.80    1.40
   7   4  -1   21.30    1.20
  -7   4   1   20.60    1.10
   7   4  -1   23.90    1.80
   7   4  -1   20.50    2.10
   6  -4  -1    5.60    0.90
   6  -4  -1    6.40    1.40
   6  -4  -1    8.40    0.90
   6  -4  -1    4.30    1.30
   6   4  -1    9.20    0.90
   6   4  -1    7.20    1.10
   5  -4  -1    9.40    1.40
   5  -4  -1    8.10    0.90
   5  -4  -1    8.80    0.90
   5  -4  -1    9.70    1.30
  -5   4   1   10.70    0.90
   5   4  -1    9.20    1.10
   5   4  -1    9.60    0.80
   4  -4  -1    8.60    0.80
   4  -4  -1    6.00    1.00
   4  -4  -1    7.20    1.10
  -4   4   1    7.50    0.70
   4   4  -1    6.50    0.90
  -4   4   1    8.60    0.80
   4   4  -1    6.80    0.70
   3  -4  -1  264.27    8.10
   3  -4  -1  278.77    7.60
   3  -4  -1  269.57    7.30
   3  -4  -1  277.17    8.00
   3   4  -1  266.37    7.40
   3   4  -1  264.47    7.70
  -3   4   1  261.97    7.50
   3   4  -1  274.27    7.60
  -3   4   1  286.57    7.40
   2  -4  -1  247.98    7.30
   2  -4  -1  256.27    7.60
   2  -4  -1  262.87    7.20
   2  -4  -1  267.27    7.20
   2  -4  -1  252.97    6.80
   2   4  -1  251.87    7.20
  -2   4   1  268.57    7.30
   2   4  -1  241.68    7.00
   2   4  -1  261.77    7.00
  -2   4   1  256.47    7.10
   2   4  -1  263.37    7.00
  -2   4   1  267.87    7.60
   2   4  -1  252.37    6.60
   2   4  -1  271.87    7.60
  -2   4   1  243.98    7.10
  -2   4   1  258.77    6.80
   1  -4  -1 1603.14   44.50
   1  -4  -1 1657.53   43.50
   1  -4  -1 1766.22   43.50
  -1  -4   1 1672.23   45.10
   1  -4  -1 1765.52   43.50
  -1  -4   1 1637.94   43.70
  -1  -4   1 1703.83   43.50
  -1  -4   1 1689.33   43.50
   1   4  -1 1727.93   44.50
   1   4  -1 1739.93   44.40
  -1   4   1 1646.14   43.40
  -1   4   1 1705.03   43.50
   1   4  -1 1668.33   43.40
  -1   4   1 1723.73   43.90
   1   4  -1 1669.63   43.50
  -1   4   1 1704.63   43.70
  -1   4   1 1681.73   43.50
   1   4  -1 1693.63   43.40
   0  -4  -1  163.68    4.80
   0  -4   1  164.58    4.70
   0  -4   1  162.88    4.60
   0  -4   1  177.78    4.50
   0  -4  -1  165.88    4.80
   0  -4   1  162.68    5.10
   0  -4  -1  154.08    4.80
   0  -4  -1  153.68    5.00
   0  -4   1  165.18    4.70
   0  -4  -1  164.48    4.50
   0   4   1  171.38    5.10
   0   4  -1  162.38    4.70
   0   4   1  155.18    4.70
   0   4  -1  175.78    4.80
   0   4  -1  163.18    4.70
   0   4   1  165.88    4.80
   0   4  -1  165.08    5.10
   0   4   1  159.28    4.70
   0   4  -1  162.88    4.50
   1  -4   1    1.50    0.50
  -1  -4  -1    2.20    0.30
   1  -4   1    0.80    0.40
  -1  -4  -1    1.40    0.60
  -1  -4  -1    2.00    0.50
   1  -4   1    2.10    0.70
  -1  -4  -1    1.30    0.50
   1  -4   1    1.20    0.40
   1  -4   1    1.30    0.50
   1   4   1    0.80    0.50
   1   4   1    0.40    0.60
  -1   4  -1    1.90    0.50
   1   4   1    1.20    0.60
  -1   4  -1    0.90    0.40
  -1   4  -1    1.00    0.60
   1   4   1    1.80    0.30
   1   4   1    1.30    0.50
  -1   4  -1    1.80    0.50
  -2  -4  -1    0.90    0.50
   2  -4   1    1.00    0.60
   2  -4   1    0.60    0.50
  -2  -4  -1    1.30    0.50
   2  -4   1    1.10    0.40
  -2  -4  -1    1.80    0.30
   2  -4   1    0.90    0.60
   2  -4   1    1.60    0.50
   2   4   1    0.50    0.60
  -2   4  -1    1.40    0.40
   2   4   1    1.20    0.30
   2   4   1    1.70    0.50
  -2   4  -1    1.60    0.40
   2   4   1    3.00    0.60
   3  -4   1    1.80    0.70
   3  -4   1    1.80    0.60
   3  -4   1    2.30    0.50
   3  -4   1    2.20    0.40
  -3  -4  -1    3.20    0.60
   3   4   1    2.10    0.60
   3   4   1    2.30    0.40
   3   4   1    3.70    0.60
  -3   4  -1    2.30    0.40
   4  -4   1  306.47    7.90
   4  -4   1  296.67    9.30
   4  -4   1  289.37    8.40
   4  -4   1  291.57    8.40
   4   4   1  280.97    8.20
   4   4   1  292.17    8.80
   4   4   1  293.77    8.30
   4   4   1  309.17    8.10
   5  -4   1    7.50    1.30
   5  -4   1    6.30    0.90
   5  -4   1    6.70    1.00
   5  -4   1    8.30    0.60
   5   4   1    6.00    0.80
   5   4   1    7.20    0.90
   5   4   1    5.70    1.00
   6  -4   1   -0.10    0.40
   6  -4   1    1.10    1.10
   6  -4   1    1.60    0.80
   6  -4   1    1.10    0.70
   6   4   1    0.00    0.80
   6   4   1    0.50    0.60
   6   4   1    0.70    0.60
   7  -4   1    0.80    1.30
   7  -4   1    2.00    0.90
   7  -4   1    2.70    0.90
   7   4   1    2.20    0.80
   7   4   1    1.80    1.10
   7   4   1    1.70    0.80
   8  -4   1   -0.30    0.80
   8  -4   1    0.60    1.40
   8  -4   1    1.60    1.10
   8   4   1    1.40    0.80
   8   4   1    0.80    1.20
   8   4   1    0.10    0.70
   9  -4   1    2.90    1.40
   9  -4   1    4.10    1.10
   9  -4   1   -0.20    1.70
   9   4   1    1.90    1.00
   9   4   1    3.50    1.50
  10  -4   1    1.40    1.40
  10  -4   1    0.10    2.00
  10  -4   1    2.20    1.10
  10   4   1    2.40    1.60
  10   4   1    0.20    0.90
  11  -4   1   23.70    2.30
  11  -4   1   18.00    2.50
  11  -4   1   18.30    3.40
  11   4   1   20.90    3.50
  11   4   1   24.80    2.00
  11   4   1   22.20    2.90
  12  -4   1    0.90    1.70
  12  -4   1   -3.10    1.80
  12  -4   1    2.70    2.20
  12   4   1   -0.60    1.90
  12   4   1   -1.20    1.80
  12  -5  -1   -0.10    2.30
  12  -5  -1   -5.10    1.90
  12   5  -1   -0.40    1.70
  12   5  -1   -0.80    1.60
  11  -5  -1    5.10    2.40
  11  -5  -1    0.70    1.30
  11  -5  -1    3.40    2.20
  11   5  -1    3.80    1.70
  10  -5  -1   12.50    2.60
  10  -5  -1   14.90    1.90
  10  -5  -1   18.50    2.80
  10   5  -1   18.70    2.00
  10   5  -1   16.30    2.50
   9  -5  -1   13.80    1.70
   9  -5  -1   13.70    2.50
   9  -5  -1   15.20    2.50
   9   5  -1   17.10    1.90
   9   5  -1   16.30    2.30
   9   5  -1   16.10    1.20
   8  -5  -1    4.30    1.10
   8  -5  -1    5.00    1.70
   8  -5  -1    4.80    1.70
   8   5  -1    4.30    0.80
   8   5  -1    5.20    1.20
   8   5  -1    2.80    1.30
   7  -5  -1  312.37   10.50
   7  -5  -1  327.47    9.60
   7  -5  -1  331.27   11.00
   7   5  -1  316.57    9.00
   7   5  -1  335.47    9.70
   6  -5  -1 1100.59   29.80
   6  -5  -1 1049.79   29.20
   6  -5  -1 1091.59   28.40
  -6   5   1 1083.79   28.10
   6   5  -1 1069.59   28.60
   6   5  -1 1060.69   28.00
   5  -5  -1   87.79    3.80
   5  -5  -1   90.79    4.10
   5  -5  -1   86.99    3.10
  -5   5   1   91.59    3.10
   5   5  -1   92.09    3.00
   5   5  -1   95.39    3.50
   4  -5  -1   41.00    2.20
   4  -5  -1   34.70    2.30
   4  -5  -1   38.20    1.60
   4   5  -1   36.30    1.90
  -4   5   1   38.50    1.70
   4   5  -1   37.50    1.60
  -4   5   1   40.80    1.60
   3  -5  -1 1064.39   27.20
   3  -5  -1 1025.30   27.80
   3  -5  -1 1060.19   28.10
  -3   5   1 1048.90   27.50
  -3   5   1 1026.40   27.40
  -3   5   1 1123.39   27.20
   3   5  -1 1016.90   27.30
   3   5  -1 1036.50   27.60
   3   5  -1 1101.09   27.50
   3   5  -1 1030.50   26.80
   2  -5  -1 1573.54   40.80
  -2  -5   1 1588.04   41.40
   2  -5  -1 1542.85   41.30
   2  -5  -1 1671.83   41.00
  -2   5   1 1580.64   40.80
   2   5  -1 1635.74   40.70
  -2   5   1 1562.54   40.80
   2   5  -1 1541.25   40.90
   2   5  -1 1533.55   40.70
   2   5  -1 1577.34   40.80
  -2   5   1 1608.74   40.50
   1  -5  -1  154.48    5.20
   1  -5  -1  165.08    4.80
  -1  -5   1  156.98    5.10
   1  -5  -1  158.28    4.90
  -1  -5   1  160.58    4.20
  -1  -5   1  156.88    4.50
  -1   5   1  162.38    4.80
  -1   5   1  161.48    5.10
   1   5  -1  164.48    4.70
   1   5  -1  154.88    4.70
   1   5  -1  160.38    4.60
  -1   5   1  164.08    4.40
  -1   5   1  152.88    4.70
   1   5  -1  160.88    4.80
   0  -5   1  317.67    7.90
   0  -5  -1  279.57    8.60
   0  -5  -1  285.17    7.90
   0  -5   1  296.97    8.20
   0  -5  -1  299.57    8.30
   0  -5   1  301.37    8.70
   0  -5   1  297.87    8.10
   0  -5   1  287.07    8.30
   0   5   1  286.67    8.30
   0   5  -1  317.67    9.10
   0   5   1  319.07    8.80
   0   5  -1  284.47    8.20
   0   5  -1  286.87    8.30
   0   5  -1  325.67    8.30
   0   5  -1  294.17    8.10
   0   5   1  297.57    8.40
  -1  -5  -1  470.45   11.80
   1  -5   1  454.55   12.80
  -1  -5  -1  449.26   12.40
   1  -5   1  456.65   12.30
   1  -5   1  445.86   12.20
   1  -5   1  461.85   12.20
   1  -5   1  455.45   12.30
  -1   5  -1  463.95   12.30
   1   5   1  429.26   12.30
  -1   5  -1  451.65   12.20
   1   5   1  485.15   12.40
   1   5   1  435.76   12.30
  -1   5  -1  477.45   12.30
   2  -5   1 2251.37   58.29
  -2  -5  -1 2157.28   57.99
   2  -5   1 2312.27   57.69
   2  -5   1 2284.57   57.89
  -2  -5  -1 2219.68   57.99
   2  -5   1 2275.67   57.99
   2  -5   1 2238.38   58.49
  -2   5  -1 2370.16   57.79
   2   5   1 2200.98   57.79
   2   5   1 2328.87   57.79
   2   5   1 2202.88   57.79
  -2   5  -1 2200.98   58.39
   3  -5   1  219.48    6.70
   3  -5   1  217.18    7.10
   3  -5   1  216.08    6.40
   3  -5   1  214.18    6.50
   3  -5   1  231.18    6.10
  -3   5  -1  216.28    6.10
   3   5   1  209.78    6.30
   3   5   1  209.18    6.40
   3   5   1  237.48    5.90
   4  -5   1   44.90    2.10
   4  -5   1   45.80    2.80
   4  -5   1   45.30    2.10
   4  -5   1   45.30    1.70
   4   5   1   47.00    1.70
  -4   5  -1   44.40    1.70
   4   5   1   43.90    2.00
   4   5   1   42.70    1.90
   5  -5   1    0.30    0.60
   5  -5   1    0.60    0.90
   5  -5   1    0.00    0.40
   5  -5   1   -0.70    0.60
   5   5   1   -0.20    0.60
   5   5   1    0.10    0.60
   5   5   1    1.10    0.80
   6  -5   1   88.19    2.80
   6  -5   1   84.19    3.50
   6  -5   1   85.19    3.40
   6  -5   1   91.89    4.50
   6   5   1   84.09    3.20
   6   5   1   79.59    3.80
   6   5   1   86.59    3.20
   7  -5   1    0.10    1.20
   7  -5   1    2.30    0.90
   7  -5   1    0.60    0.80
   7   5   1    1.60    0.80
   7   5   1    0.20    1.10
   7   5   1   -0.80    0.70
   8  -5   1    8.20    1.40
   8  -5   1    7.00    1.90
   8  -5   1    7.50    1.30
   8   5   1    6.60    1.70
   8   5   1    7.80    1.20
   8   5   1   10.20    1.30
   9  -5   1   55.09    3.40
   9  -5   1   51.19    2.80
   9  -5   1   47.30    4.60
   9   5   1   51.49    3.70
   9   5   1   51.29    2.60
   9   5   1   53.59    2.70
  10  -5   1   77.19    3.70
  10  -5   1   87.39    4.50
  10  -5   1   82.69    6.10
  10   5   1   74.79    3.40
  10   5   1   84.49    5.20
  11  -5   1    6.10    1.80
  11  -5   1    4.00    2.30
  11  -5   1    8.50    2.40
  11  -5   1    6.20    1.40
  11   5   1    3.90    2.00
  11   5   1    6.40    1.30
  12  -5   1    2.90    2.20
  12  -5   1    0.80    1.70
  12  -5   1   -0.40    1.50
  12  -5   1   -1.00    2.20
  12   5   1    1.60    2.10
  12   5   1    0.00    1.90
  12  -6  -1    0.60    2.40
  12  -6  -1   -1.90    2.00
  12   6  -1   -1.30    1.80
  11  -6  -1   -0.20    2.10
  11  -6  -1    2.50    2.10
  11   6  -1    1.50    1.60
  10  -6  -1    3.80    2.20
  10  -6  -1    4.20    1.40
  10  -6  -1    4.50    2.20
  10   6  -1    6.10    1.50
  10   6  -1    5.10    1.90
   9  -6  -1   18.70    1.90
   9  -6  -1   22.90    2.90
   9  -6  -1   19.10    2.90
   9   6  -1   22.10    1.50
   9   6  -1   23.60    2.20
   9   6  -1   22.20    2.60
   8  -6  -1   29.50    3.30
   8  -6  -1   31.90    2.20
   8  -6  -1   28.80    2.90
   8   6  -1   35.00    2.40
   8   6  -1   29.40    2.80
   8   6  -1   29.20    1.70
   7  -6  -1  171.28    6.80
   7  -6  -1  171.68    7.20
   7  -6  -1  185.18    5.90
  -7   6   1  178.48    5.50
   7   6  -1  182.68    6.10
   7   6  -1  178.78    5.40
   6  -6  -1    6.40    1.60
   6  -6  -1    7.70    1.60
   6  -6  -1    5.60    1.00
  -6   6   1    7.20    1.00
   6   6  -1    7.60    0.90
   6   6  -1    5.40    1.20
   6   6  -1    6.80    0.90
   5  -6  -1    2.90    1.10
   5  -6  -1    2.90    0.70
   5  -6  -1    4.50    1.20
   5   6  -1    2.30    0.90
   5   6  -1    3.20    0.50
   5   6  -1    2.70    0.70
  -5   6   1    4.40    0.80
   4  -6  -1  150.68    5.40
   4  -6  -1  163.68    5.90
   4  -6  -1  159.28    4.80
   4   6  -1  158.68    5.20
   4   6  -1  157.78    4.90
  -4   6   1  170.78    4.80
   4   6  -1  157.08    4.30
   4   6  -1  166.68    4.40
  -4   6   1  161.68    5.00
   3  -6  -1 1501.35   40.40
   3  -6  -1 1523.85   39.30
   3  -6  -1 1481.75   40.00
  -3   6   1 1571.24   39.30
   3   6  -1 1467.55   39.50
  -3   6   1 1531.45   39.60
   3   6  -1 1494.55   39.80
   3   6  -1 1627.44   39.90
  -3   6   1 1566.94   39.70
   2  -6  -1  222.38    6.70
   2  -6  -1  224.78    6.10
   2  -6  -1  225.58    6.50
  -2  -6   1  215.18    6.20
   2  -6  -1  212.98    7.00
   2   6  -1  231.88    6.40
  -2   6   1  225.08    6.00
  -2   6   1  202.18    6.40
   2   6  -1  212.38    6.40
   2   6  -1  212.78    6.50
  -2   6   1  222.08    6.50
   2   6  -1  229.38    6.30
  -1  -6   1  184.88    4.80
  -1  -6   1  176.18    5.20
   1  -6  -1  172.18    5.90
   1  -6  -1  181.88    5.60
  -1  -6   1  176.88    5.80
   1   6  -1  177.08    5.40
   1   6  -1  185.78    5.40
  -1   6   1  188.98    5.10
   1   6  -1  182.68    5.20
   1   6  -1  173.28    5.40
  -1   6   1  182.58    5.50
  -1   6   1  180.98    5.40
   0  -6   1   63.49    1.80
   0  -6   1   52.29    2.60
   0  -6   1   53.69    2.10
   0  -6  -1   53.79    1.80
   0  -6  -1   51.59    2.60
   0   6  -1   50.79    2.10
   0   6   1   53.79    2.20
   0   6  -1   49.90    2.00
   0   6  -1   48.40    2.10
   1  -6   1  115.69    3.60
   1  -6   1  110.69    4.20
   1  -6   1  111.09    3.60
  -1  -6  -1  110.99    3.70
   1  -6   1  106.19    3.70
  -1  -6  -1  114.39    3.10
  -1  -6  -1  107.89    4.00
  -1   6  -1  116.39    3.60
  -1   6  -1  107.99    3.50
   1   6   1  108.39    3.70
   1   6   1  112.59    3.70
   2  -6   1  373.76   10.50
   2  -6   1  377.66   11.10
   2  -6   1  383.26   10.50
   2  -6   1  378.56   10.40
  -2  -6  -1  377.46   10.50
  -2  -6  -1  386.36    9.80
   2   6   1  349.47   10.40
   2   6   1  381.36    9.80
  -2   6  -1  378.76   10.30
   2   6   1  378.76   10.50
   3  -6   1   17.30    1.50
   3  -6   1   18.20    1.40
  -3  -6  -1   16.90    1.40
   3  -6   1   16.80    1.00
   3  -6   1   17.30    1.30
   3  -6   1   15.70    1.70
   3   6   1   17.80    0.80
   3   6   1   15.30    1.30
  -3   6  -1   15.60    1.00
   3   6   1   15.30    1.30
   4  -6   1  276.17    8.30
   4  -6   1  275.47    8.70
   4  -6   1  283.17    8.40
   4  -6   1  281.67    9.30
   4  -6   1  306.77    8.00
   4   6   1  288.07    8.30
   4   6   1  306.17    7.80
  -4   6  -1  292.77    8.00
   4   6   1  279.57    8.30
   5  -6   1  363.66   10.40
   5  -6   1  342.47   10.80
   5  -6   1  353.26   11.40
   5  -6   1  366.96   10.40
   5  -6   1  370.86    9.80
   5   6   1  359.76   10.20
   5   6   1  338.27   10.20
   5   6   1  378.86    9.70
   6  -6   1   80.79    4.50
   6  -6   1   86.19    4.00
   6  -6   1   83.29    2.80
   6  -6   1   82.59    3.50
   6  -6   1   84.49    3.40
   6   6   1   81.79    3.90
   6   6   1   79.29    3.20
   6   6   1   86.29    3.30
   7  -6   1   33.30    2.80
   7  -6   1   34.80    3.30
   7  -6   1   33.70    2.20
   7  -6   1   35.60    2.50
   7   6   1   32.00    2.00
   7   6   1   34.20    2.10
  -7   6  -1   33.70    2.10
   7   6   1   34.70    2.80
   8  -6   1   29.40    2.50
   8  -6   1   29.80    3.20
   8  -6   1   28.10    2.30
   8  -6   1   28.60    3.40
   8   6   1   26.80    2.00
   8   6   1   33.20    3.00
   8   6   1   31.10    2.00
   9  -6   1    9.30    2.30
   9  -6   1    5.30    2.10
   9  -6   1    6.50    1.50
   9  -6   1    6.80    1.40
   9   6   1    7.00    1.20
   9   6   1    5.60    1.30
   9   6   1    4.00    1.70
  10  -6   1    3.50    1.60
  10  -6   1    0.90    1.90
  10  -6   1    1.90    1.20
  10  -6   1    4.70    2.10
  10   6   1    4.20    1.90
  10   6   1    2.60    1.10
  11  -6   1    2.60    2.20
  11  -6   1    0.50    2.10
  11  -6   1   -0.20    1.10
  11  -6   1    0.40    1.50
  11   6   1    2.30    1.80
  11   6   1   -0.80    1.10
  12  -6   1   -0.50    1.70
  12  -6   1    1.10    2.10
  12  -6   1   -2.30    2.30
  12   6   1   -2.20    1.90
  12  -7  -1    0.40    2.60
  12  -7  -1    2.70    2.70
  12   7  -1   -1.50    1.70
  11  -7  -1   17.80    3.30
  11  -7  -1   14.00    3.20
  11   7  -1   15.90    2.80
  10  -7  -1   41.20    4.00
  10  -7  -1   39.30    3.30
  10  -7  -1   39.40    4.40
  10   7  -1   44.30    3.00
  10   7  -1   39.90    3.70
  10   7  -1   38.20    2.80
   9  -7  -1   16.60    2.80
   9  -7  -1   20.40    2.90
   9  -7  -1   19.50    2.00
   9   7  -1   20.50    1.60
   9   7  -1   23.20    2.70
   9   7  -1   22.80    2.30
   8  -7  -1   32.90    3.10
   8  -7  -1   35.50    2.40
   8  -7  -1   38.90    3.90
   8   7  -1   34.10    2.50
   8   7  -1   34.90    2.00
   7  -7  -1   90.99    4.60
   7  -7  -1   88.39    3.60
   7  -7  -1   90.69    5.00
   7   7  -1   91.19    3.90
   7   7  -1   88.39    3.30
  -7   7   1   89.79    3.40
   6  -7  -1    8.80    1.70
   6  -7  -1    7.80    1.10
   6  -7  -1    6.80    1.60
   6   7  -1   12.40    1.10
  -6   7   1    9.20    1.10
   6   7  -1    8.10    1.00
   6   7  -1    7.60    1.30
   5  -7  -1   15.00    1.30
   5  -7  -1    9.20    1.70
   5  -7  -1   14.80    1.90
  -5   7   1   13.70    1.30
   5   7  -1   16.00    1.30
   5   7  -1   14.30    0.70
   5   7  -1   12.00    1.40
   5   7  -1   12.70    0.70
   4  -7  -1    3.80    1.10
   4  -7  -1    2.60    0.60
   4  -7  -1    3.20    1.10
  -4   7   1    2.10    0.80
  -4   7   1    2.20    0.70
  -4   7   1    2.00    0.50
   4   7  -1    3.00    0.90
   4   7  -1    3.30    0.80
   3  -7  -1 1169.18   31.40
   3  -7  -1 1215.08   30.60
   3  -7  -1 1165.58   31.80
  -3   7   1 1223.18   30.60
  -3   7   1 1155.98   31.00
   3   7  -1 1174.08   31.20
  -3   7   1 1169.98   31.00
   3   7  -1 1235.48   31.00
   3   7  -1 1146.49   31.00
  -2  -7   1  701.73   18.60
   2  -7  -1  702.23   19.50
   2  -7  -1  698.23   19.00
  -2   7   1  675.33   18.80
   2   7  -1  732.33   18.80
  -2   7   1  727.73   18.40
   2   7  -1  662.03   18.80
  -2   7   1  714.83   18.90
   2   7  -1  681.23   18.90
   2   7  -1  737.33   18.70
   1  -7  -1   81.29    3.20
  -1  -7   1   79.09    3.50
  -1  -7   1   83.69    2.90
   1  -7  -1   82.89    3.70
  -1  -7   1   88.09    2.40
   1   7  -1   85.79    2.90
   1   7  -1   81.09    3.10
  -1   7   1   82.49    3.10
  -1   7   1   88.29    2.80
   1   7  -1   80.09    3.10
  -1   7   1   83.89    3.10
   0  -7   1    1.40    0.90
   0  -7   1    1.80    0.70
   0  -7  -1    0.60    0.80
   0  -7  -1    2.20    0.90
   0  -7   1    3.00    0.50
   0  -7  -1    1.90    0.40
   0   7  -1    1.90    0.60
   0   7   1    2.20    0.70
   0   7  -1    1.10    0.60
   0   7  -1    2.20    0.60
   0   7   1    1.90    0.70
   1  -7   1  733.83   19.00
  -1  -7  -1  734.63   19.20
  -1  -7  -1  739.23   18.40
   1  -7   1  689.83   19.10
   1  -7   1  735.23   19.80
  -1  -7  -1  687.13   19.60
   1   7   1  699.23   19.10
   1   7   1  726.03   19.20
  -1   7  -1  697.13   19.00
  -1   7  -1  693.83   19.10
   2  -7   1    2.50    0.70
   2  -7   1    3.10    0.80
  -2  -7  -1    2.60    0.30
   2  -7   1    2.90    1.10
   2  -7   1    2.90    0.80
  -2  -7  -1    2.10    0.80
  -2   7  -1    2.60    0.60
   2   7   1    0.90    0.70
   2   7   1    2.10    0.70
   3  -7   1  150.78    4.90
   3  -7   1  145.49    5.60
   3  -7   1  147.59    5.00
  -3  -7  -1  145.39    4.90
   3  -7   1  147.29    4.80
   3   7   1  148.29    4.00
   3   7   1  138.49    4.80
  -3   7  -1  145.39    4.50
   3   7   1  151.38    4.90
   4  -7   1   59.09    2.90
   4  -7   1   63.89    2.80
   4  -7   1   58.19    2.70
   4  -7   1   67.39    3.70
   4   7   1   63.29    2.70
  -4   7  -1   64.19    2.40
   4   7   1   60.49    2.70
   4   7   1   65.09    2.00
   5  -7   1   99.79    4.40
   5  -7   1  111.89    4.10
   5  -7   1  110.99    4.10
   5  -7   1  107.09    5.00
   5   7   1  106.49    4.00
   5   7   1  110.99    4.00
   5   7   1  113.89    3.30
   6  -7   1  252.57    7.90
   6  -7   1  241.88    8.50
   6  -7   1  250.37    7.90
   6  -7   1  250.17    9.20
   6   7   1  252.07    7.70
  -6   7  -1  260.67    7.80
   6   7   1  245.18    7.60
   6   7   1  249.68    8.50
   7  -7   1  254.07    8.30
   7  -7   1  259.07    8.40
   7  -7   1  264.17    9.90
   7  -7   1  264.17    9.30
  -7   7  -1  273.47    8.20
   7   7   1  253.37    8.00
   7   7   1  264.87    8.10
   7   7   1  262.57    9.10
   8  -7   1    4.40    1.30
   8  -7   1    1.90    1.70
   8  -7   1    3.40    1.30
   8  -7   1    3.40    1.70
   8   7   1    4.10    1.20
   8   7   1    1.10    1.40
   8   7   1    3.00    1.00
   9  -7   1    6.50    2.10
   9  -7   1    6.20    1.50
   9  -7   1    4.20    2.30
   9  -7   1    6.50    1.60
   9   7   1    4.50    1.70
   9   7   1    9.30    1.50
   9   7   1    5.40    1.20
  10  -7   1   36.20    2.90
  10  -7   1   30.70    3.70
  10  -7   1   37.50    3.40
  10  -7   1   25.00    3.60
  10   7   1   32.40    2.30
  10   7   1   37.10    3.70
  11  -7   1   -1.60    2.30
  11  -7   1    4.60    2.30
  11  -7   1    0.90    1.20
  11  -7   1    1.30    1.70
  11   7   1    2.70    1.60
  11   7   1    2.50    2.10
  12  -7   1    7.60    2.80
  12  -7   1    6.30    3.00
  12   7   1    3.30    2.20
  12  -8  -1   -4.90    2.30
  12  -8  -1   -2.60    2.20
  12   8  -1    0.80    1.90
  11  -8  -1    1.70    2.50
  11  -8  -1    0.50    2.40
  11   8  -1   -1.90    1.70
  10  -8  -1    9.50    2.70
  10  -8  -1   12.10    2.80
  10   8  -1   12.40    1.40
  10   8  -1   12.00    2.50
  10   8  -1   13.80    2.10
   9  -8  -1   16.00    2.80
   9  -8  -1   20.10    2.00
   9  -8  -1   22.00    3.10
   9   8  -1   25.60    3.00
   9   8  -1   24.60    2.50
   9   8  -1   21.80    1.70
   8  -8  -1    0.60    1.70
   8  -8  -1    0.00    1.00
   8  -8  -1    0.50    1.70
   8   8  -1    0.40    0.80
   8   8  -1    1.00    1.20
   7  -8  -1    4.10    1.70
   7  -8  -1    3.40    1.00
   7  -8  -1    3.40    1.70
   7   8  -1    5.60    1.50
  -7   8   1    4.10    1.30
   7   8  -1    3.00    0.90
   6  -8  -1   13.90    2.00
   6  -8  -1   17.30    1.70
   6  -8  -1   11.60    2.00
   6   8  -1   15.20    0.80
  -6   8   1   16.70    1.60
   6   8  -1   14.50    1.80
   6   8  -1   15.90    1.50
   5  -8  -1  247.58    8.40
   5  -8  -1  257.87    9.10
   5  -8  -1  268.37    7.60
  -5   8   1  263.77    7.90
   5   8  -1  255.87    7.70
   5   8  -1  263.57    8.20
   4  -8  -1   57.79    2.30
   4  -8  -1   53.89    2.90
   4  -8  -1   55.09    3.40
  -4   8   1   57.59    2.60
   4   8  -1   53.99    2.50
   4   8  -1   60.59    2.90
  -4   8   1   55.39    2.50
   3  -8  -1  151.28    4.60
   3  -8  -1  154.58    5.50
   3  -8  -1  152.18    5.90
   3   8  -1  155.38    5.10
  -3   8   1  150.98    5.10
  -3   8   1  158.68    4.60
   3   8  -1  156.88    5.20
   3   8  -1  170.68    5.40
  -3   8   1  144.69    5.00
   2  -8  -1    1.20    1.20
   2  -8  -1    1.70    1.00
  -2  -8   1    1.00    0.60
   2   8  -1    1.80    0.80
  -2   8   1    1.90    0.80
  -2   8   1    1.00    0.50
   2   8  -1    1.30    0.70
  -2   8   1    1.60    0.80
   1  -8  -1  427.46   12.00
  -1  -8   1  427.36   11.60
   1  -8  -1  416.16   12.50
  -1  -8   1  438.26   11.00
  -1  -8   1  408.26   12.40
   1   8  -1  403.76   11.80
   1   8  -1  419.16   11.90
  -1   8   1  419.66   11.90
  -1   8   1  424.16   11.90
  -1   8   1  444.36   11.50
   0  -8  -1    4.90    0.60
   0  -8   1    4.60    0.90
   0  -8  -1    2.60    1.00
   0  -8   1    2.20    1.00
   0  -8  -1    2.50    1.00
   0   8   1    3.70    0.90
   0   8  -1    3.60    0.90
   0   8  -1    4.60    0.90
   0   8   1    2.30    0.80
   1  -8   1   43.60    2.10
  -1  -8  -1   40.30    2.50
   1  -8   1   44.60    2.80
  -1  -8  -1   41.30    2.20
  -1  -8  -1   40.40    1.40
  -1   8  -1   42.40    2.00
   1   8   1   43.50    2.20
  -1   8  -1   37.90    2.10
  -2  -8  -1   90.89    3.50
   2  -8   1   86.49    3.50
  -2  -8  -1   96.19    2.60
   2  -8   1   96.49    3.40
   2  -8   1   91.59    4.30
   2  -8   1   95.09    3.50
  -2   8  -1   92.69    3.30
   2   8   1   95.49    3.50
   2   8   1   88.39    3.50
  -2   8  -1   92.09    3.60
  -3  -8  -1   28.50    1.90
   3  -8   1   31.70    2.10
   3  -8   1   31.80    2.90
   3  -8   1   28.20    1.90
   3  -8   1   29.60    1.90
   3   8   1   30.30    1.80
   3   8   1   29.00    1.90
  -3   8  -1   36.20    1.70
  -3   8  -1   31.00    2.00
   4  -8   1   13.30    1.40
   4  -8   1   13.90    1.50
   4  -8   1   12.20    1.80
   4  -8   1   15.20    1.70
   4   8   1   14.30    0.70
   4   8   1   14.00    1.50
  -4   8  -1   16.10    1.30
   4   8   1   16.80    1.60
  -4   8  -1   18.10    1.70
   5  -8   1   49.10    2.70
   5  -8   1   50.39    3.10
   5  -8   1   51.59    2.70
   5  -8   1   47.10    3.50
   5   8   1   51.69    1.70
   5   8   1   49.30    2.60
   5   8   1   49.80    2.50
  -5   8  -1   50.29    2.20
  -5   8  -1   50.09    2.70
   6  -8   1   41.10    3.60
   6  -8   1   40.00    2.60
   6  -8   1   45.10    3.10
   6  -8   1   45.10    2.70
   6   8   1   37.30    2.30
  -6   8  -1   45.30    2.60
   6   8   1   42.40    2.60
   7  -8   1   37.80    2.70
   7  -8   1   42.00    3.90
   7  -8   1   44.30    3.40
   7  -8   1   41.50    2.80
  -7   8  -1   40.10    2.60
   7   8   1   43.40    3.40
   7   8   1   40.00    2.50
   7   8   1   45.10    2.70
   8  -8   1   -1.20    1.00
   8  -8   1   -0.60    1.10
   8  -8   1   -0.90    1.60
   8  -8   1    0.40    1.50
   8   8   1    0.20    0.90
   8   8   1   -0.60    1.10
   8   8   1   -0.10    1.20
   9  -8   1    0.50    1.30
   9  -8   1    1.30    1.20
   9  -8   1   -1.00    1.90
   9  -8   1    0.10    1.70
   9   8   1    0.40    1.00
   9   8   1    1.60    1.20
   9   8   1    0.60    1.60
  10  -8   1    2.60    1.40
  10  -8   1    0.80    2.00
  10  -8   1    1.50    2.40
  10  -8   1    0.60    1.60
  10   8   1    1.50    1.90
  10   8   1    0.70    1.10
  11  -8   1    2.60    2.50
  11  -8   1   -0.40    2.20
  11   8   1    1.10    1.80
  11  -9  -1    9.20    2.90
  11  -9  -1    3.60    2.70
  11   9  -1    8.60    2.60
  10  -9  -1    1.00    2.10
  10  -9  -1    3.00    2.40
  10   9  -1    2.90    1.80
  10   9  -1    2.90    1.60
  10   9  -1    2.80    1.00
   9  -9  -1    1.50    1.90
   9  -9  -1    2.70    2.00
   9   9  -1    4.70    1.70
   9   9  -1    3.20    1.50
   9   9  -1    4.50    1.10
   8  -9  -1    7.90    2.20
   8  -9  -1   10.30    2.30
   8  -9  -1   11.20    1.60
   8   9  -1   11.80    2.00
   8   9  -1   13.80    1.50
   7  -9  -1   38.50    4.00
   7  -9  -1   36.30    3.30
   7  -9  -1   40.20    2.50
   7   9  -1   43.00    2.90
   7   9  -1   36.60    2.30
   6  -9  -1   13.20    2.10
   6  -9  -1    9.50    2.00
   6  -9  -1   12.20    1.30
  -6   9   1   15.90    1.60
   6   9  -1   12.70    1.50
   6   9  -1   13.90    1.80
   5  -9  -1   79.59    4.70
   5  -9  -1   74.49    3.00
   5  -9  -1   74.69    3.80
  -5   9   1   75.19    3.30
   5   9  -1   76.59    3.20
   5   9  -1   71.39    3.50
   4  -9  -1   68.39    2.70
   4  -9  -1   67.59    3.50
   4  -9  -1   66.59    4.10
  -4   9   1   67.79    2.90
   4   9  -1   66.29    3.20
   4   9  -1   67.79    2.90
  -4   9   1   67.49    3.00
  -3  -9   1  465.75   12.90
   3  -9  -1  476.15   13.50
   3  -9  -1  474.45   14.20
  -3   9   1  466.15   13.10
   3   9  -1  453.65   13.10
  -3   9   1  456.05   13.00
   3   9  -1  456.45   13.20
   2  -9  -1  172.88    6.60
  -2  -9   1  175.28    5.50
   2  -9  -1  174.98    6.00
  -2   9   1  178.48    5.80
   2   9  -1  178.88    5.80
   2   9  -1  176.58    5.80
  -2   9   1  176.88    5.70
  -1  -9   1  507.75   12.60
   1  -9  -1  472.35   13.70
  -1  -9   1  486.15   13.30
  -1  -9   1  481.35   14.30
   1   9  -1  493.35   13.60
  -1   9   1  461.55   13.50
  -1   9   1  499.75   13.70
   1   9  -1  480.55   13.60
   0  -9  -1  106.89    4.10
   0  -9   1   99.89    3.70
   0  -9   1  111.49    3.20
   0  -9  -1  107.69    3.20
   0  -9  -1   96.99    4.40
   0  -9   1  104.69    4.50
   0   9  -1   98.69    3.80
   0   9   1  102.79    3.90
   0   9   1   94.99    3.80
   0   9  -1  103.49    3.80
  -1  -9  -1  269.97    8.20
  -1  -9  -1  276.97    7.20
   1  -9   1  271.87    8.00
  -1  -9  -1  271.97    8.80
   1  -9   1  270.07    8.90
  -1   9  -1  265.37    8.20
   1   9   1  261.47    8.10
  -1   9  -1  260.27    7.90
   2  -9   1    1.30    1.40
  -2  -9  -1    2.40    1.00
  -2  -9  -1    2.10    0.30
   2  -9   1    1.30    0.80
   2  -9   1    3.00    1.10
   2   9   1    1.20    0.80
  -2   9  -1    1.70    0.90
   2   9   1    1.80    0.90
  -2   9  -1    3.60    0.80
   3  -9   1  288.07    9.50
   3  -9   1  268.87    8.40
  -3  -9  -1  263.47    8.30
   3  -9   1  275.37    8.20
   3  -9   1  269.27    8.40
   3   9   1  270.07    8.30
  -3   9  -1  284.47    8.50
  -3   9  -1  272.87    8.00
   3   9   1  265.57    8.30
   4  -9   1    0.00    0.90
   4  -9   1    1.10    1.00
   4  -9   1    0.00    0.80
   4  -9   1    1.60    1.40
  -4   9  -1    1.10    0.70
   4   9   1    0.60    0.90
  -4   9  -1    0.50    0.90
   4   9   1   -0.20    0.80
   5  -9   1   55.79    4.10
   5  -9   1   51.49    2.80
   5  -9   1   48.60    3.00
   5  -9   1   52.09    2.80
  -5   9  -1   52.39    2.80
  -5   9  -1   47.60    2.30
   5   9   1   51.89    2.80
   5   9   1   53.49    2.70
   6  -9   1   57.19    3.10
   6  -9   1   56.19    3.50
   6  -9   1   55.09    3.10
   6  -9   1   58.39    4.30
   6   9   1   56.39    3.00
   6   9   1   56.79    2.90
  -6   9  -1   58.39    3.00
   7  -9   1   80.99    5.20
   7  -9   1   74.99    3.80
   7  -9   1   81.19    4.00
   7  -9   1   80.39    4.50
   7   9   1   77.99    3.60
   7   9   1   81.69    4.40
   7   9   1   83.19    3.80
  -7   9  -1   81.59    3.70
   8  -9   1    8.70    1.70
   8  -9   1   10.90    1.80
   8  -9   1    7.30    2.10
   8  -9   1    6.50    2.40
   8   9   1    9.00    1.70
   8   9   1    6.20    2.00
   8   9   1    9.00    1.50
   9  -9   1   63.39    5.40
   9  -9   1   59.19    4.00
   9  -9   1   65.09    4.90
   9  -9   1   66.49    3.70
   9   9   1   62.39    3.30
   9   9   1   66.69    3.60
   9   9   1   67.89    4.80
  10  -9   1   20.70    2.70
  10  -9   1   25.20    4.00
  10  -9   1   29.40    3.70
  10   9   1   25.90    3.30
  10   9   1   27.50    2.40
  11  -9   1    4.60    2.90
  11  -9   1    3.20    2.60
  11   9   1    5.50    2.20
  11   9   1    6.90    2.30
  11 -10  -1   -4.40    2.50
  11 -10  -1    2.10    2.50
  11  10  -1    0.20    1.80
  10 -10  -1    2.80    2.40
  10 -10  -1   -2.60    2.10
  10  10  -1    2.30    1.10
  10  10  -1    2.80    1.60
  10  10  -1    1.40    1.70
   9 -10  -1    5.90    2.50
   9 -10  -1    3.30    2.50
   9  10  -1    4.40    1.80
   9  10  -1    6.70    1.80
   9  10  -1    4.70    1.30
   8 -10  -1   10.00    2.50
   8 -10  -1   10.90    2.70
   8  10  -1   12.20    1.60
   8  10  -1   12.80    2.10
   7 -10  -1    1.50    1.80
   7 -10  -1    0.00    1.80
   7 -10  -1    0.10    1.00
   7  10  -1    2.90    1.50
   7  10  -1    2.10    1.00
   6 -10  -1  101.49    5.10
   6 -10  -1  100.99    3.80
   6 -10  -1   96.49    5.50
   6  10  -1  109.09    4.60
   6  10  -1   93.89    4.00
  -6  10   1   94.29    4.00
   5 -10  -1   14.90    2.10
   5 -10  -1   14.90    2.40
   5 -10  -1   18.20    1.70
   5  10  -1   15.70    1.90
   5  10  -1   18.90    1.80
  -5  10   1   19.50    1.70
  -5  10   1   16.50    1.80
   4 -10  -1   11.60    1.80
   4 -10  -1    8.50    2.10
   4 -10  -1   10.40    1.10
  -4  10   1   10.40    1.40
   4  10  -1    8.50    1.50
   4  10  -1   13.00    1.50
  -4  10   1   10.30    1.40
  -3 -10   1   19.50    1.50
   3 -10  -1   21.50    2.20
   3 -10  -1   16.20    2.30
  -3  10   1   21.00    1.90
  -3  10   1   20.90    1.80
   3  10  -1   16.20    1.80
   3  10  -1   19.10    1.80
  -2 -10   1   49.50    2.30
   2 -10  -1   47.50    3.50
   2 -10  -1   50.49    2.90
   2  10  -1   48.00    2.60
  -2  10   1   49.50    2.70
  -2  10   1   51.69    2.60
   2  10  -1   51.49    2.60
   1 -10  -1   48.70    2.80
  -1 -10   1   51.19    2.40
   1 -10  -1   48.40    3.30
  -1 -10   1   48.30    3.20
  -1 -10   1   52.59    1.70
  -1  10   1   49.00    2.60
   1  10  -1   49.50    2.60
   1  10  -1   47.70    2.50
  -1  10   1   48.10    2.60
   0 -10   1   76.29    3.10
   0 -10  -1   71.29    3.80
   0 -10   1   74.39    4.10
   0 -10  -1   73.79    2.50
   0 -10  -1   72.49    3.30
   0 -10   1   83.39    2.60
   0  10  -1   73.89    3.20
   0  10   1   73.59    3.20
   0  10  -1   70.59    3.20
   1 -10   1  102.19    3.90
   1 -10   1   98.49    4.80
  -1 -10  -1   97.09    4.60
  -1 -10  -1   98.09    3.00
  -1 -10  -1   98.09    4.00
   1  10   1   96.89    3.90
  -1  10  -1  102.99    3.80
  -1  10  -1   95.59    3.90
   1  10   1   95.39    3.90
  -2 -10  -1    0.40    0.30
   2 -10   1    0.30    1.40
   2 -10   1    0.20    1.00
  -2 -10  -1   -0.20    0.90
  -2  10  -1   -0.40    0.80
   2  10   1    0.20    0.80
   2  10   1    0.30    0.80
  -2  10  -1   -0.10    0.70
   3 -10   1   11.80    1.60
   3 -10   1    8.90    1.90
   3 -10   1   12.20    1.40
  -3 -10  -1   11.20    1.40
   3  10   1   10.40    1.40
  -3  10  -1   11.20    1.50
   3  10   1   11.60    1.50
  -3  10  -1   12.50    1.40
   4 -10   1   38.70    3.60
   4 -10   1   36.50    2.70
   4 -10   1   36.50    2.40
   4  10   1   37.90    2.40
  -4  10  -1   36.10    2.40
   4  10   1   34.40    2.30
  -4  10  -1   35.00    2.00
   5 -10   1    0.90    1.20
   5 -10   1    0.10    1.60
   5 -10   1   -0.50    1.00
   5 -10   1    0.30    1.00
  -5  10  -1   -0.10    0.70
  -5  10  -1   -2.00    0.80
   5  10   1   -0.20    0.90
   5  10   1   -0.10    1.00
   6 -10   1   29.60    2.40
   6 -10   1   29.30    2.50
   6 -10   1   22.20    3.00
   6 -10   1   28.60    2.90
   6  10   1   29.60    2.50
   6  10   1   29.40    2.30
  -6  10  -1   28.50    2.30
   7 -10   1   -0.50    1.20
   7 -10   1   -1.80    1.00
   7 -10   1    2.70    1.80
   7 -10   1   -1.90    1.60
  -7  10  -1   -1.30    1.20
   7  10   1    1.90    1.50
   7  10   1    0.40    1.20
   7  10   1    1.10    1.10
   8 -10   1   -0.60    1.90
   8 -10   1    1.80    1.80
   8 -10   1    0.10    1.30
   8  10   1    2.60    1.40
   8  10   1    2.70    1.30
   8  10   1    3.50    1.60
   9 -10   1    3.90    2.60
   9 -10   1    6.60    2.40
   9 -10   1    7.80    1.90
   9  10   1    9.40    2.20
   9  10   1    7.00    1.70
   9  10   1    5.50    1.50
  10 -10   1    3.10    2.70
  10 -10   1   10.30    2.80
  10  10   1    4.60    2.10
  10  10   1    4.00    1.40
  11 -10   1   -1.60    2.30
  11 -10   1   -2.20    2.50
  11  10   1    1.20    2.10
  11 -11  -1    0.20    2.80
  11 -11  -1   -3.40    2.60
  11  11  -1    0.50    1.80
  10 -11  -1   10.80    3.30
  10 -11  -1    6.80    3.10
  10  11  -1   12.70    2.40
  10  11  -1    5.50    2.20
  10  11  -1   11.00    1.60
   9 -11  -1   19.40    3.50
   9 -11  -1   22.60    3.60
   9  11  -1   25.60    2.80
   9  11  -1   26.60    2.30
   8 -11  -1    4.50    2.40
   8 -11  -1    6.60    2.40
   8  11  -1    7.80    1.40
   8  11  -1    7.20    1.90
   7 -11  -1   38.40    4.60
   7 -11  -1   42.40    3.60
   7  11  -1   34.90    2.50
   7  11  -1   41.20    3.20
   6 -11  -1   71.39    3.20
   6 -11  -1   65.69    4.90
   6 -11  -1   66.09    4.10
  -6  11   1   63.39    3.40
   6  11  -1   73.99    3.50
   6  11  -1   72.09    3.90
   5 -11  -1   84.59    5.40
   5 -11  -1   82.19    4.50
   5 -11  -1   88.69    3.40
   5  11  -1   86.39    4.10
  -5  11   1   89.89    3.80
   5  11  -1   84.99    3.80
  -5  11   1   83.79    3.90
   4 -11  -1   72.69    3.90
   4 -11  -1   75.99    5.00
  -4  11   1   69.69    3.30
   4  11  -1   70.69    3.60
  -4  11   1   68.19    3.30
   4  11  -1   76.99    3.40
   3 -11  -1   36.60    3.50
   3 -11  -1   34.70    2.80
  -3 -11   1   33.00    2.00
  -3  11   1   37.10    2.50
   3  11  -1   40.30    2.50
  -3  11   1   33.60    2.30
   3  11  -1   39.30    2.60
   2 -11  -1  147.99    5.70
   2 -11  -1  153.98    6.40
  -2 -11   1  151.18    5.10
  -2  11   1  155.08    5.40
   2  11  -1  154.78    5.50
   2  11  -1  142.99    5.30
  -2  11   1  146.79    5.30
  -1 -11   1    9.70    1.80
   1 -11  -1   10.90    1.90
  -1 -11   1   16.30    1.60
   1 -11  -1   16.00    2.00
  -1 -11   1   17.00    0.80
   1  11  -1   12.30    1.50
  -1  11   1   12.60    1.60
  -1  11   1   13.80    1.60
   1  11  -1   17.80    1.80
   0 -11  -1   43.90    3.20
   0 -11  -1   44.70    1.90
   0 -11   1   47.50    2.60
   0 -11  -1   47.70    2.90
   0 -11   1   46.20    3.40
   0  11  -1   41.20    2.60
   0  11   1   47.80    2.60
   0  11   1   44.60    2.60
   0  11  -1   44.20    2.50
  -1 -11  -1    9.10    1.70
  -1 -11  -1    9.90    1.60
   1 -11   1    9.20    1.90
   1 -11   1   11.00    1.60
  -1 -11  -1   11.50    0.90
   1  11   1    6.80    1.30
   1  11   1   10.30    1.50
  -1  11  -1   11.30    1.60
  -1  11  -1    9.60    1.40
   2 -11   1   87.69    3.90
  -2 -11  -1   85.79    2.40
  -2 -11  -1   83.39    3.70
   2 -11   1   85.09    4.80
   2  11   1   89.99    3.80
  -2  11  -1   85.59    3.80
   2  11   1   85.49    3.70
  -2  11  -1   86.09    3.60
   3 -11   1   55.89    4.20
   3 -11   1   52.59    2.80
  -3 -11  -1   46.00    2.70
   3 -11   1   50.69    3.00
  -3  11  -1   53.99    2.90
   3  11   1   54.39    2.90
  -3  11  -1   46.00    2.50
   3  11   1   48.70    2.80
   4 -11   1    1.40    1.70
   4 -11   1    1.60    1.10
   4 -11   1    2.40    1.40
  -4 -11  -1    1.90    1.00
   4  11   1   -0.10    1.00
  -4  11  -1    1.30    0.80
   4  11   1    1.70    1.10
  -4  11  -1    1.60    1.00
   5 -11   1  148.39    5.30
   5 -11   1  142.89    6.90
   5 -11   1  142.19    5.80
   5  11   1  138.79    5.30
  -5  11  -1  132.29    4.80
   5  11   1  140.39    5.40
  -5  11  -1  141.29    5.40
   6 -11   1   24.30    2.80
   6 -11   1   22.40    3.10
   6 -11   1   22.00    2.10
  -6  11  -1   24.40    2.30
   6  11   1   27.40    2.40
   6  11   1   23.20    2.40
   7 -11   1   -0.20    1.80
   7 -11   1    0.50    1.30
   7 -11   1   -0.60    1.90
   7  11   1    0.90    1.50
   7  11   1    0.30    1.10
   7  11   1    0.70    1.40
   8 -11   1   -0.10    2.30
   8 -11   1    2.60    1.60
   8 -11   1    3.20    2.30
   8  11   1    3.00    1.80
   8  11   1    3.60    1.50
   8  11   1    4.50    1.70
   9 -11   1    8.10    3.00
   9 -11   1   13.80    3.10
   9  11   1   12.40    2.60
   9  11   1   13.40    1.90
   9  11   1   12.90    2.20
  10 -11   1   -1.80    2.20
  10 -11   1   -0.60    2.60
  10  11   1    1.90    1.30
  10  11   1    2.00    2.10
  10 -12  -1    1.90    2.90
  10 -12  -1   -2.50    2.90
  10  12  -1    4.70    2.20
  10  12  -1    6.40    2.30
  10  12  -1    4.90    1.40
   9 -12  -1    3.50    2.80
   9 -12  -1    8.50    3.00
   9  12  -1    7.20    2.00
   9  12  -1    7.20    1.50
   8 -12  -1    4.90    2.40
   8 -12  -1    1.50    2.60
   8  12  -1    5.20    1.40
   8  12  -1    8.00    1.90
   7 -12  -1   11.60    3.00
   7 -12  -1   14.20    2.70
   7  12  -1   14.90    2.20
   7  12  -1   14.50    1.90
   6 -12  -1    1.70    2.10
   6 -12  -1    1.50    1.90
   6  12  -1    1.30    1.50
   6  12  -1    1.30    1.20
  -6  12   1    0.80    1.10
   5 -12  -1    4.80    1.80
   5 -12  -1    0.80    2.10
   5  12  -1    7.10    1.80
   5  12  -1    4.40    1.30
  -5  12   1    2.80    1.20
  -5  12   1    5.90    1.50
   4 -12  -1    0.90    1.80
   4 -12  -1    0.10    1.50
   4  12  -1    0.20    1.10
  -4  12   1    0.20    1.00
   4  12  -1    1.20    1.20
  -4  12   1    1.30    1.00
   3 -12  -1    6.10    1.80
  -3 -12   1    6.90    1.20
   3 -12  -1    4.30    1.90
   3  12  -1    7.50    1.40
   3  12  -1    6.50    1.50
  -3  12   1    5.20    1.30
  -3  12   1    5.50    1.40
   2 -12  -1    1.10    1.70
  -2 -12   1   -1.10    0.70
   2 -12  -1    0.10    1.50
  -2  12   1    1.40    1.10
  -2  12   1    0.30    1.00
   2  12  -1   -1.60    0.90
   2  12  -1    0.80    1.00
   1 -12  -1   26.30    2.60
  -1 -12   1   22.30    2.70
   1 -12  -1   18.00    2.40
  -1 -12   1   20.30    1.90
  -1 -12   1   23.00    1.10
   1  12  -1   22.50    2.10
  -1  12   1   23.50    2.30
   1  12  -1   24.20    2.20
  -1  12   1   21.20    2.00
   0 -12  -1   77.79    3.70
   0 -12   1   79.39    3.60
   0 -12  -1   83.49    2.80
   0 -12  -1   81.79    4.50
   0 -12   1   79.49    4.60
   0  12  -1   79.29    3.70
   0  12  -1   73.39    3.50
   0  12   1   79.39    3.70
   0  12   1   72.49    3.80
  -1 -12  -1   12.30    2.00
  -1 -12  -1   17.60    1.00
  -1 -12  -1   16.10    2.00
   1 -12   1   19.20    2.00
   1 -12   1   13.70    2.30
  -1  12  -1   17.40    2.00
   1  12   1   20.00    2.10
  -1  12  -1   15.10    1.70
   1  12   1   15.60    1.90
  -2 -12  -1   -0.60    1.00
   2 -12   1    1.80    1.30
   2 -12   1    0.90    1.70
  -2 -12  -1    1.00    0.20
   2  12   1    0.80    1.10
  -2  12  -1    0.00    1.10
  -2  12  -1    0.00    1.00
   2  12   1    0.70    1.10
   3 -12   1   10.90    1.80
  -3 -12  -1    8.80    1.50
   3 -12   1    8.80    2.20
   3  12   1    9.40    1.70
  -3  12  -1    8.80    1.40
   3  12   1   10.50    1.70
  -3  12  -1   11.00    1.70
   4 -12   1    2.90    1.20
   4 -12   1    3.10    2.00
   4 -12   1    6.40    1.60
  -4 -12  -1    7.00    1.40
  -4  12  -1    4.70    1.40
   4  12   1    6.40    1.50
   4  12   1    6.10    1.40
  -4  12  -1    5.60    1.20
   5 -12   1    5.50    1.40
   5 -12   1    5.00    1.70
   5 -12   1    1.40    1.90
  -5  12  -1    5.30    1.20
   5  12   1    4.30    1.50
   5  12   1    4.30    1.40
  -5  12  -1    2.10    1.30
   6 -12   1   -0.30    1.20
   6 -12   1    2.20    2.20
   6 -12   1    0.60    1.60
  -6  12  -1    1.20    1.30
   6  12   1    3.30    1.60
   6  12   1    1.10    1.20
  -6  12  -1    2.20    1.00
   7 -12   1   -0.40    1.90
   7 -12   1    0.80    1.40
   7 -12   1   -0.90    2.10
   7  12   1    1.00    1.20
   7  12   1   -1.10    1.40
   8 -12   1    8.20    2.50
   8 -12   1    7.10    2.80
   8  12   1    7.70    2.20
   8  12   1   10.50    1.90
   8  12   1   10.90    2.20
   9 -12   1   -3.60    2.00
   9 -12   1   -1.50    2.70
   9  12   1    2.20    2.00
   9  12   1    2.50    1.40
   9  12   1    0.70    1.60
  10 -12   1   -4.20    2.50
  10 -12   1    0.30    2.60
  10  12   1    1.10    1.30
  10  12   1   -1.00    1.90
  10 -13  -1    2.70    3.30
  10 -13  -1    4.20    3.00
  10  13  -1    7.90    1.70
  10  13  -1   14.90    3.00
  10  13  -1   12.90    2.70
   9 -13  -1    4.90    2.90
   9 -13  -1    4.40    3.40
   9  13  -1    6.40    1.70
   9  13  -1   10.40    2.40
   8 -13  -1    1.10    2.90
   8 -13  -1    2.90    2.50
   8  13  -1    6.40    2.00
   8  13  -1    5.30    1.50
   7 -13  -1   11.90    2.70
   7 -13  -1   12.50    3.10
   7  13  -1   10.70    2.20
   7  13  -1   13.80    1.90
   6 -13  -1   61.09    4.60
   6 -13  -1   64.39    5.40
  -6  13   1   61.99    3.50
   6  13  -1   66.19    3.60
   6  13  -1   57.59    3.80
   5 -13  -1   47.80    3.70
   5 -13  -1   45.60    4.60
   5  13  -1   48.80    3.10
  -5  13   1   48.60    3.10
  -5  13   1   42.90    2.90
   5  13  -1   54.49    3.70
   4 -13  -1   14.50    2.50
   4 -13  -1   11.80    2.50
   4  13  -1   14.00    1.90
  -4  13   1   12.60    1.90
   4  13  -1   13.10    2.00
  -4  13   1   13.10    1.70
   3 -13  -1   10.50    2.30
   3 -13  -1   11.00    2.10
  -3 -13   1   11.70    1.50
  -3  13   1   12.30    1.70
   3  13  -1   12.10    1.90
   3  13  -1   14.00    1.90
  -3  13   1   11.60    1.80
   2 -13  -1  100.99    5.70
   2 -13  -1  108.99    4.90
  -2 -13   1   97.89    4.10
  -2  13   1  100.49    4.40
   2  13  -1  103.39    4.50
   2  13  -1  108.89    4.70
  -2  13   1   98.59    4.40
  -1 -13   1   12.80    2.20
  -1 -13   1   14.20    0.90
   1 -13  -1   12.30    2.00
   1 -13  -1   16.20    1.40
   1 -13  -1   12.50    2.20
  -1 -13   1   15.30    1.80
   1  13  -1   13.40    1.90
   1  13  -1   20.30    2.20
  -1  13   1   13.50    2.00
  -1  13   1   15.30    1.90
   0 -13  -1  147.29    6.70
   0 -13  -1  149.69    4.60
   0 -13  -1  153.48    5.80
   0 -13   1  147.49    5.40
   0 -13   1  139.49    6.50
   0  13  -1  151.08    5.70
   0  13   1  149.09    5.70
   0  13   1  143.39    5.70
   0  13  -1  144.69    5.80
  -1 -13  -1   82.09    2.60
  -1 -13  -1   70.99    3.80
  -1 -13  -1   77.69    4.60
   1 -13   1   75.69    5.00
   1 -13   1   75.89    3.70
   1  13   1   80.49    3.90
  -1  13  -1   79.19    4.00
  -1  13  -1   75.49    3.70
   1  13   1   78.79    3.80
   2 -13   1   50.59    3.10
  -2 -13  -1   48.40    3.00
   2 -13   1   48.60    4.20
   2  13   1   49.90    3.10
  -2  13  -1   48.50    3.10
  -2  13  -1   48.30    2.90
   2  13   1   50.29    3.20
   3 -13   1   12.30    2.10
  -3 -13  -1   12.10    1.80
   3 -13   1    7.20    2.20
  -3  13  -1   12.60    1.70
  -3  13  -1   14.20    2.00
   3  13   1   16.10    2.00
   3  13   1   12.90    2.00
  -4 -13  -1    2.50    1.10
   4 -13   1   -1.40    1.80
   4 -13   1    1.60    1.60
   4  13   1    1.00    1.20
   4  13   1    1.80    1.40
  -4  13  -1    0.50    1.00
  -4  13  -1    0.60    1.30
   5 -13   1   14.70    2.90
   5 -13   1   18.60    2.60
   5 -13   1   14.90    1.80
   5  13   1   13.60    2.10
   5  13   1   13.80    2.00
  -5  13  -1   16.50    2.20
  -5  13  -1   14.00    1.70
   6 -13   1    5.90    1.50
   6 -13   1    4.50    2.50
   6 -13   1    7.00    2.10
  -6  13  -1    6.90    1.40
  -6  13  -1    6.70    1.60
   6  13   1    5.10    1.70
   6  13   1    6.90    1.60
   7 -13   1   -0.50    1.80
   7 -13   1   -2.80    2.50
   7 -13   1   -1.20    1.30
   7  13   1   -0.80    1.30
   7  13   1    0.80    1.60
   8 -13   1   -2.20    2.40
   8 -13   1    1.80    2.40
   8  13   1    2.20    1.70
   8  13   1    3.80    1.90
   8  13   1    2.10    1.50
   9 -13   1    4.70    2.70
   9 -13   1    3.70    3.10
   9  13   1   12.10    2.40
   9  13   1    5.90    2.20
   9  13   1    8.80    2.00
  10 -13   1   -2.90    3.20
  10 -13   1   -4.70    2.50
  10  13   1    0.10    2.10
  10  13   1    2.80    1.60
   9 -14  -1   -3.60    2.80
   9 -14  -1   -3.90    2.50
   9  14  -1    0.90    2.00
   9  14  -1   -1.50    1.20
   8 -14  -1   -0.50    2.70
   8 -14  -1    2.40    2.60
   8  14  -1    3.60    1.60
   8  14  -1    4.50    2.10
   7 -14  -1   13.80    3.60
   7 -14  -1   13.20    3.10
   7  14  -1   15.60    2.50
   7  14  -1   14.70    2.10
   6 -14  -1    0.00    2.10
   6 -14  -1    0.60    2.30
   6  14  -1    2.90    1.40
   6  14  -1    1.00    1.70
   5 -14  -1   -1.70    2.00
   5 -14  -1   -0.30    1.80
  -5  14   1   -1.80    1.10
  -5  14   1   -1.10    1.10
   5  14  -1   -0.70    1.60
   5  14  -1    0.30    1.20
   4 -14  -1    3.80    2.00
   4 -14  -1    2.70    2.10
  -4  14   1    4.70    1.50
  -4  14   1    3.30    1.40
   4  14  -1    5.80    1.70
   4  14  -1    4.40    1.50
   3 -14  -1    6.70    2.00
   3 -14  -1    6.20    2.20
  -3 -14   1    5.60    1.20
  -3  14   1    6.40    1.60
   3  14  -1    8.10    1.70
   3  14  -1    5.00    1.60
  -3  14   1    7.00    1.70
   2 -14  -1   60.49    4.50
  -2 -14   1   60.39    3.10
   2 -14  -1   61.99    3.80
  -2  14   1   63.39    3.50
   2  14  -1   61.29    3.60
   2  14  -1   69.49    3.80
  -2  14   1   61.09    3.50
  -1 -14   1    7.00    1.40
   1 -14  -1    7.30    1.90
   1 -14  -1    5.00    1.00
   1 -14  -1    5.10    1.80
  -1 -14   1    5.10    1.70
   1  14  -1    4.40    1.50
  -1  14   1    4.40    1.50
   1  14  -1    4.40    1.50
  -1  14   1    6.00    1.70
   0 -14   1    0.10    1.20
   0 -14   1    1.30    1.50
   0 -14  -1    0.80    0.70
   0 -14  -1    0.90    1.60
   0 -14  -1    0.50    1.40
   0  14   1   -0.50    1.20
   0  14  -1   -0.50    1.30
   0  14  -1    0.00    1.30
   0  14   1   -0.10    1.40
  -1 -14  -1   13.00    2.30
  -1 -14  -1   12.40    1.90
   1 -14   1   14.30    2.00
   1 -14   1    8.70    2.20
  -1  14  -1   10.70    1.90
  -1  14  -1   11.40    2.00
   1  14   1   12.10    2.00
   1  14   1   13.90    2.10
  -2 -14  -1    4.30    1.40
   2 -14   1    3.40    1.90
   2 -14   1    5.00    1.80
   2  14   1    4.10    1.60
  -2  14  -1    5.00    1.50
  -2  14  -1    3.00    1.50
   2  14   1    4.50    1.60
  -3 -14  -1    1.30    1.00
   3 -14   1   -0.20    1.50
   3 -14   1    0.00    1.90
   3  14   1    1.90    1.40
  -3  14  -1   -0.80    1.30
  -3  14  -1   -1.50    1.00
   3  14   1   -1.00    1.30
  -4 -14  -1   12.70    1.90
   4 -14   1   13.10    2.40
   4 -14   1    9.70    2.60
   4  14   1   17.10    2.40
  -4  14  -1   14.30    2.10
   4  14   1   15.40    2.10
  -4  14  -1   15.40    2.00
   5 -14   1    6.00    2.10
   5 -14   1    3.50    2.40
   5  14   1    5.50    1.70
   5  14   1    5.10    1.70
  -5  14  -1    6.10    1.70
  -5  14  -1    6.60    1.40
   6 -14   1    0.40    1.20
   6 -14   1   -1.20    2.30
   6 -14   1   -2.10    1.70
   6  14   1   -1.00    1.30
  -6  14  -1    1.00    1.00
  -6  14  -1   -0.60    1.30
   6  14   1   -1.40    1.30
   7 -14   1    2.90    2.20
   7 -14   1    0.40    2.70
   7  14   1    2.10    1.50
   7  14   1    4.00    1.90
   8 -14   1   10.80    3.60
   8 -14   1   16.00    3.30
   8  14   1   21.80    2.90
   8  14   1   15.20    2.80
   8  14   1   18.80    2.50
   9 -14   1    0.10    3.50
   9 -14   1    4.20    3.10
   9  14   1    6.80    2.00
   9  14   1    6.10    2.40
   9  14   1    3.10    2.20
   9 -15  -1   -1.20    3.20
   9 -15  -1   -4.90    3.00
   9  15  -1    0.90    2.00
   9  15  -1    1.10    1.50
   8 -15  -1   -4.30    2.80
   8 -15  -1   -3.10    2.40
   8  15  -1   -1.70    1.30
   8  15  -1    2.70    2.20
   7 -15  -1    0.40    2.50
   7 -15  -1   -0.90    2.70
   7  15  -1    3.00    2.10
   7  15  -1    4.70    1.70
   6 -15  -1   10.50    3.00
   6 -15  -1    7.40    3.10
   6  15  -1   14.80    2.70
   6  15  -1   10.80    2.00
   5 -15  -1    1.10    2.30
   5 -15  -1   -2.20    1.80
  -5  15   1   -0.60    1.20
  -5  15   1    0.00    1.30
   5  15  -1    0.60    1.70
   5  15  -1    0.50    1.30
   4 -15  -1    1.80    2.30
   4 -15  -1   -1.10    1.80
   4  15  -1    2.50    1.50
   4  15  -1    1.20    1.50
  -4  15   1    2.80    1.60
  -4  15   1    0.20    1.30
   3 -15  -1   73.39    4.70
  -3 -15   1   69.79    3.40
   3 -15  -1   71.69    5.20
   3  15  -1   73.49    4.00
  -3  15   1   71.59    4.00
  -3  15   1   71.29    3.90
   3  15  -1   77.89    4.40
   2 -15  -1   58.79    3.90
   2 -15  -1   64.19    4.90
   2 -15  -1   63.49    2.90
  -2 -15   1   58.89    3.20
  -2  15   1   58.49    3.60
  -2  15   1   59.59    3.80
   2  15  -1   54.39    3.60
   2  15  -1   65.19    3.90
  -1 -15   1   30.60    3.60
   1 -15  -1   29.40    1.90
   1 -15  -1   34.00    3.80
   1 -15  -1   31.00    3.00
  -1 -15   1   28.60    2.40
  -1  15   1   33.50    3.10
   1  15  -1   30.20    2.80
   1  15  -1   36.40    3.20
  -1  15   1   30.10    2.90
   0 -15  -1    0.60    1.60
   0 -15   1    1.20    1.30
   0 -15  -1    1.00    1.50
   0 -15   1    0.00    1.50
   0  15  -1   -1.20    1.30
   0  15   1   -1.10    1.40
   0  15   1    0.80    1.40
   0  15  -1    0.40    1.40
  -1 -15  -1    1.00    1.30
   1 -15   1    0.30    1.40
   1 -15   1    0.70    1.70
  -1  15  -1   -1.20    1.10
  -1  15  -1   -0.50    1.40
   1  15   1   -0.50    1.30
   1  15   1   -0.20    1.30
   2 -15   1    2.90    1.80
  -2 -15  -1    2.50    1.40
   2 -15   1    0.80    1.90
   2  15   1    2.00    1.50
  -2  15  -1    1.80    1.40
   2  15   1    1.10    1.40
  -2  15  -1    0.40    1.40
   3 -15   1   -1.80    1.50
  -3 -15  -1    2.20    1.30
   3 -15   1   -0.90    2.00
   3  15   1    2.90    1.60
  -3  15  -1    0.30    1.40
   3  15   1    1.20    1.50
  -3  15  -1    0.80    1.30
   4 -15   1    2.50    2.40
  -4 -15  -1    5.20    1.40
   4 -15   1    2.60    1.90
   4  15   1    5.20    1.70
  -4  15  -1    3.80    1.70
   4  15   1    5.10    2.00
  -4  15  -1    3.70    1.40
   5 -15   1   11.60    3.20
   5 -15   1   14.00    2.60
  -5  15  -1   17.30    2.10
  -5  15  -1   16.50    2.40
   5  15   1   16.30    2.50
   5  15   1   13.80    2.20
   6 -15   1    7.90    2.70
   6 -15   1    6.60    3.30
   6  15   1   12.80    2.40
  -6  15  -1   12.20    3.20
  -6  15  -1    9.90    1.70
   6  15   1    9.80    2.00
   7 -15   1    4.20    2.70
   7 -15   1    2.90    3.00
   7  15   1    2.20    2.00
   7  15   1    5.50    1.90
   8 -15   1   -6.00    2.80
   8 -15   1    4.50    3.00
   8  15   1    0.90    1.70
   8  15   1    0.90    2.00
   8  15   1    3.60    2.10
   8 -16  -1   -5.30    2.70
   8 -16  -1    0.60    3.30
   8  16  -1   -1.70    1.90
   8  16  -1    2.10    1.70
   7 -16  -1   -1.00    2.80
   7 -16  -1   -0.10    2.60
   7  16  -1    4.00    1.80
   7  16  -1    2.70    2.30
   6 -16  -1   -1.70    2.50
   6 -16  -1   -6.10    2.20
   6  16  -1    0.20    1.40
   6  16  -1   -1.40    1.80
   5 -16  -1    5.70    2.70
   5 -16  -1    4.10    2.40
  -5  16   1    6.40    1.90
   5  16  -1    7.90    1.90
   5  16  -1    5.80    2.00
  -5  16   1    6.40    1.80
   4 -16  -1   11.50    2.80
   4 -16  -1    8.60    2.60
  -4  16   1   10.40    2.00
  -4  16   1    8.90    2.00
   4  16  -1   11.00    2.40
   4  16  -1    9.60    2.10
   3 -16  -1    5.30    2.30
  -3 -16   1    5.40    1.20
   3 -16  -1    0.70    1.80
  -3  16   1    1.60    1.50
   3  16  -1    1.40    1.50
   3  16  -1   -0.40    1.50
  -3  16   1    2.30    1.60
  -2 -16   1    8.10    1.50
   2 -16  -1    2.90    2.00
   2 -16  -1    7.80    1.30
   2 -16  -1    4.90    2.20
   2  16  -1    4.40    1.70
  -2  16   1    9.80    2.20
   2  16  -1    8.30    2.10
  -2  16   1    5.90    1.90
  -1 -16   1   12.90    2.50
   1 -16  -1   13.60    2.40
  -1 -16   1   15.90    2.00
   1 -16  -1   14.10    2.70
  -1  16   1    9.70    2.20
   1  16  -1   14.70    2.40
   1  16  -1   13.70    2.40
  -1  16   1   10.90    2.10
   0 -16   1   18.30    2.20
   0 -16  -1   18.00    2.80
   0 -16  -1   21.20    2.50
   0 -16   1   16.40    2.70
   0  16   1   22.10    2.70
   0  16  -1   15.50    2.40
   0  16   1   20.80    2.70
   0  16  -1   21.80    2.70
   1 -16   1   11.70    2.10
  -1 -16  -1    7.70    1.90
   1 -16   1    9.50    2.50
  -1  16  -1    8.10    2.00
   1  16   1    7.60    2.10
   1  16   1    9.70    2.10
  -1  16  -1   10.70    2.10
   2 -16   1   13.70    2.30
   2 -16   1   11.30    2.70
  -2 -16  -1   17.00    2.20
   2  16   1   15.50    2.50
  -2  16  -1   13.80    2.40
  -2  16  -1   15.60    2.20
   2  16   1   16.00    2.40
   3 -16   1    1.30    1.90
   3 -16   1    2.70    2.40
  -3 -16  -1    3.00    1.40
  -3  16  -1    1.90    1.70
  -3  16  -1    2.10    1.50
   3  16   1    2.60    1.90
   3  16   1    1.50    1.70
  -4 -16  -1    1.70    1.20
   4 -16   1   -1.30    1.80
   4 -16   1   -1.30    2.40
  -4  16  -1    0.00    1.50
   4  16   1   -0.80    1.50
   4  16   1    1.10    1.70
  -4  16  -1    0.00    1.30
   5 -16   1   -2.60    1.90
   5 -16   1   -1.20    2.60
  -5  16  -1    1.30    1.20
  -5  16  -1   -1.80    1.40
   5  16   1   -0.80    1.70
   5  16   1    0.40    1.50
   6 -16   1   -2.90    2.80
   6 -16   1   -3.10    2.20
   6  16   1    0.90    1.60
  -6  16  -1    1.50    1.50
   6  16   1   -0.90    1.70
   7 -16   1   -3.70    3.20
   7 -16   1    0.10    2.40
   7  16   1    0.20    1.60
   7  16   1   -0.20    1.80
   8 -16   1    7.10    3.80
   8 -16   1    3.50    3.00
   8  16   1   10.10    2.50
   8  16   1   11.20    2.60
   8  16   1   10.20    2.30
   7 -17  -1    3.70    3.60
   7 -17  -1    5.30    3.10
   7  17  -1    9.20    2.50
   7  17  -1    8.80    2.20
   6 -17  -1    4.50    3.10
   6 -17  -1    5.10    3.10
   6  17  -1    6.70    2.00
   6  17  -1    6.60    2.30
   5 -17  -1   -3.20    2.10
   5 -17  -1    0.70    2.50
  -5  17   1    1.60    1.50
   5  17  -1   -0.80    1.70
  -5  17   1   -1.80    1.40
   5  17  -1    1.70    1.80
   4 -17  -1    0.50    2.20
   4 -17  -1   -2.90    2.20
  -4  17   1    0.50    1.40
   4  17  -1   -0.30    1.80
  -4  17   1   -0.80    1.60
   4  17  -1    2.70    1.70
   3 -17  -1    0.70    2.10
  -3 -17   1    3.30    1.30
   3 -17  -1    0.70    1.10
   3 -17  -1    1.20    2.20
   3  17  -1    1.00    1.70
   3  17  -1   -0.10    1.70
  -3  17   1   -1.20    1.50
  -3  17   1    0.60    1.70
  -2 -17   1    2.30    1.10
   2 -17  -1    1.30    2.20
   2 -17  -1   -2.90    1.70
  -2  17   1    0.20    1.50
   2  17  -1    2.70    1.80
   2  17  -1   -1.50    1.60
  -2  17   1   -0.40    1.40
  -1 -17   1    5.50    1.40
  -1 -17   1    4.20    2.10
   1 -17  -1    3.90    2.00
   1 -17  -1    5.10    2.20
  -1  17   1    2.40    1.60
  -1  17   1    1.40    1.80
   1  17  -1    2.60    1.70
   1  17  -1    4.40    1.90
   0 -17  -1    8.70    2.00
   0 -17   1    7.90    2.40
   0 -17  -1    8.10    2.40
   0 -17   1    8.00    1.80
   0  17  -1    6.20    2.00
   0  17   1    8.30    2.20
   0  17   1    7.60    2.10
   0  17  -1    9.70    2.10
   1 -17   1    3.70    2.10
  -1 -17  -1    3.50    1.60
   1 -17   1    4.80    1.80
  -1  17  -1    3.20    1.90
   1  17   1    7.80    2.10
  -1  17  -1    2.70    1.90
   1  17   1    3.20    1.80
  -2 -17  -1   47.40    3.40
   2 -17   1   40.40    3.60
   2 -17   1   43.20    4.80
   2  17   1   49.20    3.70
  -2  17  -1   47.40    3.90
  -2  17  -1   48.40    3.60
   2  17   1   45.80    3.70
   3 -17   1   22.20    3.00
   3 -17   1   19.30    3.50
  -3 -17  -1   31.20    2.90
  -3  17  -1   18.70    2.50
   3  17   1   20.00    2.70
   3  17   1   23.60    3.00
  -3  17  -1   24.60    3.10
   4 -17   1   -0.90    2.10
  -4 -17  -1    4.30    1.50
   4 -17   1    2.30    2.50
   4  17   1    3.60    1.90
  -4  17  -1    4.40    2.10
  -4  17  -1   -0.60    1.30
   4  17   1    2.20    1.90
   5 -17   1    1.60    2.70
   5 -17   1    1.20    2.40
   5  17   1    4.70    2.20
   5  17   1    2.30    1.70
  -5  17  -1    0.50    1.60
  -5  17  -1    0.60    1.40
   6 -17   1   17.70    4.10
   6 -17   1   16.70    3.30
   6  17   1   16.60    2.70
   6  17   1   21.50    3.20
   7 -17   1   -2.80    3.10
   7 -17   1   -3.60    2.70
   7  17   1    0.50    1.90
   7  17   1   -0.20    1.80
   6 -18  -1   -0.70    3.10
   6 -18  -1   -5.50    2.80
   6  18  -1    3.80    2.40
   6  18  -1    2.10    2.00
   5 -18  -1   -0.70    2.70
   5 -18  -1   -2.00    2.70
   5  18  -1    0.10    2.00
   5  18  -1    0.40    1.80
  -5  18   1    1.20    1.70
   4 -18  -1   -0.60    2.50
   4 -18  -1   -2.20    2.10
   4  18  -1   -0.30    1.80
   4  18  -1    3.90    1.90
  -4  18   1    0.10    1.70
  -4  18   1    0.90    1.60
   3 -18  -1    0.40    2.20
   3 -18  -1   -1.10    2.10
   3  18  -1    1.80    1.80
  -3  18   1   -1.40    1.50
   3  18  -1    0.60    1.80
  -3  18   1    3.00    1.90
   2 -18  -1   -0.50    2.00
   2 -18  -1    2.70    2.10
  -2  18   1    0.60    1.80
   2  18  -1   -0.60    1.70
   2  18  -1   -0.30    1.70
  -2  18   1   -1.40    1.40
   1 -18  -1    1.00    2.10
   1 -18  -1    0.50    1.70
  -1 -18   1    2.50    1.20
  -1  18   1   -2.40    1.30
   1  18  -1   -0.50    1.50
   1  18  -1   -0.40    1.70
  -1  18   1    1.30    1.70
   0 -18   1    1.50    1.40
   0 -18  -1    1.60    1.60
   0 -18  -1    2.30    1.90
   0 -18   1   -0.10    1.90
   0  18  -1   -1.10    1.60
   0  18  -1    0.80    1.70
   0  18   1   -1.40    1.60
   0  18   1   -0.40    1.80
   1 -18   1    1.20    1.60
   1 -18   1    2.40    2.10
  -1 -18  -1    3.20    1.50
  -1  18  -1    0.00    1.50
  -1  18  -1    1.20    1.90
   1  18   1   -0.30    1.70
   1  18   1    0.80    1.90
   2 -18   1    6.70    2.20
  -2 -18  -1   14.20    2.10
   2 -18   1    7.90    2.90
  -2  18  -1   10.50    2.30
   2  18   1    7.70    2.30
  -2  18  -1    5.30    2.10
   2  18   1    9.20    2.40
   3 -18   1    3.30    2.70
   3 -18   1    0.00    2.00
  -3 -18  -1    5.60    1.60
  -3  18  -1    3.80    2.00
   3  18   1    1.10    1.80
  -3  18  -1    3.30    1.70
   3  18   1    2.70    2.00
   4 -18   1    1.40    2.60
   4 -18   1   -1.40    2.20
  -4  18  -1   -1.20    1.70
   4  18   1   -1.20    1.70
   4  18   1    4.60    2.10
  -4  18  -1   -0.40    1.50
   5 -18   1   -3.10    2.30
   5 -18   1   -1.30    2.70
   5  18   1   -1.40    2.00
   5  18   1    1.80    1.80
  -5  18  -1    2.70    1.60
  -5  18  -1   -1.90    1.70
   6 -18   1   12.90    3.50
   6 -18   1   13.50    3.90
   6  18   1   15.40    2.70
   6  18   1   19.30    3.20
   5 -19  -1    0.60    2.60
   5 -19  -1   -2.50    2.80
   5  19  -1   -0.50    2.00
  -5  19   1    1.20    1.80
   5  19  -1    1.60    2.10
   4 -19  -1    0.90    2.60
   4 -19  -1   -3.60    2.30
   4  19  -1    1.40    2.30
  -4  19   1   -1.00    1.60
  -4  19   1   -3.10    1.70
   4  19  -1    0.00    1.70
   3 -19  -1    5.90    2.90
   3 -19  -1    2.50    2.30
   3  19  -1    4.30    2.20
  -3  19   1    3.20    1.80
   3  19  -1   -1.10    2.00
  -3  19   1    5.60    2.20
   2 -19  -1    4.10    2.40
   2 -19  -1    2.40    2.20
  -2  19   1    5.10    2.20
   2  19  -1    1.60    2.00
   2  19  -1    5.50    2.20
  -2  19   1    1.30    2.00
   1 -19  -1    1.40    1.80
   1 -19  -1    3.60    2.30
  -1  19   1   -2.50    1.50
  -1  19   1    0.10    1.80
   1  19  -1   -0.60    1.70
   1  19  -1   -1.10    1.60
   0 -19   1    3.60    2.20
   0 -19  -1    5.10    1.90
   0 -19  -1    4.10    2.10
   0  19   1   -0.90    1.80
   0  19  -1   -1.50    1.60
   0  19   1    0.20    1.70
   0  19  -1   -2.30    1.70
   1 -19   1    2.20    2.30
  -1 -19  -1    4.60    1.70
   1 -19   1    2.80    2.30
  -1  19  -1    0.10    1.80
   1  19   1    1.00    1.90
   1  19   1   -1.20    1.70
  -1  19  -1    0.20    1.70
   2 -19   1   16.20    2.80
  -2 -19  -1   18.70    2.50
   2 -19   1   16.70    3.30
  -2  19  -1   16.00    2.70
   2  19   1   18.50    3.10
  -2  19  -1   15.20    2.70
   2  19   1   21.10    3.20
   3 -19   1   -0.60    2.10
  -3 -19  -1    6.00    1.70
   3 -19   1    3.90    2.70
  -3  19  -1    0.20    1.70
   3  19   1    1.70    2.20
   3  19   1    1.00    1.80
  -3  19  -1   -0.10    1.70
   4 -19   1   -4.70    2.20
   4 -19   1    1.40    2.90
   4  19   1   -0.20    1.80
  -4  19  -1   -0.50    1.80
  -4  19  -1   -2.90    1.40
   4  19   1   -0.30    2.10
   5 -19   1   -1.30    2.70
   5 -19   1    1.20    2.90
   5  19   1    2.70    2.50
   5  19   1    0.10    1.80
  -5  19  -1   -0.70    1.50
   3 -20  -1    2.20    2.40
   3 -20  -1    1.00    2.40
  -3  20   1    0.10    1.80
  -3  20   1    0.50    1.90
   3  20  -1   -1.90    1.60
   3  20  -1   -1.40    1.90
   2 -20  -1    3.50    2.20
   2 -20  -1    4.50    2.60
   2  20  -1   -1.40    1.90
   2  20  -1   -1.00    2.00
  -2  20   1    4.50    2.20
  -2  20   1    0.20    1.70
   1 -20  -1    2.10    2.30
   1 -20  -1    4.30    2.00
  -1  20   1   -0.50    1.90
   1  20  -1   -1.80    1.70
  -1  20   1   -4.30    1.50
   1  20  -1   -1.20    1.90
   0 -20  -1    1.50    1.60
   0 -20   1    3.00    2.30
   0  20   1   -1.30    1.80
   0  20  -1   -1.30    1.80
   0  20   1   -1.30    1.90
   0  20  -1   -2.10    1.70
   1 -20   1   12.40    3.00
  -1 -20  -1   12.30    2.10
   1  20   1    6.00    2.30
   1  20   1   11.90    2.90
  -1  20  -1    6.50    2.40
  -1  20  -1    8.90    2.40
   2 -20   1    0.40    2.60
   2  20   1    2.00    2.20
   2  20   1   -1.90    2.00
  -2  20  -1    2.40    2.20
  -2  20  -1   -0.40    1.90
   3 -20   1    8.20    3.00
  -3  20  -1    6.80    2.20
   3  20   1    3.50    2.20
   3  20   1    7.50    2.70
  -3  20  -1    6.90    2.50
  13   0  -2   25.60    3.70
  13   0  -2   15.60    2.60
  13   0  -2   19.50    3.60
  12   0  -2  150.78    8.60
  12   0  -2  149.39    6.80
  12   0  -2  151.48    7.30
  11   0  -2    4.50    1.70
  11   0  -2    4.90    2.00
  10   0  -2   79.19    4.30
  10   0  -2   77.39    5.20
  10   0  -2   78.49    3.60
   9   0  -2   19.10    2.70
   9   0  -2   23.20    1.80
   9   0  -2   24.80    2.20
   8   0  -2  108.79    5.50
   8   0  -2  113.59    4.10
   8   0  -2  106.19    4.50
   7   0  -2   48.10    2.60
   7   0  -2   46.20    3.30
   6   0  -2  103.49    4.50
   6   0  -2  101.59    3.80
   5   0  -2 3976.00  102.09
   4   0  -2 1553.64   40.50
   3   0  -2   23.00    1.20
   3   0  -2   24.00    0.80
   2   0  -2 2603.84   69.89
   2   0  -2 2658.93   71.19
   2   0  -2 2858.51   69.89
  -1   0   2 2468.55   61.79
  -1   0   2 2390.06   62.49
   1   0  -2 2345.57   61.19
   1   0  -2 2423.86   62.49
   1   0  -2 2329.87   62.49
   1   0  -2 2378.06   62.19
  -1   0   2 2408.46   61.99
   0   0  -2  681.23   17.70
   0   0   2  701.43   17.60
   0   0   2  668.23   17.60
   0   0   2  707.23   17.60
   0   0  -2  667.53   17.60
   0   0   2  684.43   17.70
   0   0   2  680.13   17.70
   0   0  -2  683.53   17.60
   0   0  -2  660.23   17.60
  -1   0  -2  663.93   16.80
   1   0   2  634.14   16.80
   1   0   2  632.34   16.80
  -1   0  -2  633.94   16.70
  -1   0  -2  635.74   16.80
   1   0   2  640.24   16.80
   1   0   2  638.04   16.70
   2   0   2 1951.10   50.59
   2   0   2 2018.70   50.59
  -2   0  -2 2056.69   50.69
  -2   0  -2 1926.51   50.89
  -2   0  -2 1964.50   50.69
  -2   0  -2 1993.90   50.69
   2   0   2 1913.81   50.69
   3   0   2  121.89    4.10
   3   0   2  127.09    4.00
  -3   0  -2  133.09    3.40
   3   0   2  130.59    3.40
   4   0   2 1632.24   43.90
   4   0   2 1713.93   43.00
   4   0   2 1717.33   43.60
   5   0   2    5.40    0.40
   5   0   2    4.30    0.90
   5   0   2    4.50    0.80
   6   0   2    4.50    0.40
   6   0   2    1.90    1.20
   6   0   2    3.30    1.00
   6   0   2    4.10    0.80
   7   0   2   96.49    5.20
   7   0   2  101.39    2.80
   7   0   2  100.79    3.70
   7   0   2  101.69    4.50
   8   0   2  683.43   21.40
   8   0   2  704.83   20.00
   8   0   2  699.13   19.00
   9   0   2    1.90    1.70
   9   0   2    1.50    1.00
   9   0   2    2.50    1.50
  10   0   2    4.60    1.70
  10   0   2    2.90    2.00
  10   0   2    5.20    1.20
  11   0   2   33.90    2.40
  11   0   2   28.10    3.90
  11   0   2   40.80    3.90
  12   0   2   -0.80    1.50
  12   0   2    0.40    2.10
  13  -1  -2    2.00    2.20
  13  -1  -2    2.50    2.40
  13  -1  -2    5.90    2.50
  13   1  -2    4.30    2.10
  13   1  -2    7.40    2.40
  13   1  -2    3.00    2.30
  12  -1  -2    0.90    2.20
  12  -1  -2    5.20    2.50
  12   1  -2    2.00    2.10
  11  -1  -2    3.20    1.90
  11  -1  -2    7.50    2.30
  11  -1  -2    2.50    1.50
  11   1  -2    6.00    1.70
  11   1  -2    1.80    1.90
  10  -1  -2    1.60    1.00
  10  -1  -2    2.40    1.20
  10  -1  -2    2.20    1.80
  10   1  -2    4.40    2.00
  10   1  -2    5.40    1.60
  10   1  -2    4.60    1.20
   9  -1  -2   53.19    4.00
   9  -1  -2   57.09    2.80
   9  -1  -2   54.49    3.20
   9   1  -2   55.09    3.40
   9   1  -2   55.59    2.80
   9   1  -2   56.89    4.40
   8  -1  -2    1.10    0.90
   8  -1  -2   -0.80    1.10
   8   1  -2    2.20    1.10
   8   1  -2    0.10    1.30
   8   1  -2    0.60    0.80
   7  -1  -2   27.30    2.60
   7  -1  -2   25.70    1.80
   7   1  -2   26.90    2.10
   7   1  -2   26.70    1.80
   6  -1  -2    3.20    0.70
   6  -1  -2    1.70    0.90
   5  -1  -2    6.60    0.90
   4  -1  -2  282.57    7.50
   4  -1  -2  284.87    8.30
   4  -1  -2  283.37    8.50
   3  -1  -2  144.99    4.50
   3  -1  -2  145.59    4.00
   3  -1  -2  148.09    4.60
  -3   1   2  150.08    3.90
  -3   1   2  150.18    3.90
   3   1  -2  148.39    3.90
   2  -1  -2   42.40    1.40
   2  -1  -2   42.90    1.70
   2  -1  -2   40.50    1.60
   2  -1  -2   41.10    1.60
   2   1  -2   40.20    1.50
  -2   1   2   42.60    1.60
   2   1  -2   41.70    1.40
   2   1  -2   41.80    1.50
   1  -1  -2 1608.14   41.50
  -1  -1   2 1641.24   41.20
   1  -1  -2 1627.24   41.10
   1  -1  -2 1613.04   41.60
   1  -1  -2 1557.84   41.60
  -1  -1   2 1612.54   41.40
  -1  -1   2 1552.94   41.30
   1  -1  -2 1546.55   42.30
  -1   1   2 1641.74   41.60
   1   1  -2 1608.24   41.70
  -1   1   2 1614.84   41.50
  -1   1   2 1479.65   40.90
   1   1  -2 1670.83   41.40
   1   1  -2 1624.94   42.10
   1   1  -2 1542.65   41.40
  -1   1   2 1568.44   41.20
   1   1  -2 1625.74   42.00
  -1   1   2 1611.24   40.90
   0  -1   2 1266.57   32.00
   0  -1  -2 1252.87   32.30
   0  -1   2 1248.98   31.80
   0  -1  -2 1225.38   31.70
   0  -1   2 1202.98   32.40
   0  -1  -2 1300.47   31.80
   0  -1  -2 1210.28   32.70
   0  -1   2 1221.18   32.20
   0  -1   2 1233.28   33.00
   0   1   2 1273.47   31.80
   0   1  -2 1176.38   32.00
   0   1  -2 1297.67   31.90
   0   1   2 1258.57   32.40
   0   1  -2 1211.78   32.00
   0   1  -2 1226.88   31.80
   0   1   2 1261.07   31.80
   0   1   2 1167.88   31.80
   1  -1   2   -1.00    0.30
   1  -1   2    1.00    0.50
  -1  -1  -2   -1.00    0.40
   1  -1   2   -1.90    0.40
  -1  -1  -2   -2.40    0.30
  -1  -1  -2   -0.90    0.30
  -1  -1  -2   -0.70    0.30
  -1  -1  -2   -1.00    0.40
   1  -1   2   -1.00    0.40
  -1   1  -2   -0.80    0.30
  -1   1  -2    0.10    0.40
  -1   1  -2    0.40    0.40
   1   1   2   -1.60    0.40
   1   1   2   -0.90    0.30
   1   1   2   -1.20    0.40
   1   1   2   -0.90    0.40
   1   1   2   -1.30    0.30
  -1   1  -2   -1.50    0.30
  -2  -1  -2   25.10    0.90
   2  -1   2   25.40    1.40
  -2  -1  -2   24.70    1.20
   2  -1   2   25.50    1.20
  -2  -1  -2   24.30    1.30
   2  -1   2   22.10    1.20
   2  -1   2   24.10    1.20
  -2  -1  -2   23.30    1.10
  -2   1  -2   20.00    0.70
  -2   1  -2   22.30    1.10
  -2   1  -2   23.40    1.20
   2   1   2   24.80    1.10
  -2   1  -2   25.50    1.20
   2   1   2   22.90    0.90
   2   1   2   23.90    1.20
   2   1   2   23.30    1.20
  -3  -1  -2   42.60    1.30
   3  -1   2   42.30    2.20
   3  -1   2   40.20    1.90
  -3  -1  -2   41.40    1.70
   3  -1   2   41.90    1.70
   3   1   2   38.00    1.80
   3   1   2   38.70    1.70
   3   1   2   40.50    1.30
   4  -1   2   26.60    2.10
   4  -1   2   28.80    1.60
   4  -1   2   32.00    1.80
  -4  -1  -2   30.10    1.10
   4   1   2   25.50    1.50
   4   1   2   30.60    1.10
   4   1   2   28.70    1.70
   5  -1   2  247.38    7.70
   5  -1   2  254.97    8.60
   5  -1   2  261.17    7.40
   5   1   2  257.37    6.80
   5   1   2  243.38    7.80
   5   1   2  257.17    7.40
   6  -1   2   47.60    2.30
   6  -1   2   52.19    2.70
   6  -1   2   51.49    3.40
   6   1   2   48.30    1.70
   6   1   2   48.60    2.30
   6   1   2   47.00    2.70
   7  -1   2   59.39    2.70
   7  -1   2   62.99    3.40
   7  -1   2   57.99    4.00
   7   1   2   64.09    3.40
   7   1   2   59.99    2.00
   7   1   2   61.59    2.70
   8  -1   2   23.80    2.00
   8  -1   2   17.50    2.10
   8  -1   2   11.20    2.60
   8   1   2   14.30    1.70
   8   1   2   16.50    2.90
   9  -1   2    0.80    1.20
   9  -1   2   -0.50    1.40
   9  -1   2    0.70    0.90
   9   1   2    0.50    0.90
   9   1   2    0.70    1.60
   9   1   2    0.30    1.30
  10  -1   2    0.30    1.80
  10  -1   2   -0.60    1.00
  10  -1   2   -1.10    1.30
  10   1   2   -1.70    1.50
  10   1   2   -0.10    1.30
  10   1   2   -0.80    0.90
  11  -1   2    8.10    2.80
  11  -1   2    7.20    1.90
  11  -1   2    6.90    1.40
  11   1   2    4.80    2.40
  11   1   2    7.40    1.40
  11   1   2    7.40    2.10
  12  -1   2   -1.00    2.10
  12  -1   2   -0.80    1.70
  12   1   2   -0.20    1.70
  12   1   2    0.40    1.90
  13  -2  -2    5.40    2.70
  13  -2  -2   11.80    3.00
  13   2  -2   10.20    2.40
  13   2  -2    8.30    2.80
  12  -2  -2   31.10    4.30
  12  -2  -2   43.50    4.30
  12  -2  -2   43.20    3.70
  12   2  -2   44.40    4.10
  12   2  -2   38.00    4.60
  11  -2  -2    1.70    2.00
  11  -2  -2   -0.50    1.60
  11  -2  -2   -1.20    1.20
  11   2  -2    0.70    1.90
  11   2  -2    0.50    1.30
  10  -2  -2   39.10    3.90
  10  -2  -2   44.40    3.60
  10  -2  -2   41.30    3.00
  10   2  -2   34.70    3.90
  10   2  -2   41.90    3.40
  10   2  -2   41.50    2.70
   9  -2  -2   12.60    2.30
   9  -2  -2   12.80    2.20
   9  -2  -2    9.50    1.50
   9   2  -2   12.60    1.90
   9   2  -2   14.90    1.70
   8  -2  -2   82.49    3.60
   8  -2  -2   85.19    4.30
   8  -2  -2   81.79    4.70
   8   2  -2   84.89    4.00
   8   2  -2   76.99    3.40
   7  -2  -2  152.88    5.20
   7  -2  -2  152.68    5.80
   7  -2  -2  144.99    6.10
   7   2  -2  158.48    5.60
   7   2  -2  154.18    5.20
   6  -2  -2   45.80    2.20
   6  -2  -2   44.80    2.60
   6  -2  -2   48.20    3.00
   6   2  -2   47.60    2.30
   5  -2  -2  828.02   22.50
   5  -2  -2  859.41   23.10
   5  -2  -2  863.91   23.50
   5   2  -2  835.42   21.80
  -5   2   2  889.31   21.80
   5   2  -2  844.22   22.70
   5   2  -2  825.12   21.80
  -5   2   2  891.21   21.80
   4  -2  -2  219.98    6.30
   4  -2  -2  233.68    7.10
   4  -2  -2  224.98    6.10
   4  -2  -2  220.78    6.80
  -4   2   2  227.08    6.00
  -4   2   2  229.58    6.00
   4   2  -2  221.88    5.90
   4   2  -2  221.68    5.90
   3  -2  -2  620.64   17.00
   3  -2  -2  604.74   17.00
   3  -2  -2  654.93   16.50
   3  -2  -2  617.34   16.50
  -3   2   2  656.03   17.10
   3   2  -2  644.84   16.40
   3   2  -2  631.94   16.60
  -3   2   2  650.83   16.40
  -2  -2   2  721.83   18.30
   2  -2  -2  732.73   18.40
   2  -2  -2  678.53   18.60
   2  -2  -2  708.53   18.60
  -2   2   2  723.43   18.60
  -2   2   2  711.23   18.70
  -2   2   2  704.33   18.30
   2   2  -2  692.93   18.30
   2   2  -2  709.33   18.30
   1  -2  -2    7.40    0.70
  -1  -2   2    7.10    0.80
  -1  -2   2    8.00    0.60
   1  -2  -2    9.80    0.90
   1  -2  -2    8.90    0.70
   1  -2  -2    9.70    1.00
   1  -2  -2    8.00    0.40
  -1   2   2    7.20    0.70
   1   2  -2    8.60    0.70
   1   2  -2    7.80    0.60
  -1   2   2    9.20    0.90
   1   2  -2    8.20    0.90
  -1   2   2    8.40    0.40
  -1   2   2    9.30    0.70
   1   2  -2    8.60    0.90
   0  -2  -2 2239.88   57.49
   0  -2  -2 2295.37   57.89
   0  -2  -2 2200.18   57.69
   0  -2   2 2194.28   57.99
   0  -2  -2 2155.08   58.79
   0  -2   2 2292.67   58.09
   0  -2   2 2233.78   59.39
   0  -2   2 2250.87   58.89
   0  -2  -2 2255.67   58.29
   0   2   2 2314.77   59.19
   0   2  -2 2219.18   58.79
   0   2   2 2331.57   58.49
   0   2   2 2314.07   58.69
   0   2   2 2140.49   58.09
   0   2   2 2296.67   58.29
   0   2  -2 2255.37   57.99
   0   2   2 2177.68   58.09
   0   2  -2 2244.18   58.39
   0   2  -2 2183.28   58.29
   0   2  -2 2195.08   57.39
  -1  -2  -2 7302.77  183.88
   1  -2   2 6850.31  185.18
  -1  -2  -2 7182.68  184.38
   1  -2   2 6723.13  184.48
  -1  -2  -2 7321.37  183.58
  -1  -2  -2 6874.61  184.98
  -1  -2  -2 7396.86  184.48
   1  -2   2 7249.17  184.68
   1  -2   2 7484.85  184.28
  -1   2  -2 7250.87  184.88
  -1   2  -2 7057.59  185.68
   1   2   2 7551.54  185.28
  -1   2  -2 7315.57  184.38
   1   2   2 7034.30  184.28
   1   2   2 7333.87  183.48
  -1   2  -2 7183.68  182.88
   1   2   2 7265.97  184.48
  -1   2  -2 6917.31  184.18
   1   2   2 6480.15  183.18
  -2  -2  -2   20.90    1.00
  -2  -2  -2   23.30    1.20
   2  -2   2   21.20    1.20
   2  -2   2   21.50    1.40
  -2  -2  -2   22.20    1.20
  -2  -2  -2   24.40    1.00
   2  -2   2   21.50    1.20
  -2   2  -2   22.70    1.20
   2   2   2   23.70    1.20
  -2   2  -2   22.30    1.20
   2   2   2   20.80    1.40
  -2   2  -2   23.50    1.20
   2   2   2   21.40    1.20
   2   2   2   21.70    1.00
  -2   2  -2   21.30    0.80
   2   2   2   21.30    1.00
  -3  -2  -2  382.46    9.90
   3  -2   2  367.16   10.30
   3  -2   2  365.66   10.80
   3  -2   2  360.36   10.20
  -3  -2  -2  375.66   10.10
   3   2   2  364.16   10.40
   3   2   2  369.56    9.80
   3   2   2  398.86   10.10
   3   2   2  361.46   10.20
   4  -2   2 1060.79   28.30
   4  -2   2 1086.29   27.40
  -4  -2  -2 1076.79   26.90
   4   2   2 1009.50   27.30
   4   2   2 1015.50   26.90
   4   2   2 1008.60   27.60
   5  -2   2   10.00    1.20
   5  -2   2   12.30    1.20
   5  -2   2    8.00    1.40
   5   2   2   10.10    1.30
   5   2   2   10.70    1.10
   5   2   2   10.60    0.80
   6  -2   2    8.50    1.30
   6  -2   2   10.90    1.20
   6  -2   2    7.60    1.50
   6   2   2   10.70    1.10
   6   2   2   11.10    0.90
   6   2   2   10.00    1.40
   7  -2   2   59.79    3.30
   7  -2   2   61.49    2.80
   7  -2   2   56.69    4.00
   7   2   2   59.99    2.20
   7   2   2   59.79    3.30
   7   2   2   58.09    2.70
   8  -2   2  192.48    6.90
   8  -2   2  186.58    6.10
   8  -2   2  167.18    8.00
   8   2   2  178.48    6.00
   8   2   2  190.28    7.00
   9  -2   2    4.90    2.00
   9  -2   2    4.90    1.20
   9  -2   2    4.00    1.50
   9   2   2    4.60    1.10
   9   2   2    6.80    1.80
   9   2   2    7.40    2.10
  10  -2   2   39.00    4.30
  10  -2   2   37.50    3.40
  10  -2   2   30.00    2.40
  10   2   2   25.80    3.60
  10   2   2   30.50    3.20
  10   2   2   33.90    2.40
  11  -2   2   16.10    3.20
  11  -2   2   26.90    2.30
  11  -2   2   20.50    2.70
  11   2   2   21.80    2.10
  11   2   2   20.40    2.90
  11   2   2   19.80    3.30
  12  -2   2    4.60    2.10
  12  -2   2    7.20    1.50
  12  -2   2    4.50    2.40
  12   2   2    4.40    2.30
  12   2   2    2.10    1.90
  12  -3  -2    3.20    2.40
  12  -3  -2   -2.50    1.90
  12   3  -2    2.60    1.80
  12   3  -2    0.10    1.90
  11  -3  -2    1.90    1.90
  11  -3  -2    1.20    1.40
  11  -3  -2    2.40    2.10
  11   3  -2    1.60    1.90
  11   3  -2    3.40    1.70
  10  -3  -2   21.40    3.00
  10  -3  -2   17.30    2.00
  10  -3  -2   17.40    2.80
  10   3  -2   22.50    2.20
  10   3  -2   20.50    2.50
   9  -3  -2    2.10    1.50
   9  -3  -2    3.90    1.60
   9  -3  -2    3.10    1.10
   9   3  -2    3.00    1.10
   9   3  -2    3.00    1.30
   8  -3  -2    0.40    0.80
   8  -3  -2    0.00    1.10
   8  -3  -2    0.10    1.30
   8   3  -2    0.40    0.90
   8   3  -2    0.70    1.00
   7  -3  -2    2.40    0.80
   7  -3  -2    3.70    1.30
   7  -3  -2    1.50    1.30
   7   3  -2    2.50    0.30
   7   3  -2    2.80    0.30
   7   3  -2    2.80    1.00
   6  -3  -2    4.60    1.20
   6  -3  -2    5.40    1.20
   6  -3  -2    5.10    0.80
   6   3  -2    6.00    1.10
   6   3  -2    5.70    0.50
   6   3  -2    5.30    0.50
  -6   3   2    6.20    0.50
   5  -3  -2   38.10    2.50
   5  -3  -2   42.20    1.80
   5  -3  -2   43.40    2.30
   5   3  -2   39.30    2.00
   5   3  -2   40.00    1.30
  -5   3   2   42.60    1.50
   5   3  -2   41.90    1.40
   4  -3  -2    1.10    0.40
   4  -3  -2    1.40    0.70
   4  -3  -2    0.40    0.60
   4  -3  -2    1.30    0.40
   4   3  -2    0.90    0.60
   4   3  -2    1.10    0.30
  -4   3   2    0.60    0.20
   4   3  -2    1.10    0.30
   4   3  -2    0.30    0.40
   3  -3  -2    1.00    0.40
   3  -3  -2    0.70    0.60
   3  -3  -2    0.50    0.50
   3  -3  -2    0.40    0.20
   3   3  -2    0.70    0.30
  -3   3   2    0.40    0.30
  -3   3   2    1.00    0.50
  -3   3   2    0.40    0.30
   3   3  -2    0.60    0.50
   3   3  -2    0.40    0.20
   2  -3  -2  928.71   24.60
   2  -3  -2  991.50   25.20
   2  -3  -2  990.50   25.10
  -2  -3   2  941.51   24.80
   2  -3  -2  967.30   25.00
  -2  -3   2  979.20   24.80
   2  -3  -2  946.21   25.20
   2   3  -2 1006.00   25.30
  -2   3   2  947.51   24.90
  -2   3   2  979.10   25.30
  -2   3   2 1013.20   25.20
   2   3  -2  935.71   25.20
   2   3  -2  950.00   24.70
   2   3  -2  930.01   24.80
   1  -3  -2 1461.65   40.30
  -1  -3   2 1533.85   38.40
   1  -3  -2 1487.55   38.60
   1  -3  -2 1567.94   38.50
  -1  -3   2 1472.95   40.10
  -1  -3   2 1532.15   39.20
   1  -3  -2 1521.95   38.50
   1  -3  -2 1417.26   38.60
   1   3  -2 1481.95   38.60
   1   3  -2 1543.55   38.60
  -1   3   2 1524.45   38.70
  -1   3   2 1556.54   40.20
   1   3  -2 1485.15   38.50
  -1   3   2 1494.25   38.50
   1   3  -2 1477.25   39.10
  -1   3   2 1452.25   38.60
   1   3  -2 1464.65   38.80
   0  -3  -2  206.28    5.90
   0  -3   2  206.08    5.50
   0  -3   2  211.58    5.90
   0  -3  -2  205.78    6.00
   0  -3   2  213.28    6.10
   0  -3   2  210.38    5.80
   0  -3   2  209.28    5.90
   0  -3   2  219.58    5.70
   0  -3  -2  208.28    5.90
   0  -3  -2  203.58    5.70
   0  -3  -2  214.38    5.90
   0   3   2  204.28    5.90
   0   3  -2  192.18    5.80
   0   3   2  207.78    5.90
   0   3  -2  199.78    5.70
   0   3   2  218.98    6.00
   0   3  -2  215.38    5.90
   0   3  -2  209.28    6.00
   0   3  -2  207.28    5.90
   0   3   2  205.38    5.60
   0   3   2  218.98    6.00
   0   3   2  205.38    5.70
   1  -3   2 8708.13  211.98
   1  -3   2 8280.97  214.08
  -1  -3  -2 8505.25  212.18
  -1  -3  -2 8584.74  211.78
  -1  -3  -2 8604.54  211.28
   1  -3   2 8404.16  211.08
   1  -3   2 7830.72  211.38
   1  -3   2 7664.73  211.58
  -1  -3  -2 8085.09  213.28
  -1   3  -2 8330.27  214.18
   1   3   2 8262.47  212.88
  -1   3  -2 7815.82  210.58
   1   3   2 8107.19  211.88
  -1   3  -2 7617.04  211.08
   1   3   2 8084.69  212.18
  -1   3  -2 8443.66  211.88
  -1   3  -2 8358.76  212.48
   1   3   2 8006.20  211.68
   1   3   2 8664.93  211.28
   2  -3   2   48.40    2.00
  -2  -3  -2   48.50    1.70
   2  -3   2   52.19    2.00
  -2  -3  -2   50.29    2.10
   2  -3   2   49.30    1.60
  -2  -3  -2   51.59    1.80
   2  -3   2   50.59    2.30
   2   3   2   47.20    1.90
  -2   3  -2   50.19    1.60
   2   3   2   49.70    1.80
   2   3   2   50.99    2.00
  -3  -3  -2  459.65   11.80
   3  -3   2  448.36   11.40
   3  -3   2  430.56   12.10
  -3  -3  -2  437.46   11.80
   3  -3   2  443.06   12.70
   3  -3   2  430.66   12.10
   3   3   2  443.76   12.30
  -3   3  -2  439.26   11.40
   3   3   2  433.96   12.00
   3   3   2  432.66   11.80
   3   3   2  465.95   11.80
   4  -3   2  118.19    4.60
   4  -3   2  111.09    4.00
  -4  -3  -2  117.19    3.50
   4  -3   2  111.89    3.80
   4   3   2  112.49    4.10
   4   3   2  110.69    3.50
   4   3   2  112.99    3.80
  -5  -3  -2    8.40    0.80
   5  -3   2    7.30    1.10
   5  -3   2    5.20    1.20
   5  -3   2    8.50    1.10
   5   3   2    6.30    1.10
   5   3   2    7.70    0.80
   5   3   2    7.60    0.90
   6  -3   2  233.58    8.40
   6  -3   2  229.98    7.40
   6  -3   2  226.88    7.00
   6   3   2  232.68    6.50
   6   3   2  230.28    7.60
   6   3   2  219.88    6.90
   7  -3   2    0.20    1.40
   7  -3   2    0.90    1.10
   7  -3   2    2.90    1.00
   7   3   2    2.10    0.90
   7   3   2    2.10    0.70
   7   3   2    2.10    1.10
   8  -3   2  147.69    5.10
   8  -3   2  138.89    6.90
   8  -3   2  148.89    5.70
   8   3   2  128.49    4.90
   8   3   2  137.89    5.80
   8   3   2  141.09    4.40
   9  -3   2   15.30    2.70
   9  -3   2   15.60    1.70
   9  -3   2   14.90    2.10
   9   3   2   16.40    2.20
   9   3   2   13.50    1.60
  10  -3   2   17.70    2.40
  10  -3   2    9.30    2.60
  10  -3   2   12.70    1.80
  10   3   2   16.50    1.80
  10   3   2   13.30    2.80
  10   3   2   18.70    2.70
  11  -3   2    0.90    1.20
  11  -3   2    3.20    1.80
  11  -3   2    1.60    2.30
  11   3   2    0.90    1.00
  11   3   2    2.00    2.30
  11   3   2    0.90    1.90
  12  -3   2    2.00    1.20
  12  -3   2   -0.90    1.70
  12  -3   2   -1.80    2.10
  12   3   2   -0.20    1.80
  12   3   2    0.60    1.80
  12  -4  -2    2.80    2.40
  12  -4  -2   -1.70    2.20
  12   4  -2    2.70    1.80
  12   4  -2   -0.60    2.10
  11  -4  -2   -1.40    1.10
  11  -4  -2   -1.10    1.90
  11  -4  -2   -1.50    1.70
  11   4  -2    2.80    1.60
  10  -4  -2   45.40    4.50
  10  -4  -2   45.00    3.00
  10  -4  -2   43.70    3.80
  10   4  -2   40.80    2.80
  10   4  -2   47.00    3.80
   9  -4  -2   57.99    3.10
   9  -4  -2   55.89    3.80
   9  -4  -2   54.89    4.40
   9   4  -2   59.89    3.80
   9   4  -2   55.49    3.00
   8  -4  -2   92.79    4.50
   8  -4  -2   88.99    4.80
   8  -4  -2   88.59    3.70
   8   4  -2   81.09    2.50
   8   4  -2   86.79    4.20
   8   4  -2   86.49    3.70
   7  -4  -2  388.96   12.20
   7  -4  -2  397.36   11.30
   7  -4  -2  408.36   12.80
   7   4  -2  386.26   11.50
   7   4  -2  395.56   10.50
  -7   4   2  420.96   10.60
   7   4  -2  388.86   10.50
   6  -4  -2  124.09    4.10
   6  -4  -2  128.59    5.00
   6  -4  -2  123.69    5.20
   6   4  -2  123.39    3.60
   6   4  -2  126.59    3.60
   6   4  -2  129.49    4.50
   5  -4  -2  626.14   17.30
   5  -4  -2  633.74   16.40
   5  -4  -2  628.64   17.50
   5   4  -2  616.54   16.10
  -5   4   2  556.74   16.20
   5   4  -2  632.34   16.10
   5   4  -2  628.64   16.90
   4  -4  -2 1066.39   27.40
   4  -4  -2 1061.89   28.40
   4  -4  -2 1044.60   28.20
  -4   4   2 1074.29   27.50
   4   4  -2 1075.19   27.40
   4   4  -2 1054.39   28.00
   4   4  -2 1050.19   27.40
   4   4  -2 1079.99   27.40
   3  -4  -2  417.56   10.90
   3  -4  -2  394.26   11.20
   3  -4  -2  395.66   11.30
   3  -4  -2  398.86   10.40
  -3   4   2  399.76   10.80
   3   4  -2  390.16   10.60
   3   4  -2  396.06   11.10
   3   4  -2  404.66   10.50
   2  -4  -2  533.85   14.50
   2  -4  -2  528.85   14.50
  -2  -4   2  540.05   13.80
   2  -4  -2  547.75   14.30
   2   4  -2  517.15   14.10
   2   4  -2  496.75   14.30
  -2   4   2  540.85   14.20
  -2   4   2  555.04   14.50
   2   4  -2  549.85   13.90
   2   4  -2  530.75   13.90
   2   4  -2  544.95   14.60
   1  -4  -2  431.86   12.40
   1  -4  -2  454.15   12.20
   1  -4  -2  455.35   12.50
  -1  -4   2  446.56   12.50
  -1  -4   2  487.65   11.90
  -1  -4   2  464.55   11.80
  -1  -4   2  461.15   12.30
   1  -4  -2  467.65   12.30
  -1  -4   2  456.15   12.20
   1   4  -2  480.45   12.60
   1   4  -2  429.86   12.30
  -1   4   2  452.15   12.30
  -1   4   2  476.75   12.70
   1   4  -2  453.55   11.80
   1   4  -2  449.66   11.90
   1   4  -2  459.85   12.60
  -1   4   2  471.05   12.50
   1   4  -2  462.55   12.20
  -1   4   2  450.05   12.30
   0  -4  -2 2056.89   55.29
   0  -4  -2 2177.38   56.39
   0  -4   2 2286.97   56.09
   0  -4   2 1977.80   56.29
   0  -4  -2 2251.07   55.29
   0  -4   2 2093.59   55.99
   0  -4  -2 2000.40   57.09
   0  -4   2 2203.78   58.29
   0  -4  -2 2164.68   57.99
   0  -4   2 2127.19   55.29
   0  -4   2 2111.79   55.19
   0   4   2 2218.08   55.99
   0   4   2 2167.48   55.69
   0   4  -2 2241.38   55.29
   0   4  -2 2166.28   55.19
   0   4   2 2308.27   58.09
   0   4  -2 2235.08   56.79
   0   4   2 2139.49   55.29
   0   4   2 2115.29   55.29
   0   4  -2 2019.90   55.19
   0   4  -2 2217.88   55.89
   1  -4   2  416.36   11.80
   1  -4   2  429.36   11.60
   1  -4   2  426.56   12.10
   1  -4   2  442.66   11.80
  -1  -4  -2  455.55   11.80
   1  -4   2  455.85   11.70
  -1  -4  -2  412.16   11.90
  -1  -4  -2  437.46   11.50
   1   4   2  446.06   11.50
  -1   4  -2  415.66   11.60
  -1   4  -2  440.26   12.10
  -1   4  -2  470.55   12.10
  -1   4  -2  437.26   11.80
   1   4   2  473.25   12.10
   1   4   2  431.86   11.80
   1   4   2  432.56   11.70
   1   4   2  415.66   11.70
  -1   4  -2  418.06   11.50
   2  -4   2  132.09    4.30
   2  -4   2  137.59    4.70
   2  -4   2  129.99    4.30
   2  -4   2  143.39    4.00
  -2  -4  -2  139.59    4.50
  -2  -4  -2  140.29    4.00
  -2  -4  -2  146.59    4.20
  -2   4  -2  141.59    4.00
   2   4   2  135.09    4.30
   2   4   2  138.39    4.40
   2   4   2  134.69    4.20
   2   4   2  145.99    4.00
   3  -4   2 3763.62   98.29
  -3  -4  -2 3894.01   98.69
   3  -4   2 3748.62   98.89
   3  -4   2 3914.11   98.19
   3  -4   2 3805.32   99.39
   3   4   2 3791.92   98.59
   3   4   2 4104.69   98.89
   3   4   2 3788.72   98.69
   3   4   2 3630.74   98.89
  -3   4  -2 3778.52   98.29
   4  -4   2   12.80    0.60
   4  -4   2   11.30    1.20
   4  -4   2    9.40    1.30
   4  -4   2   12.20    1.20
   4   4   2   13.70    1.40
   4   4   2   12.90    1.20
   4   4   2   11.90    1.00
   5  -4   2   95.39    4.40
   5  -4   2   89.29    3.60
   5  -4   2   90.69    3.40
   5  -4   2   93.09    2.50
   5   4   2   88.19    3.30
   5   4   2   90.49    3.80
   5   4   2   89.59    3.10
   6  -4   2  253.17    7.80
   6  -4   2  245.58    7.60
   6  -4   2  235.18    8.80
   6   4   2  246.98    7.50
   6   4   2  249.88    7.10
   6   4   2  243.88    8.10
   7  -4   2  228.68    7.60
   7  -4   2  221.78    7.20
   7  -4   2  223.88    8.70
   7   4   2  230.48    6.70
   7   4   2  230.58    8.00
   7   4   2  224.68    7.10
   8  -4   2   59.19    4.50
   8  -4   2   55.79    3.00
   8  -4   2   56.79    3.50
   8   4   2   52.09    2.80
   8   4   2   59.49    3.70
   8   4   2   57.39    2.50
   9  -4   2   14.60    2.10
   9  -4   2   17.60    1.90
   9  -4   2   13.50    2.60
   9   4   2   15.60    1.70
   9   4   2   11.70    2.10
  10  -4   2   82.39    4.00
  10  -4   2   96.59    5.00
  10  -4   2   84.99    6.00
  10   4   2   84.59    3.80
  10   4   2   97.09    5.50
  11  -4   2    2.90    2.30
  11  -4   2    3.90    1.80
  11  -4   2    4.20    1.40
  11   4   2    5.60    1.30
  11   4   2    3.30    1.90
  11   4   2    3.00    2.20
  12  -4   2    0.70    1.20
  12  -4   2   -0.90    1.70
  12  -4   2   -1.20    2.30
  12   4   2   -0.90    1.70
  12   4   2    2.30    2.30
  12  -5  -2   -3.70    2.10
  12  -5  -2   -1.30    2.00
  12   5  -2    0.80    1.80
  12   5  -2   -2.20    1.80
  11  -5  -2   -0.80    2.00
  11  -5  -2    0.20    2.10
  11   5  -2    1.10    1.60
  10  -5  -2    0.00    1.00
  10  -5  -2    3.30    1.90
  10  -5  -2   -0.10    1.60
  10   5  -2    2.90    1.30
  10   5  -2    2.30    1.60
   9  -5  -2   21.30    2.00
   9  -5  -2   20.40    2.80
   9  -5  -2   23.50    3.00
   9   5  -2   24.40    2.60
   9   5  -2   23.40    1.00
   9   5  -2   23.10    2.20
   8  -5  -2   14.80    2.20
   8  -5  -2   10.90    1.30
   8  -5  -2   11.00    2.00
   8   5  -2   14.90    0.90
   8   5  -2   13.80    1.70
   7  -5  -2    2.10    1.30
   7  -5  -2    3.00    0.80
   7  -5  -2    3.40    1.50
   7   5  -2    3.20    0.60
   7   5  -2    3.90    1.20
   7   5  -2    2.30    0.50
  -7   5   2    2.10    0.50
   6  -5  -2    1.10    0.60
   6  -5  -2    1.50    1.20
   6  -5  -2    0.70    1.00
   6   5  -2    2.50    0.90
   6   5  -2    1.70    0.50
   6   5  -2    2.40    0.50
  -6   5   2    2.20    0.60
   5  -5  -2   41.00    2.60
   5  -5  -2   38.20    1.70
   5  -5  -2   38.20    2.50
   5   5  -2   39.70    1.60
   5   5  -2   38.50    2.10
   5   5  -2   38.70    1.60
  -5   5   2   37.50    1.70
   5   5  -2   39.90    1.60
   4  -5  -2  113.99    3.30
   4  -5  -2  108.09    4.30
   4  -5  -2  110.99    4.20
   4   5  -2  114.79    3.90
  -4   5   2  113.99    3.60
   4   5  -2  110.29    3.20
   4   5  -2  106.79    3.90
   4   5  -2  112.89    3.40
   4   5  -2  108.09    3.40
   3  -5  -2  254.17    7.80
   3  -5  -2  257.17    7.70
   3  -5  -2  268.57    7.30
   3  -5  -2  254.07    6.70
   3   5  -2  254.67    7.10
   3   5  -2  253.27    6.70
   3   5  -2  238.68    7.10
  -3   5   2  244.28    7.20
   3   5  -2  244.28    7.40
   3   5  -2  253.97    7.00
  -3   5   2  261.37    6.70
   2  -5  -2   45.00    2.30
  -2  -5   2   45.50    1.40
   2  -5  -2   48.00    1.90
   2   5  -2   45.00    1.40
  -2   5   2   43.00    1.80
   2   5  -2   41.80    2.00
  -2   5   2   45.80    1.30
   2   5  -2   47.20    1.60
   2   5  -2   45.70    1.80
  -2   5   2   44.80    2.00
  -1  -5   2  335.27    9.30
   1  -5  -2  343.57    9.20
  -1  -5   2  333.47    8.80
   1  -5  -2  327.97    9.60
   1  -5  -2  338.17    9.60
   1  -5  -2  348.37    9.40
  -1  -5   2  348.07    8.90
  -1  -5   2  320.87    9.60
   1   5  -2  328.37    8.90
   1   5  -2  359.86    9.40
   1   5  -2  329.67    9.30
   1   5  -2  336.07    8.90
  -1   5   2  337.27    9.60
  -1   5   2  326.47    9.30
  -1   5   2  344.97    9.40
   0  -5   2   28.10    1.80
   0  -5   2   27.00    1.40
   0  -5   2   28.10    1.10
   0  -5   2   26.10    1.50
   0  -5   2   25.90    1.10
   0  -5  -2   27.20    1.20
   0  -5  -2   25.50    1.60
   0  -5  -2   27.80    1.60
   0   5  -2   27.40    1.20
   0   5  -2   25.90    1.40
   0   5   2   28.00    1.70
   0   5   2   29.00    1.50
   0   5   2   27.40    1.40
   0   5  -2   28.30    1.40
  -1  -5  -2  223.68    6.60
   1  -5   2  220.48    6.20
   1  -5   2  209.88    6.40
   1  -5   2  235.88    6.30
   1  -5   2  213.08    6.20
   1  -5   2  229.08    6.50
   1  -5   2  224.48    6.90
  -1  -5  -2  230.38    6.10
   1   5   2  206.08    6.30
   1   5   2  218.38    6.00
  -1   5  -2  211.98    6.20
   1   5   2  221.78    6.50
   2  -5   2  598.54   16.20
  -2  -5  -2  599.34   16.40
   2  -5   2  591.54   16.30
  -2  -5  -2  610.04   15.80
   2  -5   2  621.64   16.20
   2  -5   2  610.84   15.90
   2   5   2  637.54   15.80
  -2   5  -2  600.44   15.90
   2   5   2  571.64   16.10
   2   5   2  601.54   16.20
   3  -5   2  170.78    4.80
  -3  -5  -2  170.38    4.80
   3  -5   2  166.38    5.30
   3  -5   2  162.08    5.30
   3  -5   2  170.38    5.90
   3   5   2  161.78    5.10
   3   5   2  182.18    4.80
   3   5   2  167.18    5.40
   3   5   2  161.68    5.20
  -3   5  -2  166.28    4.80
   4  -5   2  181.68    5.90
   4  -5   2  193.38    6.80
   4  -5   2  192.58    6.00
   4  -5   2  194.18    5.30
  -4   5  -2  186.68    5.20
   4   5   2  186.48    5.70
   4   5   2  196.28    6.30
   5  -5   2    8.70    1.50
   5  -5   2    9.40    0.60
   5  -5   2    6.60    1.10
   5  -5   2    7.00    1.10
   5   5   2    9.10    1.40
   5   5   2    9.40    1.20
   5   5   2    9.70    1.10
   6  -5   2  215.18    7.00
   6  -5   2  211.38    6.70
   6  -5   2  210.38    8.10
   6  -5   2  209.08    5.60
   6   5   2  210.98    7.30
   6   5   2  203.38    6.30
   6   5   2  214.58    6.60
   7  -5   2  104.89    4.50
   7  -5   2  100.59    5.50
   7  -5   2  104.39    4.20
   7   5   2  103.89    4.80
   7   5   2   99.69    4.00
   7   5   2  107.79    3.80
   8  -5   2   26.60    2.70
   8  -5   2   21.40    2.90
   8  -5   2   28.90    2.30
   8   5   2   21.50    2.50
   8   5   2   26.80    2.10
   8   5   2   30.90    1.90
   9  -5   2    4.10    1.30
   9  -5   2    2.00    1.80
   9  -5   2    1.50    1.40
   9   5   2    3.70    1.20
   9   5   2    5.10    1.80
  10  -5   2   11.60    2.70
  10  -5   2   11.00    2.00
  10  -5   2   13.30    1.90
  10   5   2   11.50    1.70
  10   5   2    9.00    2.10
  11  -5   2   -1.90    1.90
  11  -5   2    1.50    1.70
  11  -5   2   -0.50    1.20
  11   5   2   -0.50    0.90
  11   5   2    2.80    1.80
  12  -5   2    6.30    2.50
  12  -5   2    3.90    1.40
  12  -5   2    2.50    2.60
  12  -5   2   -2.40    1.60
  12   5   2    2.30    2.00
  12   5   2    3.80    2.50
  12  -6  -2    2.70    2.40
  12  -6  -2    5.70    2.70
  12   6  -2    5.60    2.30
  11  -6  -2   -0.20    2.10
  11  -6  -2   -0.90    2.00
  11   6  -2    0.60    1.70
  10  -6  -2    2.80    1.90
  10  -6  -2    6.40    2.40
  10   6  -2    4.80    1.70
  10   6  -2    4.90    1.50
   9  -6  -2   22.70    3.00
   9  -6  -2   17.20    2.60
   9  -6  -2   20.40    2.00
   9   6  -2   20.00    1.20
   9   6  -2   19.80    2.20
   9   6  -2   18.70    2.50
   8  -6  -2   54.19    2.70
   8  -6  -2   55.29    3.70
   8  -6  -2   53.39    3.90
   8   6  -2   57.69    2.50
   8   6  -2   51.19    2.10
   8   6  -2   58.19    3.10
   7  -6  -2  144.89    6.20
   7  -6  -2  140.79    5.90
   7  -6  -2  147.09    4.80
   7   6  -2  137.99    4.40
  -7   6   2  140.59    4.90
   7   6  -2  138.19    4.50
   7   6  -2  150.88    5.30
   6  -6  -2    0.40    1.20
   6  -6  -2    1.30    1.30
   6  -6  -2   -0.10    0.60
  -6   6   2    0.30    0.60
   6   6  -2    1.00    1.00
   6   6  -2    0.20    0.50
   6   6  -2    0.40    0.50
   6   6  -2    0.50    0.60
   5  -6  -2  490.05   13.90
   5  -6  -2  480.35   12.70
   5  -6  -2  469.35   14.10
   5   6  -2  480.15   12.50
   5   6  -2  483.05   13.50
   5   6  -2  454.25   12.70
   5   6  -2  467.05   12.80
  -5   6   2  468.85   12.90
   4  -6  -2  511.95   14.80
   4  -6  -2  520.05   13.50
   4  -6  -2  510.95   14.60
   4   6  -2  511.05   13.80
   4   6  -2  505.85   13.30
   4   6  -2  504.85   14.30
   4   6  -2  506.25   13.80
  -4   6   2  536.35   13.50
  -4   6   2  514.15   13.90
   3  -6  -2   88.99    3.80
   3  -6  -2   86.79    3.50
   3  -6  -2   87.79    2.60
  -3   6   2   90.19    2.60
   3   6  -2   84.49    3.30
   3   6  -2   86.49    2.50
   3   6  -2   85.29    3.00
  -3   6   2   88.19    3.10
   3   6  -2   85.09    3.00
  -3   6   2   86.99    3.20
   3   6  -2   91.09    2.90
   2  -6  -2    3.50    0.80
   2  -6  -2    2.30    0.90
   2  -6  -2    2.80    1.00
  -2  -6   2    2.70    0.30
  -2   6   2    2.70    0.30
  -2   6   2    2.00    0.70
   2   6  -2    2.70    0.60
   2   6  -2    2.70    0.60
   2   6  -2    3.10    0.80
   2   6  -2    2.10    0.30
  -2   6   2    3.40    0.70
  -1  -6   2  348.47    8.80
  -1  -6   2  318.67    9.30
  -1  -6   2  326.07    8.90
   1  -6  -2  339.47    9.10
   1  -6  -2  330.57    9.80
   1  -6  -2  345.67    9.60
  -1  -6   2  317.67    9.70
  -1   6   2  345.07    8.80
   1   6  -2  339.97    8.90
   1   6  -2  330.77    8.80
   1   6  -2  327.97    9.30
   1   6  -2  328.87    9.40
  -1   6   2  329.47    9.40
  -1   6   2  331.67    9.40
   0  -6   2  443.46   11.80
   0  -6  -2  439.16   12.50
   0  -6  -2  435.66   12.30
   0  -6   2  476.95   11.80
   0  -6  -2  455.95   11.80
   0  -6   2  438.56   12.60
   0  -6   2  447.26   12.20
   0   6   2  423.26   12.20
   0   6  -2  437.86   12.10
   0   6  -2  457.05   11.80
   0   6   2  429.16   12.20
  -1  -6  -2  282.67    8.10
   1  -6   2  267.17    8.00
   1  -6   2  271.57    7.70
   1  -6   2  290.07    8.00
  -1  -6  -2  281.07    7.50
   1  -6   2  273.47    8.60
  -1   6  -2  274.77    7.80
   1   6   2  275.77    7.50
   1   6   2  275.17    8.00
   2  -6   2   27.70    1.50
  -2  -6  -2   27.20    1.70
  -2  -6  -2   26.80    1.10
   2  -6   2   26.20    2.10
   2  -6   2   24.40    1.70
   2  -6   2   24.00    1.50
   2  -6   2   24.30    1.50
   2   6   2   26.70    1.10
   2   6   2   27.00    1.50
  -2   6  -2   25.10    1.30
   2   6   2   24.60    1.60
  -3  -6  -2  578.84   15.90
   3  -6   2  578.84   15.80
   3  -6   2  579.44   16.50
   3  -6   2  552.54   15.60
   3  -6   2  573.64   15.10
   3  -6   2  566.54   15.60
  -3  -6  -2  564.84   15.00
   3   6   2  565.04   15.50
  -3   6  -2  570.14   15.10
   3   6   2  564.74   15.60
   3   6   2  598.24   15.00
   4  -6   2   16.80    1.50
   4  -6   2   15.00    1.50
   4  -6   2   11.90    1.60
   4  -6   2   17.80    1.00
  -4   6  -2   15.20    0.90
   4   6   2   12.80    1.50
   4   6   2   14.10    1.40
   4   6   2   16.90    1.10
   4   6   2   15.10    1.30
   5  -6   2  177.28    6.80
   5  -6   2  178.28    5.00
   5  -6   2  171.28    5.80
   5  -6   2  173.38    5.80
   5   6   2  172.68    5.70
   5   6   2  174.48    5.50
   5   6   2  175.78    6.20
   6  -6   2   -0.10    0.90
   6  -6   2    2.00    1.10
   6  -6   2   -0.90    1.10
   6   6   2    1.10    0.90
   6   6   2   -0.10    1.00
   6   6   2    1.10    0.80
   7  -6   2  280.37    8.70
   7  -6   2  267.27   10.20
   7  -6   2  269.07    8.80
   7   6   2  284.07    8.30
   7   6   2  273.57    8.50
   7   6   2  284.47    9.50
   8  -6   2   91.59    4.30
   8  -6   2   88.99    5.50
   8  -6   2   88.39    4.00
   8   6   2   86.89    3.60
   8   6   2  101.99    5.00
   8   6   2   87.79    3.80
   9  -6   2   12.30    2.60
   9  -6   2   16.80    2.20
   9  -6   2   17.00    2.00
   9   6   2   13.10    1.70
   9   6   2   16.40    2.50
  10  -6   2   38.60    2.90
  10  -6   2   28.00    3.80
  10  -6   2   35.80    3.80
  10  -6   2   37.20    3.50
  10   6   2   35.00    2.50
  10   6   2   30.80    3.40
  11  -6   2    8.30    2.10
  11  -6   2   11.90    2.00
  11  -6   2   10.70    3.00
  11  -6   2   17.00    3.20
  11   6   2   10.50    2.50
  11   6   2   13.80    1.70
  12  -6   2   -2.40    2.10
  12  -6   2   -2.00    1.20
  12  -6   2   -4.70    1.60
  12  -6   2    5.20    2.50
  12   6   2   -0.30    1.90
  12   6   2    1.30    2.10
  12  -7  -2   -0.30    2.60
  12  -7  -2    9.10    3.20
  12   7  -2    3.60    2.00
  11  -7  -2   -1.80    2.10
  11  -7  -2   -1.30    2.20
  11   7  -2   -0.70    1.50
  10  -7  -2    6.20    2.20
  10  -7  -2    8.20    2.40
  10   7  -2    9.40    2.20
  10   7  -2    8.30    1.70
   9  -7  -2   11.90    2.40
   9  -7  -2   13.10    2.60
   9  -7  -2   16.20    1.80
   9   7  -2   16.50    2.10
   9   7  -2   15.20    1.20
   8  -7  -2    9.00    1.30
   8  -7  -2    7.10    2.00
   8  -7  -2   10.60    2.20
   8   7  -2    8.80    1.00
   8   7  -2    5.80    1.20
   8   7  -2    8.50    1.60
   7  -7  -2  101.69    3.70
   7  -7  -2  104.79    5.00
   7  -7  -2   97.69    5.10
   7   7  -2   96.29    4.20
   7   7  -2   92.49    3.20
   7   7  -2   95.59    3.40
   6  -7  -2    1.20    0.70
   6  -7  -2   -0.20    1.20
   6  -7  -2    2.60    1.40
   6   7  -2    1.50    1.00
   6   7  -2    0.70    0.60
   6   7  -2    2.00    0.70
   6   7  -2    1.90    0.60
  -6   7   2    2.90    0.80
   5  -7  -2   33.60    2.60
   5  -7  -2   34.80    2.80
   5  -7  -2   35.40    1.70
   5   7  -2   32.50    1.80
  -5   7   2   35.40    1.60
   5   7  -2   34.20    1.30
  -5   7   2   35.20    1.90
   5   7  -2   34.90    2.30
   5   7  -2   35.40    1.70
   4  -7  -2    1.10    1.10
   4  -7  -2    0.90    0.50
   4  -7  -2    0.30    1.10
   4   7  -2    0.10    0.30
  -4   7   2    0.40    0.60
   4   7  -2    0.00    0.50
   4   7  -2    0.40    0.80
  -4   7   2    0.20    0.30
   4   7  -2    0.30    0.50
   3  -7  -2    8.40    1.30
   3  -7  -2    6.60    1.30
   3   7  -2    6.60    1.10
   3   7  -2    8.40    1.00
  -3   7   2    7.40    0.60
   3   7  -2    7.40    0.40
  -3   7   2    7.90    1.10
   3   7  -2    8.60    0.90
   3   7  -2    5.40    0.90
  -3   7   2    8.10    1.00
  -2  -7   2  417.96   10.50
  -2  -7   2  397.16   10.80
   2  -7  -2  406.46   11.90
  -2  -7   2  399.16   11.80
   2  -7  -2  411.76   11.70
   2   7  -2  403.16   11.40
  -2   7   2  405.46   10.60
   2   7  -2  413.36   11.20
   2   7  -2  393.46   11.30
  -2   7   2  390.16   11.30
  -2   7   2  390.16   11.30
   2   7  -2  420.96   10.90
   1  -7  -2  108.59    3.50
  -1  -7   2  117.29    3.20
   1  -7  -2  111.59    4.30
   1  -7  -2  111.49    4.10
  -1  -7   2  111.69    4.30
  -1  -7   2  108.49    3.40
  -1   7   2  108.49    3.80
  -1   7   2  106.89    3.80
  -1   7   2  120.09    3.40
   1   7  -2  110.89    3.40
   1   7  -2  109.99    3.80
   0  -7  -2  432.56   12.80
   0  -7   2  464.25   12.10
   0  -7   2  477.85   12.00
   0  -7  -2  450.45   12.00
   0  -7  -2  452.75   12.60
   0  -7   2  452.25   13.00
   0  -7   2  445.46   12.40
   0   7   2  442.16   12.50
   0   7  -2  439.46   12.30
   0   7   2  420.86   12.40
   0   7  -2  463.75   12.10
   1  -7   2    2.00    0.60
   1  -7   2    2.90    0.80
  -1  -7  -2    1.80    0.80
  -1  -7  -2    2.10    0.50
   1  -7   2    2.30    0.70
   1  -7   2    3.20    1.10
  -1   7  -2    2.00    0.60
   1   7   2    1.80    0.70
   1   7   2    2.10    0.70
  -2  -7  -2    8.30    0.70
   2  -7   2    6.30    1.00
   2  -7   2    9.60    1.20
   2  -7   2    7.50    1.40
  -2  -7  -2    7.90    1.10
   2  -7   2    9.50    1.10
   2   7   2   11.10    0.70
   2   7   2   11.00    1.20
   2   7   2    7.50    1.00
  -2   7  -2   10.00    1.00
   3  -7   2  216.68    7.50
   3  -7   2  218.18    6.80
   3  -7   2  208.48    6.70
  -3  -7  -2  210.88    6.90
  -3  -7  -2  215.78    6.00
   3  -7   2  219.88    6.70
   3   7   2  222.18    6.60
   3   7   2  225.68    6.00
  -3   7  -2  214.48    6.20
   3   7   2  207.28    6.60
   4  -7   2    3.80    0.90
   4  -7   2    3.40    0.90
   4  -7   2    3.50    1.30
   4  -7   2    3.20    1.10
   4   7   2    5.00    0.70
   4   7   2    4.40    1.10
   4   7   2    2.80    0.80
   4   7   2    2.80    0.90
  -4   7  -2    2.70    0.60
   5  -7   2   47.70    2.60
   5  -7   2   52.79    2.90
   5  -7   2   50.29    3.50
   5  -7   2   49.70    2.00
   5  -7   2   57.49    3.10
   5   7   2   50.49    2.50
   5   7   2   50.49    3.00
   5   7   2   46.30    2.50
  -5   7  -2   50.89    2.00
   6  -7   2   81.19    4.20
   6  -7   2   81.89    3.70
   6  -7   2   88.89    5.00
   6  -7   2   86.69    3.90
   6   7   2   82.79    4.10
   6   7   2   77.69    3.50
   6   7   2   78.39    3.30
   7  -7   2    5.20    1.70
   7  -7   2    3.40    1.30
   7  -7   2    4.10    1.30
   7  -7   2    2.70    1.70
   7   7   2    4.80    1.20
   7   7   2    5.30    1.20
   7   7   2    3.40    1.50
   8  -7   2    7.60    1.50
   8  -7   2    4.60    2.00
   8  -7   2    6.00    1.50
   8  -7   2    5.80    1.90
   8   7   2    6.70    1.80
   8   7   2    6.40    1.30
   8   7   2    5.90    1.30
   9  -7   2    1.00    1.30
   9  -7   2   -0.20    1.40
   9  -7   2    2.60    2.00
   9  -7   2    1.10    2.10
   9   7   2    3.60    1.70
   9   7   2    3.50    1.20
  10  -7   2    1.70    1.50
  10  -7   2   -0.40    2.20
  10  -7   2   -1.40    1.50
  10  -7   2    1.20    1.90
  10   7   2    1.60    1.20
  10   7   2    2.10    1.80
  11  -7   2    0.30    1.40
  11  -7   2   -4.00    1.60
  11  -7   2    0.20    2.10
  11  -7   2   -1.40    2.30
  11   7   2    1.90    1.20
  11   7   2    0.90    2.00
  12  -8  -2   29.70    4.40
  12  -8  -2   17.20    3.60
  12   8  -2   27.70    3.60
  11  -8  -2   -1.40    2.30
  11  -8  -2   -2.30    2.30
  11   8  -2   -1.50    1.50
  10  -8  -2    1.60    2.20
  10  -8  -2    3.20    2.30
  10   8  -2    6.60    1.80
  10   8  -2    2.50    1.80
   9  -8  -2   41.70    4.50
   9  -8  -2   41.70    3.80
   9   8  -2   38.70    2.00
   9   8  -2   41.00    3.00
   8  -8  -2   83.89    3.50
   8  -8  -2   83.69    5.40
   8  -8  -2   78.09    4.70
   8   8  -2   84.09    4.10
   8   8  -2   76.59    3.10
   7  -8  -2   25.70    1.90
   7  -8  -2   25.50    2.70
   7  -8  -2   20.00    2.60
   7   8  -2   26.80    1.70
   7   8  -2   27.30    2.50
   6  -8  -2  207.88    8.00
   6  -8  -2  216.28    7.80
   6  -8  -2  217.68    6.40
   6   8  -2  207.48    5.80
  -6   8   2  211.18    6.60
   6   8  -2  225.08    7.30
   6   8  -2  208.48    6.50
   5  -8  -2 1186.28   30.50
   5  -8  -2 1141.99   31.80
   5  -8  -2 1144.19   32.20
   5   8  -2 1159.98   30.80
  -5   8   2 1210.58   30.50
   5   8  -2 1193.98   31.50
  -5   8   2 1200.58   31.00
   5   8  -2 1169.88   30.90
   4  -8  -2   40.40    1.70
   4  -8  -2   41.30    3.20
   4  -8  -2   39.50    2.60
   4   8  -2   39.40    2.40
  -4   8   2   41.60    1.60
  -4   8   2   37.00    2.10
   4   8  -2   41.10    2.10
   4   8  -2   42.90    2.00
   3  -8  -2  130.89    5.00
   3  -8  -2  130.59    5.30
  -3   8   2  125.69    4.50
   3   8  -2  129.19    4.40
  -3   8   2  131.59    3.80
  -3   8   2  133.09    4.50
   3   8  -2  130.09    4.70
   3   8  -2  130.39    4.40
   3   8  -2  140.19    4.50
   2  -8  -2   21.10    1.90
  -2  -8   2   20.40    2.00
  -2  -8   2   22.00    0.80
   2  -8  -2   25.20    2.30
  -2  -8   2   22.20    1.20
  -2   8   2   18.40    1.50
  -2   8   2   20.10    1.50
   2   8  -2   21.60    1.30
   2   8  -2   19.80    1.50
   2   8  -2   19.00    1.60
  -2   8   2   21.90    1.10
   1  -8  -2   75.69    3.40
  -1  -8   2   81.99    3.70
  -1  -8   2   80.19    2.70
   1  -8  -2   80.19    3.70
  -1  -8   2   82.09    2.40
   1  -8  -2   80.99    2.80
   1   8  -2   80.89    2.70
  -1   8   2   74.59    3.10
  -1   8   2   80.09    3.20
  -1   8   2   88.19    2.70
   1   8  -2   75.59    3.10
   1   8  -2   76.19    3.10
   0  -8   2  144.89    4.80
   0  -8  -2  146.49    5.00
   0  -8   2  144.79    5.50
   0  -8   2  152.48    4.20
   0  -8  -2  135.49    5.20
   0  -8  -2  142.19    4.20
   0  -8   2  140.39    4.40
   0   8   2  139.89    4.80
   0   8   2  131.09    4.70
   0   8  -2  144.89    4.40
   0   8  -2  140.09    4.70
   1  -8   2  114.29    3.90
   1  -8   2  114.29    4.10
  -1  -8  -2  120.09    3.50
  -1  -8  -2  118.39    4.30
   1  -8   2  120.29    4.90
   1  -8   2  120.59    4.20
  -1   8  -2  117.69    4.00
   1   8   2  116.29    4.20
   1   8   2  117.69    4.20
   2  -8   2  350.86   10.00
  -2  -8  -2  343.47   10.30
   2  -8   2  338.47   10.20
   2  -8   2  345.17   11.00
  -2  -8  -2  359.76    9.40
   2  -8   2  351.06   10.20
   2   8   2  352.46   10.20
   2   8   2  361.36   10.30
  -2   8  -2  354.86    9.90
   3  -8   2  368.76   10.50
   3  -8   2  339.57   11.20
  -3  -8  -2  356.46   10.60
   3  -8   2  370.56   10.50
  -3  -8  -2  362.36    9.50
   3  -8   2  345.57   10.50
   3   8   2  363.56    9.50
  -3   8  -2  355.96   10.00
   3   8   2  367.26   10.40
   3   8   2  358.56   10.50
   4  -8   2  176.98    5.90
   4  -8   2  173.98    6.10
   4  -8   2  175.78    6.90
   4  -8   2  174.68    6.00
   4   8   2  173.78    5.80
  -4   8  -2  170.08    5.30
   4   8   2  184.08    5.00
   4   8   2  172.18    5.90
   5  -8   2   -0.70    1.20
   5  -8   2    0.00    0.80
   5  -8   2    0.40    1.10
   5  -8   2   -0.90    0.90
   5   8   2    0.30    0.90
   5   8   2    0.40    0.80
   5   8   2   -1.00    0.90
  -5   8  -2    0.20    0.50
   6  -8   2   34.60    3.50
   6  -8   2   30.70    2.70
   6  -8   2   31.40    2.40
   6  -8   2   37.40    2.70
   6   8   2   32.80    2.30
   6   8   2   38.80    2.80
   6   8   2   36.00    2.40
   7  -8   2   57.59    3.90
   7  -8   2   56.39    4.40
   7  -8   2   56.99    3.40
   7  -8   2   57.09    3.30
   7   8   2   60.99    3.10
   7   8   2   60.89    3.90
   7   8   2   62.49    3.10
   8  -8   2   54.29    3.50
   8  -8   2   50.69    4.80
   8  -8   2   57.09    4.20
   8  -8   2   51.79    3.30
   8   8   2   53.69    3.10
   8   8   2   58.99    3.10
   8   8   2   56.89    3.90
   9  -8   2   -2.80    1.90
   9  -8   2   -0.60    1.30
   9  -8   2   -1.30    1.40
   9  -8   2   -0.70    1.70
   9   8   2    1.20    1.50
   9   8   2    1.30    1.10
  10  -8   2   -1.60    1.50
  10  -8   2    1.70    2.00
  10  -8   2   -0.50    1.30
  10  -8   2   -3.80    2.00
  10   8   2    0.30    1.70
  10   8   2    0.80    1.10
  11  -8   2   19.90    3.40
  11  -8   2   14.30    3.40
  11  -8   2   11.80    2.40
  11  -8   2   20.20    2.50
  11   8   2   24.00    3.40
  11   8   2   20.60    2.20
  11  -9  -2    0.00    2.30
  11  -9  -2   -0.20    2.60
  11   9  -2    1.90    1.90
  10  -9  -2    3.90    2.40
  10  -9  -2    0.60    2.30
  10   9  -2    2.20    1.50
  10   9  -2    2.60    1.80
   9  -9  -2    2.00    2.10
   9  -9  -2   -1.90    1.80
   9   9  -2    2.60    1.60
   9   9  -2    2.00    0.90
   8  -9  -2    2.40    1.80
   8  -9  -2    2.20    1.90
   8   9  -2    3.00    0.90
   8   9  -2    3.30    1.40
   7  -9  -2   23.70    1.90
   7  -9  -2   26.90    3.00
   7  -9  -2   17.90    2.60
   7   9  -2   25.30    2.50
   7   9  -2   26.00    1.90
   6  -9  -2   19.80    2.50
   6  -9  -2   23.90    1.70
   6  -9  -2   20.10    2.50
   6   9  -2   21.30    1.80
  -6   9   2   21.60    1.80
   6   9  -2   25.00    2.40
   5  -9  -2   56.59    2.30
   5  -9  -2   51.49    3.40
   5  -9  -2   60.99    4.00
   5   9  -2   58.19    3.30
  -5   9   2   57.29    2.80
   5   9  -2   56.99    2.70
  -5   9   2   54.79    2.50
   4  -9  -2   74.99    3.90
   4  -9  -2   80.09    4.60
  -4   9   2   75.29    3.30
   4   9  -2   74.79    3.20
  -4   9   2   75.39    3.20
  -4   9   2   80.19    2.60
   4   9  -2   74.89    3.50
   3  -9  -2    2.80    1.40
   3  -9  -2    3.10    1.40
  -3   9   2    2.90    0.50
  -3   9   2    5.00    1.10
  -3   9   2    2.90    0.90
   3   9  -2    1.40    0.90
   3   9  -2    2.20    1.00
   2  -9  -2  140.39    5.50
   2  -9  -2  131.69    5.00
  -2  -9   2  133.79    4.20
  -2  -9   2  131.89    3.60
  -2  -9   2  131.39    5.30
  -2   9   2  136.39    4.70
   2   9  -2  135.29    4.80
  -2   9   2  138.79    4.00
  -2   9   2  130.09    4.70
   2   9  -2  130.29    4.70
   1  -9  -2  105.09    4.30
  -1  -9   2  106.69    4.60
   1  -9  -2  114.29    3.70
   1  -9  -2  113.19    4.80
  -1  -9   2  114.49    3.30
  -1  -9   2  107.59    3.60
   1   9  -2  115.19    4.30
  -1   9   2  112.19    4.10
   1   9  -2  111.89    4.10
   1   9  -2  106.19    4.00
  -1   9   2  119.69    3.60
  -1   9   2  102.89    4.00
   0  -9   2    9.30    1.10
   0  -9   2    6.00    1.40
   0  -9  -2    7.50    1.30
   0  -9  -2    8.60    0.90
   0  -9  -2    6.80    1.30
   0   9  -2    8.00    1.20
   0   9  -2    8.00    1.10
   0   9   2    7.10    1.10
   0   9   2    9.70    1.30
  -1  -9  -2   38.00    2.40
   1  -9   2   36.70    2.90
   1  -9   2   38.40    2.10
  -1  -9  -2   36.50    1.50
   1  -9   2   38.20    2.10
  -1   9  -2   35.60    1.90
   1   9   2   37.60    2.20
   1   9   2   34.60    2.10
  -2  -9  -2   11.00    0.80
   2  -9   2   12.00    1.40
  -2  -9  -2    9.50    1.40
   2  -9   2   10.20    1.90
   2  -9   2   10.00    1.40
   2  -9   2   11.30    1.40
   2   9   2    9.70    1.30
   2   9   2   10.80    1.40
  -2   9  -2   11.30    1.20
  -3  -9  -2   31.00    2.20
   3  -9   2   34.20    2.30
   3  -9   2   31.90    3.10
   3  -9   2   34.20    2.20
  -3  -9  -2   34.80    1.30
   3  -9   2   30.90    2.20
   3   9   2   30.60    2.10
  -3   9  -2   33.70    1.90
   4  -9   2   27.40    3.00
   4  -9   2   27.00    2.20
   4  -9   2   28.70    2.30
   4  -9   2   28.20    2.10
   4   9   2   25.60    2.00
   4   9   2   28.80    2.10
  -4   9  -2   24.40    1.60
   4   9   2   28.10    1.20
   5  -9   2   90.29    3.90
   5  -9   2   84.49    3.80
   5  -9   2   89.39    4.20
   5  -9   2   86.09    4.90
   5   9   2   79.89    4.00
   5   9   2   83.19    3.70
  -5   9  -2   82.39    3.10
   5   9   2   82.49    3.60
   6  -9   2   61.89    4.50
   6  -9   2   68.59    3.60
   6  -9   2   63.39    3.70
   6  -9   2   68.89    3.60
   6   9   2   68.49    3.30
   6   9   2   71.39    4.00
   6   9   2   66.39    3.30
   7  -9   2    8.20    1.70
   7  -9   2    5.50    2.00
   7  -9   2   10.60    1.80
   7  -9   2    8.90    2.00
   7   9   2    7.10    1.70
   7   9   2    9.90    1.60
  -7   9  -2    9.10    1.60
   7   9   2    9.50    1.60
   8  -9   2    3.70    1.60
   8  -9   2    0.10    1.90
   8  -9   2    5.80    1.70
   8  -9   2    6.00    2.20
   8   9   2    5.00    1.40
   8   9   2    4.60    1.80
   9  -9   2    0.20    1.40
   9  -9   2   -3.30    1.90
   9  -9   2    0.20    1.90
   9  -9   2   -1.80    1.40
   9   9   2    0.70    1.60
   9   9   2   -0.90    1.10
  10  -9   2    0.10    1.50
  10  -9   2   -3.60    1.50
  10  -9   2   -0.70    2.20
  10  -9   2   -0.30    2.10
  10   9   2   -0.10    1.70
  10   9   2   -0.60    1.10
  11  -9   2   -4.20    2.40
  11  -9   2    0.70    2.40
  11  -9   2    1.40    1.60
  11   9   2    1.70    1.30
  11   9   2    0.30    2.00
  11 -10  -2   -1.80    2.40
  11 -10  -2   -4.50    2.30
  11  10  -2    5.50    3.10
  11  10  -2    1.30    2.10
  10 -10  -2    0.30    2.50
  10 -10  -2    0.40    2.30
  10  10  -2    4.60    1.80
  10  10  -2   -0.10    1.70
   9 -10  -2   20.90    3.30
   9 -10  -2   19.80    3.20
   9  10  -2   24.10    1.90
   9  10  -2   29.10    2.90
   8 -10  -2  105.09    5.70
   8 -10  -2  111.79    6.60
   8  10  -2  110.19    4.90
   8  10  -2  101.29    4.10
   7 -10  -2   24.40    3.00
   7 -10  -2   20.90    3.00
   7  10  -2   25.00    2.00
   7  10  -2   25.30    2.60
   6 -10  -2    2.00    1.70
   6 -10  -2    3.40    1.80
   6 -10  -2    4.00    0.90
  -6  10   2    3.70    1.10
   6  10  -2    6.10    1.20
   6  10  -2    3.70    1.50
   5 -10  -2  245.58    8.60
   5 -10  -2  249.58    9.20
   5  10  -2  242.98    8.20
   5  10  -2  249.08    7.80
  -5  10   2  255.37    7.90
   4 -10  -2   30.70    3.60
   4 -10  -2   32.90    3.00
   4  10  -2   30.70    2.10
  -4  10   2   26.60    1.40
  -4  10   2   30.10    2.20
   4  10  -2   25.90    2.40
  -4  10   2   28.50    2.20
   3 -10  -2   12.10    2.10
   3 -10  -2   13.70    1.90
  -3  10   2   14.00    1.00
   3  10  -2   14.20    1.50
  -3  10   2   15.30    1.60
  -3  10   2   17.40    1.80
   3  10  -2   10.20    1.50
  -2 -10   2    4.00    0.80
  -2 -10   2    3.00    1.20
   2 -10  -2    3.80    1.40
  -2 -10   2    3.90    0.30
   2 -10  -2    4.40    1.50
  -2  10   2    5.20    1.20
  -2  10   2    4.50    0.70
   2  10  -2    2.70    1.00
  -2  10   2    4.70    1.20
   2  10  -2    3.90    1.10
   1 -10  -2    1.70    0.70
  -1 -10   2    1.60    0.40
  -1 -10   2    0.60    1.10
   1 -10  -2    0.90    1.20
  -1 -10   2    1.60    0.80
   1 -10  -2    0.10    1.20
   1  10  -2    0.70    0.90
   1  10  -2    0.20    0.80
  -1  10   2    3.10    1.00
  -1  10   2    1.20    0.90
   0 -10  -2  109.99    3.50
   0 -10   2  106.99    4.90
   0 -10  -2  107.39    4.70
   0 -10   2  112.39    3.90
   0 -10  -2  105.69    4.40
   0  10  -2  106.59    4.00
   0  10   2  101.99    4.10
   0  10   2  102.59    4.10
   0  10  -2  110.69    4.30
   1 -10   2  127.39    5.60
  -1 -10  -2  129.79    3.90
  -1 -10  -2  128.69    4.90
   1 -10   2  132.89    4.50
  -1  10  -2  124.39    4.80
  -1  10  -2  128.59    4.50
   1  10   2  131.99    4.80
   1  10   2  126.89    4.70
   2 -10   2   56.39    3.10
   2 -10   2   61.19    4.00
   2 -10   2   60.69    2.90
  -2 -10  -2   62.49    2.10
  -2 -10  -2   62.99    3.20
   2 -10   2   61.79    3.00
  -2  10  -2   58.49    2.70
   2  10   2   57.79    3.10
  -2  10  -2   66.29    3.20
   2  10   2   66.69    3.00
  -3 -10  -2   18.20    1.90
  -3 -10  -2   22.80    1.00
   3 -10   2   20.30    2.60
   3 -10   2   18.90    1.80
   3 -10   2   20.40    2.10
   3 -10   2   23.00    2.00
  -3  10  -2   19.90    1.60
   3  10   2   20.90    2.00
  -3  10  -2   21.00    2.10
   3  10   2   22.00    1.90
   4 -10   2   49.20    3.00
   4 -10   2   50.29    4.00
   4 -10   2   44.30    2.80
  -4 -10  -2   48.20    2.90
   4 -10   2   51.79    3.00
   4  10   2   48.40    2.70
  -4  10  -2   46.30    2.30
   4  10   2   49.30    2.80
  -4  10  -2   50.39    2.90
   5 -10   2   18.50    2.10
   5 -10   2   14.70    2.00
   5 -10   2   16.80    1.90
   5 -10   2   15.30    2.50
   5  10   2   18.00    1.90
   5  10   2   16.00    1.80
  -5  10  -2   18.20    1.50
  -5  10  -2   15.40    1.80
   6 -10   2   -0.50    1.70
   6 -10   2    3.10    1.40
   6 -10   2    0.60    1.20
   6 -10   2    2.60    1.30
   6  10   2    0.20    1.10
   6  10   2    2.90    1.30
  -6  10  -2    1.80    1.20
   6  10   2    2.50    1.20
   7 -10   2   43.50    3.70
   7 -10   2   42.70    3.30
   7 -10   2   42.20    3.10
   7 -10   2   37.20    4.20
   7  10   2   44.80    3.00
   7  10   2   41.40    3.60
   7  10   2   46.20    3.00
  -7  10  -2   45.00    3.00
   8 -10   2  133.79    6.50
   8 -10   2  128.99    5.70
   8 -10   2  119.69    7.10
   8 -10   2  124.19    5.50
   8  10   2  128.79    6.20
   8  10   2  120.59    5.20
   8  10   2  122.09    5.20
   9 -10   2   -2.40    2.20
   9 -10   2   -0.50    1.80
   9 -10   2   -1.80    1.60
   9 -10   2   -0.60    1.40
   9  10   2    0.80    1.20
   9  10   2    0.60    1.70
  10 -10   2   -0.40    2.40
  10 -10   2   -1.70    1.80
  10 -10   2    0.50    1.60
  10 -10   2   -0.10    2.20
  10  10   2    0.30    2.00
  10  10   2    2.40    1.30
  11 -10   2    3.90    3.30
  11 -10   2    4.20    2.90
  11  10   2    6.80    1.70
  11  10   2    7.70    2.60
  11 -11  -2   -5.10    2.90
  11 -11  -2    0.30    2.70
  11  11  -2    4.60    2.40
  11  11  -2    4.80    3.30
  10 -11  -2    7.20    3.20
  10 -11  -2   10.10    3.40
  10  11  -2   10.70    2.50
  10  11  -2   13.60    2.60
   9 -11  -2   -0.90    2.40
   9 -11  -2    1.70    2.30
   9  11  -2    2.40    1.80
   9  11  -2    3.30    1.10
   8 -11  -2    7.40    2.60
   8 -11  -2   10.30    2.60
   8  11  -2   12.80    1.60
   8  11  -2   14.30    2.40
   7 -11  -2   19.10    3.10
   7 -11  -2   22.50    3.10
   7  11  -2   25.00    2.70
   7  11  -2   25.40    2.20
   6 -11  -2   47.90    4.30
   6 -11  -2   52.49    3.80
   6  11  -2   53.19    2.90
   6  11  -2   54.89    3.40
  -6  11   2   54.59    3.00
   5 -11  -2   40.80    3.90
   5 -11  -2   32.30    3.10
   5  11  -2   41.50    2.50
   5  11  -2   35.90    2.70
  -5  11   2   38.50    2.60
   4 -11  -2    3.00    1.80
   4 -11  -2    3.90    2.00
   4  11  -2    1.80    1.20
   4  11  -2    1.80    1.00
  -4  11   2    2.70    1.10
  -4  11   2    1.30    1.00
   3 -11  -2   -0.50    1.70
   3 -11  -2    1.50    1.50
  -3 -11   2    0.50    0.60
  -3  11   2    1.50    1.00
   3  11  -2    0.60    0.90
  -3  11   2   -0.60    0.90
   3  11  -2   -2.10    1.10
  -2 -11   2   15.50    2.10
   2 -11  -2   20.40    2.30
  -2 -11   2   21.40    1.50
   2 -11  -2   16.30    2.20
   2 -11  -2   18.50    1.60
  -2  11   2   23.20    2.10
   2  11  -2   21.20    2.00
  -2  11   2   21.70    2.10
   2  11  -2   23.60    2.00
  -1 -11   2    3.80    0.90
  -1 -11   2    2.70    1.40
   1 -11  -2    4.70    1.50
   1 -11  -2    2.60    1.40
   1 -11  -2    3.60    0.80
  -1 -11   2    4.50    0.60
  -1  11   2    1.60    1.00
   1  11  -2    1.70    1.00
   1  11  -2    1.40    1.10
  -1  11   2    3.70    1.10
   0 -11   2   93.19    4.80
   0 -11  -2   97.19    4.30
   0 -11  -2   97.79    3.30
   0 -11  -2   96.59    4.70
   0 -11   2   97.79    3.70
   0  11   2   95.39    4.10
   0  11   2   98.49    4.10
   0  11  -2   98.09    4.00
   0  11  -2   97.29    4.10
   1 -11   2   78.99    4.50
  -1 -11  -2   79.69    2.70
   1 -11   2   81.49    3.40
  -1 -11  -2   77.99    3.80
   1  11   2   78.09    3.50
  -1  11  -2   74.29    3.30
   1  11   2   73.89    3.60
  -1  11  -2   79.59    3.70
   2 -11   2   18.90    2.00
   2 -11   2   17.60    2.60
  -2 -11  -2   18.60    2.00
  -2 -11  -2   21.60    1.10
   2  11   2   16.90    1.90
  -2  11  -2   22.90    2.20
   2  11   2   18.20    2.00
  -2  11  -2   18.60    1.90
   3 -11   2   35.00    2.60
  -3 -11  -2   44.70    1.40
   3 -11   2   41.30    2.70
  -3 -11  -2   40.90    2.70
   3 -11   2   44.60    2.70
   3 -11   2   45.80    4.00
   3  11   2   44.40    2.80
  -3  11  -2   37.10    2.30
  -3  11  -2   44.30    2.90
   3  11   2   37.50    2.50
  -4 -11  -2    0.50    1.00
   4 -11   2    0.60    1.20
   4 -11   2    0.50    1.10
   4 -11   2    0.80    1.20
   4 -11   2    0.10    1.60
   4  11   2    0.30    1.00
  -4  11  -2    0.10    0.70
  -4  11  -2   -0.20    1.10
   4  11   2   -0.50    1.00
   5 -11   2    0.80    1.20
   5 -11   2    1.30    1.40
   5 -11   2    1.90    1.90
   5 -11   2    2.90    1.30
  -5  11  -2   -0.20    1.10
   5  11   2    2.10    1.20
  -5  11  -2    3.40    0.90
   5  11   2    2.30    1.30
   6 -11   2    3.50    1.40
   6 -11   2    0.80    1.40
   6 -11   2    0.50    1.40
   6 -11   2    2.40    2.00
   6  11   2    3.90    1.30
   6  11   2    2.40    1.40
  -6  11  -2    0.60    1.20
   6  11   2    2.70    1.40
  -6  11  -2    3.20    0.90
   7 -11   2    6.40    2.00
   7 -11   2    4.00    1.60
   7 -11   2    9.70    2.00
   7 -11   2    1.80    2.20
   7  11   2    7.20    1.80
   7  11   2    7.00    1.80
   7  11   2    7.20    1.60
   8 -11   2   28.60    2.90
   8 -11   2   42.60    5.00
   8 -11   2   37.90    4.10
   8 -11   2   44.80    3.60
   8  11   2   42.00    4.00
   8  11   2   37.40    3.10
   8  11   2   38.60    3.20
   9 -11   2    1.10    2.60
   9 -11   2    1.10    1.60
   9 -11   2   -1.60    1.80
   9 -11   2    1.50    2.30
   9  11   2    0.60    2.10
   9  11   2   -0.40    1.20
   9  11   2    1.80    1.70
  10 -11   2   -1.80    2.60
  10 -11   2    1.80    2.60
  10  11   2    3.70    1.60
  10  11   2    2.80    2.10
  10 -12  -2    1.10    2.60
  10 -12  -2   -2.60    2.60
  10  12  -2   -0.30    1.90
   9 -12  -2   -2.70    2.10
   9 -12  -2   -3.20    2.30
   9  12  -2    1.50    1.10
   9  12  -2    0.20    1.60
   8 -12  -2   23.60    3.60
   8 -12  -2   17.90    3.30
   8  12  -2   21.70    2.70
   8  12  -2   22.00    2.20
   7 -12  -2   39.50    4.60
   7 -12  -2   47.70    4.40
   7  12  -2   46.10    2.90
   7  12  -2   48.40    3.50
   6 -12  -2   88.69    5.00
   6 -12  -2   85.69    5.70
   6  12  -2   88.79    4.60
   6  12  -2   97.59    4.20
  -6  12   2   90.69    4.10
   5 -12  -2   51.19    4.80
   5 -12  -2   50.19    3.80
  -5  12   2   55.39    3.20
   5  12  -2   56.09    3.20
   5  12  -2   56.09    3.40
  -5  12   2   58.89    3.20
   4 -12  -2   13.20    2.50
   4 -12  -2   13.40    2.30
  -4  12   2   13.60    1.80
   4  12  -2   15.50    1.90
  -4  12   2   16.60    2.00
   4  12  -2   16.00    2.10
   3 -12  -2    0.90    1.60
  -3 -12   2    0.40    0.70
   3 -12  -2    1.40    1.60
  -3  12   2    0.40    1.00
   3  12  -2   -0.80    1.00
  -3  12   2   -0.90    1.00
   3  12  -2   -0.50    0.90
  -2 -12   2   42.70    2.20
   2 -12  -2   41.90    2.30
  -2 -12   2   39.60    3.30
   2 -12  -2   41.70    3.30
   2 -12  -2   41.00    3.60
  -2  12   2   41.30    2.70
   2  12  -2   41.70    2.70
   2  12  -2   47.80    2.80
  -2  12   2   41.10    2.70
  -1 -12   2  175.28    5.80
   1 -12  -2  181.78    6.60
   1 -12  -2  179.68    5.60
   1 -12  -2  180.98    7.30
  -1 -12   2  172.58    7.10
   1  12  -2  185.48    6.40
  -1  12   2  179.58    6.40
  -1  12   2  169.28    6.20
   1  12  -2  176.48    6.30
   0 -12  -2  222.68    6.70
   0 -12  -2  223.48    8.40
   0 -12   2  226.88    7.20
   0 -12  -2  245.08    8.00
   0 -12   2  221.78    8.60
   0  12   2  230.28    7.80
   0  12  -2  233.38    7.80
   0  12   2  241.28    7.80
   0  12  -2  227.28    7.60
   1 -12   2   58.49    3.10
   1 -12   2   57.09    4.20
  -1 -12  -2   56.29    3.40
  -1 -12  -2   58.89    2.20
  -1  12  -2   58.19    3.10
   1  12   2   59.19    3.30
   1  12   2   58.29    3.30
  -1  12  -2   56.99    3.30
  -2 -12  -2   85.69    4.10
   2 -12   2   82.89    5.00
   2 -12   2   87.09    3.90
  -2 -12  -2   89.89    2.70
   2  12   2   87.29    4.00
  -2  12  -2   88.79    4.10
  -2  12  -2   76.29    3.50
   2  12   2   88.19    4.10
   3 -12   2   60.99    4.60
   3 -12   2   55.29    3.20
  -3 -12  -2   51.79    3.20
   3  12   2   62.69    3.30
   3  12   2   61.49    3.40
  -3  12  -2   56.19    3.30
  -3  12  -2   52.79    2.80
   4 -12   2   13.60    2.60
  -4 -12  -2   15.80    2.00
   4 -12   2   13.00    1.80
   4 -12   2   17.00    2.20
   4  12   2   17.30    2.10
  -4  12  -2   19.50    2.20
  -4  12  -2   18.00    1.80
   4  12   2   13.60    2.00
   5 -12   2   -1.50    1.80
   5 -12   2    0.90    1.30
   5 -12   2   -0.30    1.40
   5  12   2   -0.20    1.20
  -5  12  -2    0.40    0.80
  -5  12  -2    0.80    1.20
   5  12   2    0.00    1.30
   6 -12   2    4.60    2.00
   6 -12   2    0.90    2.10
   6 -12   2    3.10    1.50
   6 -12   2    2.60    1.40
  -6  12  -2    4.70    1.10
   6  12   2    4.30    1.60
  -6  12  -2    3.70    1.50
   6  12   2    5.00    1.50
   6  12   2    2.90    1.50
   7 -12   2   28.80    3.20
   7 -12   2   21.60    3.50
   7 -12   2   24.80    2.60
   7  12   2   24.10    2.50
   7  12   2   25.70    2.70
   7  12   2   25.10    2.80
   8 -12   2   14.60    2.30
   8 -12   2   16.20    3.40
   8 -12   2   16.00    2.90
   8  12   2   24.20    2.70
   8  12   2   16.20    2.70
   8  12   2   21.30    2.40
   9 -12   2   -0.90    2.60
   9 -12   2    1.30    2.30
   9  12   2    1.90    1.50
   9  12   2    1.00    2.00
   9  12   2   -2.40    1.70
  10 -12   2   18.00    3.50
  10 -12   2   14.10    4.10
  10  12   2   19.40    2.50
  10  12   2   20.50    3.20
  10 -13  -2   -3.40    3.20
  10 -13  -2   -0.30    2.90
  10  13  -2    2.20    2.10
   9 -13  -2   -1.40    3.00
   9 -13  -2    2.60    3.00
   9  13  -2    5.50    2.20
   9  13  -2    7.40    1.60
   8 -13  -2   -1.50    2.20
   8 -13  -2   -0.80    2.70
   8  13  -2    0.70    1.20
   8  13  -2    1.80    1.90
   7 -13  -2   -0.70    2.60
   7 -13  -2    1.80    2.40
   7  13  -2    2.60    1.90
   7  13  -2    1.40    1.30
   6 -13  -2    2.30    2.00
   6 -13  -2    1.40    2.40
   6  13  -2    2.90    1.30
   6  13  -2    4.00    1.70
   5 -13  -2   -1.50    1.90
   5 -13  -2   -2.30    1.80
  -5  13   2    0.80    1.30
   5  13  -2   -0.50    1.10
  -5  13   2    0.50    1.10
   5  13  -2    0.50    1.40
   4 -13  -2   19.30    2.70
   4 -13  -2   15.70    2.80
  -4  13   2   22.10    2.30
  -4  13   2   17.90    2.10
   4  13  -2   16.50    2.00
   4  13  -2   18.90    2.40
   3 -13  -2   13.70    2.40
   3 -13  -2   11.30    2.40
  -3 -13   2   14.00    1.50
   3  13  -2   13.20    1.80
  -3  13   2   14.60    2.00
  -3  13   2   13.80    2.00
   3  13  -2   13.20    2.00
  -2 -13   2   43.60    3.60
   2 -13  -2   50.69    4.10
   2 -13  -2   43.90    2.40
  -2 -13   2   44.40    2.30
   2 -13  -2   48.10    3.60
   2  13  -2   41.50    3.10
   2  13  -2   41.60    2.90
  -2  13   2   46.50    2.90
  -2  13   2   43.20    3.00
   1 -13  -2    0.70    0.80
  -1 -13   2    0.00    1.30
   1 -13  -2    0.90    1.40
   1 -13  -2   -1.00    1.30
  -1 -13   2   -0.60    0.90
  -1  13   2   -1.40    1.10
  -1  13   2   -0.60    1.10
   1  13  -2    0.30    1.20
   1  13  -2   -0.60    1.20
   0 -13   2   95.29    5.20
   0 -13   2   93.19    3.90
   0 -13  -2   93.99    5.20
   0 -13  -2   94.99    4.60
   0 -13  -2   92.49    3.30
   0  13  -2   97.49    4.30
   0  13   2  100.79    4.40
   0  13   2   94.99    4.40
   0  13  -2   90.49    4.40
   1 -13   2    9.40    2.10
  -1 -13  -2   12.10    1.00
  -1 -13  -2    7.90    1.70
   1 -13   2   11.00    1.70
   1  13   2   10.00    1.70
  -1  13  -2   11.40    1.90
   1  13   2    7.40    1.60
  -1  13  -2    8.00    1.60
   2 -13   2    6.20    2.10
   2 -13   2    6.80    1.60
  -2 -13  -2    8.30    1.70
   2  13   2    5.70    1.60
  -2  13  -2    6.00    1.60
   2  13   2    7.60    1.60
  -2  13  -2    4.30    1.30
  -3 -13  -2    6.50    1.60
   3 -13   2    3.80    2.10
   3 -13   2    4.40    1.60
   3  13   2    6.80    1.60
   3  13   2    5.50    1.60
  -3  13  -2    4.80    1.30
  -3  13  -2    2.80    1.50
   4 -13   2    0.20    1.20
  -4 -13  -2    0.90    1.30
   4 -13   2   -0.90    1.90
   4 -13   2   -0.90    1.20
   4  13   2    0.70    1.20
  -4  13  -2   -0.80    1.20
  -4  13  -2    0.40    1.00
   4  13   2    1.20    1.40
   5 -13   2   -0.30    2.10
   5 -13   2    0.40    1.40
   5 -13   2    2.10    1.40
   5  13   2    2.90    1.50
   5  13   2    3.30    1.60
  -5  13  -2    1.20    1.40
  -5  13  -2    0.40    0.90
   6 -13   2   -3.50    2.30
   6 -13   2   -0.20    1.60
   6 -13   2    0.30    1.40
   6  13   2    0.00    1.30
   6  13   2    0.80    1.40
  -6  13  -2    1.30    1.40
  -6  13  -2    0.50    0.90
   6  13   2    0.50    1.30
   7 -13   2    8.50    3.20
   7 -13   2   13.00    2.70
   7 -13   2    9.60    2.00
   7  13   2   11.00    2.20
   7  13   2   10.90    2.20
   7  13   2   14.60    2.20
   8 -13   2    7.30    3.20
   8 -13   2   10.80    2.70
   8  13   2   10.20    2.40
   8  13   2   12.90    2.40
   8  13   2   13.00    2.20
   9 -13   2   -3.80    2.70
   9 -13   2   -4.60    2.40
   9  13   2    0.30    1.90
   9  13   2    0.80    2.00
   9  13   2   -0.30    1.50
   9 -14  -2    1.50    2.80
   9 -14  -2   -5.60    2.70
   9  14  -2    4.00    1.50
   9  14  -2    0.20    2.10
   8 -14  -2   22.20    3.90
   8 -14  -2   11.80    3.50
   8  14  -2   21.60    2.40
   8  14  -2   28.70    3.40
   7 -14  -2   18.70    3.60
   7 -14  -2   23.40    3.50
   7  14  -2   20.30    2.30
   7  14  -2   22.60    2.90
   6 -14  -2   56.39    4.90
   6 -14  -2   54.89    5.30
   6  14  -2   73.49    4.50
   6  14  -2   58.69    3.60
   5 -14  -2    0.40    2.10
   5 -14  -2    0.00    1.90
   5  14  -2    1.50    1.30
  -5  14   2    1.80    1.30
   5  14  -2    0.30    1.50
  -5  14   2    0.30    1.30
   4 -14  -2    7.20    2.30
   4 -14  -2    7.90    2.30
  -4  14   2    9.40    1.80
   4  14  -2    7.40    1.90
  -4  14   2   10.40    1.90
   4  14  -2   10.40    1.80
   3 -14  -2   -0.30    1.90
  -3 -14   2    0.00    0.70
   3 -14  -2   -0.40    1.00
   3 -14  -2   -1.20    1.80
   3  14  -2   -0.10    1.20
  -3  14   2    2.10    1.40
   3  14  -2    0.10    1.40
  -3  14   2    0.00    1.20
   2 -14  -2   21.90    2.90
  -2 -14   2   22.50    1.80
   2 -14  -2   22.50    2.70
   2 -14  -2   19.60    1.90
   2  14  -2   20.90    2.40
  -2  14   2   23.20    2.60
  -2  14   2   21.20    2.40
   2  14  -2   20.40    2.30
   1 -14  -2    2.90    1.70
   1 -14  -2    3.20    1.00
   1 -14  -2    2.20    1.70
  -1 -14   2    3.90    1.20
  -1 -14   2    1.70    1.60
   1  14  -2    1.50    1.50
  -1  14   2    1.60    1.50
   1  14  -2    4.20    1.50
  -1  14   2    4.60    1.50
   0 -14  -2  217.38    8.00
   0 -14  -2  239.68    9.10
   0 -14   2  220.58    7.40
   0 -14   2  221.78    9.00
   0 -14  -2  222.78    6.70
   0  14  -2  221.78    7.80
   0  14  -2  236.48    8.10
   0  14   2  237.98    8.10
   0  14   2  230.98    8.00
   1 -14   2    6.50    1.60
   1 -14   2    6.10    2.20
  -1 -14  -2    6.10    1.80
   1  14   2    4.90    1.60
   1  14   2    5.80    1.70
  -1  14  -2    5.80    1.60
  -1  14  -2    7.80    1.80
  -2 -14  -2    2.20    1.40
   2 -14   2    1.40    1.50
   2 -14   2    4.90    2.10
   2  14   2    2.50    1.50
  -2  14  -2    3.40    1.40
   2  14   2    4.70    1.50
  -2  14  -2    0.80    1.40
   3 -14   2  133.89    5.60
  -3 -14  -2  135.59    5.70
   3 -14   2  125.29    6.90
   3  14   2  133.59    5.70
   3  14   2  131.99    5.60
  -3  14  -2  126.19    5.10
  -3  14  -2  131.99    5.70
  -4 -14  -2    5.60    1.50
   4 -14   2    6.80    2.50
   4 -14   2    4.90    1.90
   4  14   2    6.50    1.70
  -4  14  -2    6.10    1.40
  -4  14  -2    5.50    1.70
   4  14   2    4.90    1.80
   5 -14   2    1.40    1.30
   5 -14   2   -0.10    2.20
   5 -14   2   -0.60    1.70
  -5  14  -2    1.50    1.10
   5  14   2    0.50    1.40
  -5  14  -2   -1.20    1.40
   5  14   2    0.10    1.40
   6 -14   2    0.00    1.80
   6 -14   2   -1.60    2.40
   6 -14   2   -0.40    1.40
   6  14   2    1.60    1.60
   6  14   2    2.80    1.60
  -6  14  -2    0.20    1.30
   6  14   2    3.20    1.80
   7 -14   2    0.90    1.80
   7 -14   2   -0.80    2.10
   7 -14   2   -2.00    2.60
   7  14   2    1.70    1.70
   7  14   2    1.40    1.60
   7  14   2    1.40    1.60
   8 -14   2    8.60    3.60
   8 -14   2   10.70    3.10
   8  14   2   18.30    2.60
   8  14   2   10.10    2.40
   8  14   2   15.70    2.70
   9 -14   2   -3.00    2.20
   9 -14   2   -8.20    3.10
   9  14   2   -0.20    1.60
   9  14   2    1.70    2.70
   9  14   2   -1.20    2.10
   9 -15  -2   13.60    3.90
   9 -15  -2    7.30    3.70
   9  15  -2   17.30    3.00
   9  15  -2   16.50    2.30
   8 -15  -2   -0.70    2.90
   8 -15  -2   -0.80    2.60
   8  15  -2    4.20    2.30
   8  15  -2    1.00    1.40
   7 -15  -2   -6.90    2.30
   7 -15  -2    0.30    2.60
   7  15  -2    0.10    1.40
   7  15  -2    1.10    1.80
   6 -15  -2    5.30    2.50
   6 -15  -2    5.40    2.70
   6  15  -2    9.60    1.90
   6  15  -2    5.60    2.10
   5 -15  -2    2.60    2.40
   5 -15  -2    0.50    2.20
  -5  15   2    3.90    1.60
   5  15  -2    4.90    1.70
   5  15  -2    2.30    1.90
  -5  15   2    2.10    1.40
   4 -15  -2   -1.20    2.10
   4 -15  -2    1.20    2.20
   4  15  -2    1.90    1.60
  -4  15   2    1.20    1.50
   4  15  -2    0.70    1.40
  -4  15   2    0.20    1.40
   3 -15  -2   32.70    2.40
  -3 -15   2   34.60    2.20
   3 -15  -2   36.40    4.40
   3 -15  -2   35.00    3.80
  -3  15   2   31.90    3.10
  -3  15   2   35.20    3.10
   3  15  -2   37.10    3.40
   3  15  -2   31.40    2.80
   2 -15  -2    9.90    1.50
   2 -15  -2   12.70    2.40
   2 -15  -2   12.50    2.50
  -2 -15   2   18.60    1.70
  -2  15   2   12.30    2.10
  -2  15   2   12.50    2.10
   2  15  -2   12.40    2.10
   2  15  -2   14.50    2.30
  -1 -15   2    1.50    1.00
   1 -15  -2    1.60    1.80
   1 -15  -2    0.70    1.70
   1 -15  -2    0.30    0.90
  -1 -15   2    3.00    1.70
   1  15  -2   -0.10    1.50
  -1  15   2    2.70    1.50
  -1  15   2    0.40    1.40
   1  15  -2    0.50    1.40
   0 -15   2   11.60    1.70
   0 -15   2   10.10    2.30
   0 -15  -2   11.00    2.20
   0 -15  -2   10.70    2.20
   0  15   2   11.30    2.10
   0  15  -2   10.90    2.00
   0  15  -2   10.00    1.90
   0  15   2   10.10    2.00
   1 -15   2    0.10    1.80
  -1 -15  -2    1.80    1.50
   1 -15   2    1.50    1.40
   1  15   2    0.30    1.40
  -1  15  -2    0.10    1.40
   1  15   2   -0.10    1.30
  -1  15  -2    1.10    1.60
   2 -15   2   -0.30    1.80
   2 -15   2   -1.30    1.40
  -2 -15  -2    0.30    1.20
  -2  15  -2   -3.00    1.10
  -2  15  -2   -0.40    1.40
   2  15   2    0.00    1.40
   2  15   2   -0.50    1.50
   3 -15   2    4.40    2.30
  -3 -15  -2    5.20    1.60
   3 -15   2    1.70    1.70
  -3  15  -2    3.70    1.50
  -3  15  -2    4.30    1.70
   3  15   2    5.00    1.70
   3  15   2    3.30    1.70
   4 -15   2    0.50    1.70
   4 -15   2    0.20    2.10
  -4 -15  -2    0.70    1.30
  -4  15  -2   -1.80    1.40
   4  15   2   -0.80    1.40
  -4  15  -2    1.60    1.10
   4  15   2   -1.40    1.30
   5 -15   2    4.70    2.10
   5 -15   2    4.10    2.70
   5  15   2    9.80    2.30
  -5  15  -2    9.10    2.10
   5  15   2    7.60    2.00
  -5  15  -2    5.20    1.40
   6 -15   2   -1.40    1.90
   6 -15   2   -3.40    2.40
   6 -15   2   -0.30    1.40
   6  15   2    0.20    1.50
   6  15   2    1.10    1.80
   6  15   2    0.30    1.50
  -6  15  -2   -0.80    1.40
   7 -15   2    3.00    2.60
   7 -15   2   -1.20    3.00
   7  15   2    4.00    2.10
   7  15   2    4.60    1.90
   7  15   2    5.40    1.90
   8 -15   2    5.80    3.00
   8 -15   2    4.00    3.50
   8  15   2    7.60    2.40
   8  15   2    6.90    2.10
   8  15   2    7.50    2.30
   8 -16  -2   10.40    3.70
   8 -16  -2    8.30    3.60
   8  16  -2   13.90    2.30
   8  16  -2   14.80    3.10
   7 -16  -2   -4.20    2.70
   7 -16  -2   -1.30    2.70
   7  16  -2    2.80    2.10
   7  16  -2   -0.10    1.40
   6 -16  -2   17.00    3.70
   6 -16  -2   14.50    3.40
   6  16  -2   18.10    2.50
   6  16  -2   13.60    2.70
   5 -16  -2   20.50    3.70
   5 -16  -2   27.00    3.70
   5  16  -2   26.00    2.90
  -5  16   2   29.80    3.00
  -5  16   2   30.40    3.10
   5  16  -2   32.80    3.50
   4 -16  -2    8.80    2.50
   4 -16  -2    7.30    1.70
   4 -16  -2    4.80    2.40
  -4  16   2    9.30    2.00
   4  16  -2    6.80    1.80
  -4  16   2    6.80    1.80
   4  16  -2   10.50    2.20
   3 -16  -2    5.40    2.30
   3 -16  -2    2.50    1.20
   3 -16  -2    4.20    2.30
  -3  16   2    5.30    1.70
   3  16  -2    4.50    1.70
   3  16  -2    6.70    2.10
  -3  16   2    4.40    1.80
  -2 -16   2    2.00    1.00
   2 -16  -2    2.40    2.10
   2 -16  -2    0.10    1.80
   2 -16  -2   -1.20    1.00
   2  16  -2   -0.50    1.40
  -2  16   2    0.60    1.50
  -2  16   2    0.70    1.40
   2  16  -2   -1.00    1.50
  -1 -16   2    1.60    1.00
   1 -16  -2   -0.80    1.60
   1 -16  -2    0.30    1.80
  -1 -16   2    1.10    1.70
  -1  16   2   -2.20    1.40
   1  16  -2   -0.50    1.60
   1  16  -2    0.10    1.40
  -1  16   2    1.60    1.50
   0 -16   2   19.10    3.10
   0 -16  -2   19.10    2.90
   0 -16  -2   19.10    2.60
   0 -16   2   23.20    2.40
   0  16  -2   19.50    2.60
   0  16   2   24.20    2.90
   0  16   2   21.30    2.80
   0  16  -2   23.70    2.80
  -1 -16  -2    2.00    1.60
   1 -16   2    0.50    1.40
   1 -16   2    1.70    2.20
   1  16   2   -1.70    1.40
  -1  16  -2   -1.40    1.40
   1  16   2    1.70    1.60
  -1  16  -2    0.60    1.60
   2 -16   2   13.80    2.80
  -2 -16  -2   19.30    2.50
   2 -16   2   14.40    2.30
   2  16   2   21.70    2.70
   2  16   2   19.70    2.60
  -2  16  -2   18.10    2.60
  -2  16  -2   17.20    2.30
   3 -16   2    6.10    2.70
  -3 -16  -2    8.80    1.90
   3 -16   2    5.50    2.10
  -3  16  -2    6.50    2.10
   3  16   2    7.80    2.10
  -3  16  -2    7.80    1.80
   3  16   2    8.20    2.10
   4 -16   2    5.00    2.70
  -4 -16  -2    6.60    1.80
   4 -16   2    1.60    1.90
  -4  16  -2    7.60    1.70
   4  16   2    5.80    1.90
  -4  16  -2    8.50    2.20
   4  16   2    9.00    2.10
   5 -16   2   -1.80    2.40
   5 -16   2   -0.70    1.90
  -5  16  -2   -1.00    1.50
  -5  16  -2    0.60    1.20
   5  16   2   -0.40    1.70
   5  16   2    1.50    1.70
   6 -16   2   -1.00    2.20
   6 -16   2   -2.70    2.60
   6  16   2   -1.00    1.60
   6  16   2    1.00    1.80
   6  16   2    0.90    1.60
   7 -16   2    0.80    3.30
   7 -16   2    1.20    2.60
   7  16   2    5.90    2.40
   7  16   2    5.60    2.00
   7  16   2    6.20    2.20
   7 -17  -2   -2.90    2.70
   7 -17  -2   -4.30    2.90
   7  17  -2   -0.90    2.00
   7  17  -2   -1.90    1.50
   6 -17  -2   -4.10    2.60
   6 -17  -2   -3.60    2.50
   6  17  -2    0.60    1.90
   6  17  -2   -1.80    1.60
   5 -17  -2    3.00    2.70
   5 -17  -2   -1.10    2.70
   5 -17  -2    3.30    1.60
   5  17  -2    3.00    1.80
  -5  17   2    1.20    1.60
   5  17  -2   -0.60    1.90
   4 -17  -2    0.60    2.20
   4 -17  -2    0.70    1.30
   4 -17  -2    0.10    2.20
   4  17  -2    0.20    1.50
  -4  17   2    2.20    1.70
   4  17  -2    0.70    1.70
  -4  17   2   -1.00    1.40
   3 -17  -2    1.20    2.20
   3 -17  -2    2.60    2.20
   3 -17  -2    2.30    1.30
   3  17  -2    2.50    1.70
   3  17  -2    2.70    2.00
  -3  17   2    3.30    1.70
  -3  17   2    2.60    1.70
   2 -17  -2   21.80    3.30
   2 -17  -2   15.70    2.70
  -2  17   2   24.00    3.00
   2  17  -2   20.80    2.70
   2  17  -2   19.20    2.80
  -2  17   2   22.00    2.90
   1 -17  -2   14.90    2.60
  -1 -17   2   12.80    2.70
   1 -17  -2   12.90    2.60
  -1  17   2   14.60    2.50
   1  17  -2   11.90    2.40
   1  17  -2   12.40    2.30
  -1  17   2   17.60    2.60
   0 -17   2    3.20    1.30
   0 -17   2   -0.90    1.70
   0 -17  -2    3.60    2.00
   0 -17  -2    0.60    1.50
   0  17  -2    0.80    1.80
   0  17   2    3.10    1.90
   0  17   2   -0.40    1.50
   0  17  -2   -0.10    1.60
  -1 -17  -2    3.00    1.60
   1 -17   2    2.20    2.10
   1 -17   2    2.50    1.50
   1  17   2    0.60    1.70
  -1  17  -2    0.20    1.60
  -1  17  -2    0.00    1.60
   1  17   2    1.20    1.80
  -2 -17  -2    4.00    1.60
   2 -17   2    2.40    1.70
   2 -17   2    1.00    2.10
   2  17   2    2.40    2.00
  -2  17  -2    1.70    1.80
  -2  17  -2    2.10    1.70
   2  17   2    0.50    1.80
  -3 -17  -2    4.00    1.60
   3 -17   2   -0.60    1.80
   3 -17   2    2.80    2.40
   3  17   2   -1.30    1.50
  -3  17  -2    1.30    1.90
   3  17   2    0.80    2.00
  -3  17  -2   -0.90    1.40
   4 -17   2   -0.60    2.10
  -4 -17  -2    5.60    1.80
   4 -17   2    3.00    2.70
  -4  17  -2    1.00    1.80
   4  17   2    2.10    2.10
   4  17   2    1.40    1.80
  -4  17  -2    2.40    1.50
   5 -17   2    0.10    2.70
   5 -17   2    1.20    2.20
   5  17   2    1.90    1.90
   5  17   2    3.10    2.10
  -5  17  -2    3.90    2.10
  -5  17  -2    5.80    1.60
   6 -17   2   -0.10    3.00
   6 -17   2    2.90    2.60
   6  17   2    4.30    2.40
   6  17   2    3.20    2.10
   6  17   2    6.20    2.00
   7 -17   2    0.10    2.60
   7 -17   2    3.00    3.60
   7  17   2    1.30    2.20
   7  17   2    5.70    2.10
   7  17   2    2.60    2.00
   6 -18  -2    0.20    3.10
   6 -18  -2   -0.10    2.60
   6 -18  -2    3.60    1.80
   6  18  -2   -0.40    1.80
   6  18  -2    1.90    2.20
   5 -18  -2    5.40    2.80
   5 -18  -2    7.70    2.00
   5 -18  -2    4.20    2.90
  -5  18   2    5.50    1.90
   5  18  -2    8.70    2.20
   5  18  -2    6.00    2.50
   4 -18  -2    0.30    2.30
   4 -18  -2    0.30    2.60
   4  18  -2   -1.60    1.60
  -4  18   2   -0.90    1.50
   4  18  -2    0.00    1.90
  -4  18   2   -0.90    1.50
   3 -18  -2    3.20    2.50
   3 -18  -2    0.30    2.40
   3  18  -2   -1.50    1.70
   3  18  -2   -0.40    2.00
  -3  18   2    0.00    1.70
  -3  18   2    2.50    1.70
   2 -18  -2    3.30    2.20
   2 -18  -2    1.70    2.10
   2  18  -2   -1.60    1.70
  -2  18   2    0.40    1.80
   2  18  -2   -0.10    1.60
  -2  18   2   -2.80    1.50
   1 -18  -2    0.70    1.70
   1 -18  -2    3.30    2.10
  -1 -18   2    1.40    2.00
   1  18  -2   -0.70    1.60
  -1  18   2    2.50    1.70
   1  18  -2   -0.40    1.90
  -1  18   2   -1.10    1.60
   0 -18  -2    4.10    1.90
   0 -18   2    5.30    2.30
   0  18  -2    3.00    1.70
   0  18  -2    4.40    2.10
   0  18   2    1.40    1.90
   0  18   2    2.60    1.90
   1 -18   2   18.00    3.20
  -1 -18  -2   30.60    3.20
  -1  18  -2   17.30    2.60
  -1  18  -2   20.40    3.00
   1  18   2   22.10    3.00
   1  18   2   17.70    2.80
   2 -18   2    7.50    2.90
   2 -18   2    6.50    2.40
  -2 -18  -2    9.30    2.00
   2  18   2    8.60    2.40
  -2  18  -2    6.20    2.10
   2  18   2    7.10    2.50
  -2  18  -2    7.20    2.30
  -3 -18  -2    3.60    1.60
   3 -18   2    1.60    2.40
   3 -18   2   -3.40    1.80
  -3  18  -2   -0.70    1.60
   3  18   2   -0.60    1.80
   3  18   2    1.40    1.90
  -3  18  -2    0.60    1.80
   4 -18   2   -4.70    2.00
  -4 -18  -2    3.50    1.50
   4 -18   2    2.70    3.00
   4  18   2   -0.20    1.80
   4  18   2    2.60    2.10
  -4  18  -2   -0.20    1.40
  -4  18  -2   -0.20    1.90
   5 -18   2   -1.30    2.40
   5 -18   2   -2.10    2.70
   5  18   2    5.00    2.50
  -5  18  -2    1.10    2.00
   5  18   2    1.30    2.00
   6 -18   2   -2.10    2.40
   6 -18   2   -1.40    3.30
   6  18   2    0.50    2.10
   6  18   2    2.90    2.00
   6  18   2   -0.20    1.60
   5 -19  -2    3.00    2.60
   5 -19  -2   -4.70    2.70
   5  19  -2   -2.00    1.70
  -5  19   2    0.50    1.70
   5  19  -2   -1.90    2.10
   4 -19  -2    5.30    2.90
   4 -19  -2    2.10    2.80
  -4  19   2    3.90    2.00
  -4  19   2    2.70    2.00
   4  19  -2    7.00    2.20
   4  19  -2    0.60    2.00
   3 -19  -2   -0.90    2.40
   3 -19  -2    0.50    2.20
   3  19  -2    0.50    1.80
   3  19  -2    1.10    2.00
  -3  19   2    2.10    1.90
  -3  19   2   -1.70    1.60
   2 -19  -2    3.70    2.20
   2 -19  -2    1.30    2.20
   2  19  -2   -2.80    1.60
   2  19  -2   -1.60    1.60
  -2  19   2   -0.40    1.90
  -2  19   2    0.70    1.70
   1 -19  -2    1.50    1.90
   1 -19  -2    0.30    1.80
  -1  19   2    1.80    1.80
   1  19  -2   -0.70    1.70
   1  19  -2    1.40    1.90
  -1  19   2   -0.80    1.70
   0 -19  -2    7.70    2.20
   0 -19   2    5.50    2.40
   0  19  -2    1.30    2.00
   0  19   2    1.70    2.10
   0  19   2    6.80    2.30
   0  19  -2    2.90    2.10
   1 -19   2   22.90    3.70
  -1 -19  -2   22.80    2.90
   1  19   2   24.40    3.30
   1  19   2   23.50    3.30
  -1  19  -2   22.00    3.10
  -1  19  -2   19.90    2.90
   2 -19   2    6.50    2.80
  -2 -19  -2    6.60    1.90
  -2  19  -2    5.20    2.40
   2  19   2    7.20    2.40
  -2  19  -2    5.10    2.10
   2  19   2    3.90    2.20
  -3 -19  -2    3.60    1.60
   3 -19   2    1.00    2.70
  -3  19  -2    1.70    2.10
   3  19   2   -0.30    2.10
  -3  19  -2    0.80    1.70
   3  19   2   -1.40    1.90
   4 -19   2    4.80    2.90
  -4  19  -2    6.30    2.00
   4  19   2    7.60    2.50
   4  19   2   10.30    3.00
  -4  19  -2    7.80    2.50
   5 -19   2    0.70    3.20
   5  19   2   -0.30    2.00
   5  19   2   -1.10    2.00
   3 -20  -2   -3.80    2.20
   3 -20  -2    1.00    2.40
   3  20  -2   -3.00    1.90
  -3  20   2   -0.70    1.80
  -3  20   2   -0.20    1.90
   3  20  -2   -2.20    1.90
   2 -20  -2    2.10    2.20
   2 -20  -2    2.30    2.20
   2  20  -2   -0.50    1.80
  -2  20   2    1.10    1.80
  -2  20   2   -3.20    1.70
   2  20  -2   -3.30    1.90
   1 -20  -2    5.90    2.30
   1 -20  -2    4.50    2.10
  -1  20   2   -0.10    1.80
   1  20  -2   -0.70    2.00
   1  20  -2    0.90    2.00
  -1  20   2    0.20    2.00
   0 -20   2    6.80    2.50
   0 -20  -2   10.00    2.30
   0  20  -2    5.50    2.30
   0  20   2    6.70    2.40
   0  20   2    3.00    2.30
   0  20  -2    4.30    2.40
  -1 -20  -2   15.20    2.50
   1 -20   2   17.20    3.50
   1  20   2   10.20    2.80
  -1  20  -2   14.50    2.90
   1  20   2   10.20    2.50
  -1  20  -2   12.70    2.50
  -2 -20  -2   10.60    2.20
   2 -20   2    5.50    2.80
  -2  20  -2    5.50    2.40
   2  20   2    5.40    2.40
  -2  20  -2    5.40    2.20
   2  20   2    7.00    2.50
   3 -20   2   12.90    3.60
  -3 -20  -2   14.20    2.50
   3  20   2   10.50    2.70
  -3  20  -2   11.20    2.50
  -3  20  -2    7.60    2.50
   3  20   2   10.40    2.90
  13   0  -3   -0.40    2.10
  13   0  -3    2.50    2.20
  12   0  -3    2.10    1.60
  12   0  -3   -2.10    1.60
  12   0  -3    1.90    2.00
  11   0  -3    5.30    1.90
  11   0  -3    1.30    2.10
  11   0  -3    1.40    1.40
  10   0  -3    0.40    1.40
  10   0  -3   -0.40    1.40
  10   0  -3    0.30    1.10
  10   0  -3    0.30    1.00
   9   0  -3   -0.20    0.90
   9   0  -3    1.00    0.90
   9   0  -3    0.50    1.20
   9   0  -3   -0.50    1.20
   8   0  -3    0.90    0.90
   8   0  -3   -1.70    1.10
   8   0  -3   -0.30    1.10
   7   0  -3   -0.30    0.90
   7   0  -3    1.10    0.80
   7   0  -3   -1.30    0.90
   6   0  -3    0.30    0.80
   6   0  -3   -0.60    0.80
   5   0  -3   -0.50    0.60
   5   0  -3    0.30    0.20
   5   0  -3    0.00    0.70
   4   0  -3   -0.40    0.50
   4   0  -3   -0.30    0.50
   4   0  -3    0.00    0.20
   3   0  -3    1.80    0.60
  -3   0   3   -0.20    0.20
   3   0  -3    0.10    0.50
   3   0  -3   -1.10    0.20
   2   0  -3    0.20    0.40
  -2   0   3    0.00    0.30
  -2   0   3   -0.40    0.20
   2   0  -3   -0.10    0.30
   2   0  -3   -0.20    0.40
  -2   0   3    0.10    0.30
   2   0  -3    0.40    0.40
   1   0  -3    0.30    0.40
  -1   0   3    0.20    0.40
  -1   0   3   -0.30    0.30
  -1   0   3    0.00    0.40
   1   0  -3    0.50    0.40
  -1   0   3    0.40    0.40
   1   0  -3    0.10    0.40
   1   0  -3   -0.10    0.30
   0   0  -3   -0.20    0.40
   0   0   3    1.10    0.40
   0   0  -3   -0.60    0.30
   0   0   3    1.10    0.50
   0   0   3    0.20    0.20
   0   0   3    0.00    0.40
   0   0  -3   -0.60    0.40
   0   0   3    0.20    0.50
   1   0   3    0.00    0.30
   1   0   3   -0.40    0.30
   1   0   3    0.10    0.40
  -1   0  -3   -0.20    0.30
  -1   0  -3   -0.20    0.40
   1   0   3   -0.60    0.30
  -1   0  -3   -0.70    0.40
   1   0   3   -0.20    0.40
   2   0   3    0.00    0.40
  -2   0  -3   -0.10    0.20
   2   0   3   -1.00    0.50
  -2   0  -3   -0.50    0.40
  -3   0  -3   -0.50    0.50
   3   0   3   -0.30    0.50
   3   0   3   -0.30    0.50
  -3   0  -3    0.10    0.20
   4   0   3    0.00    0.60
   4   0   3   -0.80    0.70
   4   0   3   -2.00    0.60
   5   0   3   -2.00    0.90
   5   0   3    1.10    0.80
   5   0   3   -0.90    0.70
   6   0   3    0.50    0.90
   6   0   3   -0.90    0.70
   6   0   3   -0.90    1.00
   7   0   3   -2.30    1.00
   7   0   3   -1.40    0.80
   7   0   3    0.20    1.10
   8   0   3   -0.20    1.40
   8   0   3    0.60    1.00
   8   0   3   -1.20    1.10
   9   0   3   -0.70    1.00
   9   0   3    0.80    1.60
   9   0   3    0.00    1.30
  10   0   3    0.70    1.20
  10   0   3   -1.40    1.60
  10   0   3    0.00    1.60
  11   0   3    1.00    2.00
  11   0   3   -0.50    1.70
  11   0   3    0.30    1.00
  12   0   3   -0.60    1.10
  12   0   3   -2.10    1.50
  12   0   3   -0.30    2.00
  13  -1  -3    8.10    2.90
  13  -1  -3   10.10    2.80
  13   1  -3   10.00    2.90
  13   1  -3    6.80    2.20
  13   1  -3   10.00    2.80
  12  -1  -3    5.50    2.30
  12  -1  -3    4.50    2.40
  12  -1  -3    6.00    1.80
  12   1  -3   11.10    2.50
  12   1  -3    6.70    2.50
  12   1  -3    6.80    2.10
  11  -1  -3  116.49    5.30
  11  -1  -3   97.99    6.40
  11  -1  -3  123.39    6.30
  11   1  -3  118.89    5.90
  11   1  -3  112.69    6.80
  11   1  -3  111.69    5.50
  10  -1  -3    3.60    1.80
  10  -1  -3    0.80    1.20
  10  -1  -3    1.70    1.60
  10  -1  -3    2.20    1.10
  10   1  -3    1.30    1.20
  10   1  -3    1.60    1.40
  10   1  -3    1.20    1.20
   9  -1  -3    0.70    0.90
   9  -1  -3    1.70    1.40
   9  -1  -3    1.90    1.40
   9   1  -3    1.40    1.10
   9   1  -3    1.40    1.30
   9   1  -3    2.50    1.10
   8  -1  -3  121.99    4.70
   8  -1  -3  119.89    5.10
   8  -1  -3  122.09    5.70
   8   1  -3  110.89    5.60
   8   1  -3  119.39    4.50
   8   1  -3  123.09    4.90
   7  -1  -3  257.87    8.10
   7  -1  -3  270.67    8.70
   7  -1  -3  265.67    9.10
   6  -1  -3  208.38    7.10
   6  -1  -3  201.58    6.30
   6  -1  -3  202.38    6.70
   5  -1  -3  203.68    6.60
   5  -1  -3  216.38    5.60
   5  -1  -3  209.78    6.80
   5   1  -3  203.68    6.20
   4  -1  -3  285.27    8.30
   4  -1  -3  286.47    7.60
   4  -1  -3  289.07    8.50
   4   1  -3  271.97    8.00
   4   1  -3  279.37    8.20
   4   1  -3  286.57    7.50
  -4   1   3  292.47    7.40
  -4   1   3  306.17    7.50
   3  -1  -3 1206.68   29.90
   3  -1  -3 1154.58   30.20
   3  -1  -3 1127.69   30.30
   3  -1  -3 1166.48   30.30
  -3  -1   3 1166.78   29.70
   3   1  -3 1162.68   30.10
   3   1  -3 1145.79   30.10
   3   1  -3 1175.18   29.80
   2  -1  -3  941.91   25.80
   2  -1  -3  962.50   25.80
  -2  -1   3  960.90   25.60
   2  -1  -3  980.50   25.70
  -2  -1   3 1023.80   25.80
   2  -1  -3 1041.80   25.60
   2  -1  -3  969.80   25.60
   2   1  -3 1042.10   25.70
   2   1  -3  985.50   25.80
  -2   1   3 1009.20   25.90
   2   1  -3  960.00   25.60
   2   1  -3 1032.10   25.80
  -2   1   3 1025.30   25.70
   1  -1  -3  511.55   13.40
  -1  -1   3  523.75   13.30
   1  -1  -3  496.45   13.50
   1  -1  -3  523.55   13.60
  -1  -1   3  510.05   13.60
  -1  -1   3  525.85   13.50
   1  -1  -3  496.45   13.60
  -1  -1   3  510.95   13.50
   1   1  -3  502.15   13.50
   1   1  -3  510.25   13.30
  -1   1   3  509.55   13.60
   1   1  -3  510.05   13.20
  -1   1   3  495.45   13.50
   1   1  -3  510.85   13.60
  -1   1   3  506.95   13.40
   1   1  -3  525.15   13.60
  -1   1   3  522.65   13.60
   0  -1  -3 1868.01   48.10
   0  -1   3 1862.21   48.60
   0  -1   3 1831.92   47.80
   0  -1   3 1921.91   47.70
   0  -1  -3 1899.61   47.80
   0  -1   3 1897.31   48.90
   0  -1  -3 1785.42   48.90
   0  -1  -3 1850.11   47.60
   0  -1   3 1781.92   48.60
   0   1  -3 1822.12   48.00
   0   1   3 1917.01   47.70
   0   1  -3 1869.11   47.70
   0   1  -3 1774.32   48.90
   0   1   3 1817.02   48.70
   0   1   3 1879.71   47.80
   0   1   3 1961.60   49.30
   0   1  -3 1981.00   47.80
   0   1  -3 1788.52   48.00
  -1  -1  -3  623.64   16.10
   1  -1   3  619.14   16.00
  -1  -1  -3  618.04   15.80
   1  -1   3  611.84   16.10
   1  -1   3  607.34   16.10
  -1  -1  -3  571.64   16.00
  -1  -1  -3  604.24   16.00
   1  -1   3  655.33   16.00
  -1  -1  -3  600.74   16.00
   1  -1   3  608.64   16.10
  -1   1  -3  578.04   15.90
  -1   1  -3  583.74   16.10
  -1   1  -3  597.04   16.10
   1   1   3  621.44   16.10
   1   1   3  612.54   16.00
   1   1   3  607.94   16.10
   1   1   3  579.84   16.00
   2  -1   3 2479.75   61.79
   2  -1   3 2390.96   61.79
   2  -1   3 2439.66   62.09
  -2  -1  -3 2485.35   62.29
  -2  -1  -3 2288.57   61.99
  -2   1  -3 2392.76   61.59
   2   1   3 2340.77   61.69
   2   1   3 2416.76   61.69
   3  -1   3  143.19    4.80
  -3  -1  -3  159.68    4.20
   3  -1   3  157.58    5.30
   3  -1   3  144.99    4.80
  -3  -1  -3  158.58    4.70
   3   1   3  144.29    4.70
   3   1   3  156.38    4.90
  -3   1  -3  146.59    4.70
   4  -1   3  594.94   16.60
   4  -1   3  613.54   17.50
  -4  -1  -3  625.94   16.60
   4  -1   3  600.14   16.80
  -4  -1  -3  635.04   15.90
   4   1   3  596.94   16.60
   4   1   3  627.84   16.90
   4   1   3  623.84   15.90
   5  -1   3  630.04   16.80
   5  -1   3  597.84   17.00
   5  -1   3  625.04   18.00
   5   1   3  617.54   15.80
   5   1   3  596.24   17.10
   5   1   3  605.74   16.70
   6  -1   3   46.60    2.70
   6  -1   3   48.20    2.50
   6  -1   3   49.60    3.40
   6   1   3   46.50    2.40
   6   1   3   49.70    1.50
   6   1   3   52.49    2.90
   7  -1   3   32.60    2.30
   7  -1   3   38.20    2.70
   7  -1   3   34.90    3.40
   7   1   3   35.40    2.30
   7   1   3   38.70    2.90
   7   1   3   34.30    3.40
   8  -1   3   21.70    2.00
   8  -1   3   13.60    2.50
   8  -1   3   17.30    2.20
   8   1   3   17.30    2.60
   8   1   3   19.80    1.90
   8   1   3   14.80    2.10
   9  -1   3    4.60    1.30
   9  -1   3    4.50    1.60
   9  -1   3    6.20    2.20
   9   1   3    6.40    1.40
   9   1   3    5.80    1.70
   9   1   3    3.60    1.90
  10  -1   3   39.30    2.70
  10  -1   3   41.70    3.80
  10  -1   3   29.00    3.80
  10   1   3   39.50    3.70
  10   1   3   28.90    3.80
  10   1   3   35.80    2.70
  11  -1   3    3.50    1.40
  11  -1   3    5.20    2.00
  11  -1   3    3.50    2.30
  11   1   3    3.50    1.30
  11   1   3    5.70    2.20
  11   1   3    3.00    2.20
  12  -1   3    2.30    2.10
  12  -1   3   -1.30    2.20
  12  -1   3    5.70    1.50
  12   1   3    3.60    2.50
  12   1   3    4.30    1.40
  12   1   3    2.30    1.90
  12  -2  -3    6.20    2.60
  12  -2  -3    8.90    2.90
  12   2  -3    6.10    2.40
  12   2  -3    9.50    2.10
  12   2  -3   11.40    2.50
  11  -2  -3   39.90    4.10
  11  -2  -3   32.60    2.90
  11  -2  -3   20.90    3.30
  11   2  -3   21.60    3.30
  11   2  -3   26.40    2.90
  10  -2  -3    0.70    1.70
  10  -2  -3    1.10    1.10
  10  -2  -3   -0.10    1.50
  10   2  -3    1.30    1.50
  10   2  -3    0.80    1.30
  10   2  -3   -0.20    1.10
   9  -2  -3   56.69    3.10
   9  -2  -3   56.59    4.00
   9  -2  -3   51.89    3.60
   9   2  -3   55.19    4.00
   9   2  -3   56.39    3.50
   9   2  -3   54.99    3.00
   8  -2  -3   16.70    2.30
   8  -2  -3   18.60    2.20
   8  -2  -3   14.50    1.50
   8   2  -3   21.90    1.90
   8   2  -3   14.60    1.70
   7  -2  -3    2.80    0.80
   7  -2  -3    1.20    1.30
   7  -2  -3    3.60    1.30
   7   2  -3    2.80    1.10
   6  -2  -3   41.60    2.50
   6  -2  -3   42.90    2.70
   6  -2  -3   40.20    2.00
   5  -2  -3    0.10    0.70
   5  -2  -3    0.20    0.40
   5  -2  -3    0.10    0.60
   5  -2  -3   -0.30    0.30
  -5   2   3   -0.10    0.20
   5   2  -3    0.10    0.20
  -5   2   3    0.60    0.20
   5   2  -3   -0.30    0.50
   4  -2  -3  184.78    5.10
   4  -2  -3  181.88    5.70
   4  -2  -3  182.78    5.70
   4   2  -3  183.48    5.30
   4   2  -3  183.08    4.90
  -4   2   3  151.38    4.90
  -4   2   3  202.18    5.20
   3  -2  -3  333.37    9.40
   3  -2  -3  338.07    9.50
   3  -2  -3  341.17    9.60
   3  -2  -3  341.57    9.20
   3   2  -3  342.67    9.10
  -3   2   3  353.36    9.10
   3   2  -3  343.27    9.30
   3   2  -3  338.87    9.20
   2  -2  -3   97.09    3.30
   2  -2  -3   92.59    3.10
   2  -2  -3   96.69    3.00
   2  -2  -3   94.29    3.00
   2  -2  -3  102.49    2.80
  -2  -2   3   96.29    2.90
  -2  -2   3   98.19    3.00
  -2   2   3  100.39    3.00
  -2   2   3   99.99    3.20
   2   2  -3   97.79    3.00
  -2   2   3   93.59    3.00
   2   2  -3  105.09    3.30
   2   2  -3  102.59    3.10
   2   2  -3   93.49    3.00
   2   2  -3   98.49    2.80
  -1  -2   3   38.90    1.50
  -1  -2   3   40.80    1.60
   1  -2  -3   39.00    1.40
  -1  -2   3   40.50    1.50
   1  -2  -3   41.20    1.30
   1  -2  -3   37.90    1.60
   1  -2  -3   41.40    1.60
  -1  -2   3   39.50    1.70
  -1  -2   3   39.20    1.20
   1  -2  -3   37.40    1.70
   1   2  -3   41.80    1.70
  -1   2   3   39.20    1.60
   1   2  -3   39.20    1.50
   1   2  -3   38.30    1.20
  -1   2   3   40.60    1.30
  -1   2   3   39.90    1.40
   1   2  -3   40.20    1.60
  -1   2   3   40.00    1.70
   1   2  -3   39.60    1.60
   0  -2   3   24.80    1.20
   0  -2   3   25.40    0.90
   0  -2   3   24.10    1.40
   0  -2  -3   22.50    1.00
   0  -2   3   25.10    1.20
   0  -2  -3   26.00    1.20
   0  -2  -3   24.20    1.20
   0  -2  -3   22.60    1.30
   0  -2  -3   23.70    1.20
   0   2   3   24.20    1.00
   0   2  -3   21.20    1.10
   0   2   3   26.60    1.20
   0   2   3   23.60    1.20
   0   2   3   24.40    1.30
   0   2  -3   23.60    1.10
   0   2  -3   23.90    1.20
   0   2   3   25.30    1.10
   0   2  -3   22.60    1.20
   1  -2   3  999.00   26.70
  -1  -2  -3  986.70   26.60
   1  -2   3 1046.60   26.80
   1  -2   3 1005.40   26.70
  -1  -2  -3  989.80   26.80
  -1  -2  -3 1065.99   26.50
  -1  -2  -3 1093.99   27.10
  -1  -2  -3 1019.20   26.60
   1   2   3 1006.70   26.60
   1   2   3 1059.39   26.60
  -1   2  -3 1041.20   26.90
   1   2   3 1068.09   27.10
   1   2   3 1032.90   26.80
  -1   2  -3  975.10   26.60
  -1   2  -3  989.60   26.80
   2  -2   3  433.66   12.10
   2  -2   3  451.65   12.50
  -2  -2  -3  447.86   11.90
   2  -2   3  435.76   12.20
  -2  -2  -3  468.55   11.80
   2   2   3  453.15   12.10
  -2   2  -3  447.06   11.60
   2   2   3  437.66   11.80
   2   2   3  439.16   12.10
  -2   2  -3  427.56   12.00
  -3  -2  -3    4.70    0.70
   3  -2   3    1.30    0.70
  -3  -2  -3    6.10    0.60
   3  -2   3    3.30    0.70
   3  -2   3    3.40    0.90
  -3   2  -3    4.30    0.80
   3   2   3    4.20    0.50
   3   2   3    3.10    0.70
   3   2   3    2.30    0.70
   4  -2   3    2.70    0.80
  -4  -2  -3    4.00    0.80
   4  -2   3    1.70    0.70
   4  -2   3    0.20    0.80
   4   2   3    3.00    0.50
   4   2   3    1.00    0.70
   4   2   3    3.80    0.90
  -5  -2  -3   15.20    0.90
   5  -2   3   10.00    1.40
   5  -2   3    7.60    1.60
   5  -2   3   11.40    1.40
   5   2   3    9.30    1.30
   5   2   3   13.40    0.80
   5   2   3    9.30    1.30
   6  -2   3    2.60    1.00
   6  -2   3    3.10    1.00
   6  -2   3    1.00    1.20
   6   2   3    3.70    0.50
   6   2   3    1.80    1.00
   6   2   3    2.10    0.90
   7  -2   3  157.88    6.00
   7  -2   3  149.39    5.40
   7  -2   3  150.98    6.90
   7   2   3  159.18    5.40
   7   2   3  148.29    5.90
   7   2   3  153.78    4.40
   8  -2   3    9.70    1.50
   8  -2   3   11.10    2.30
   8  -2   3   10.80    1.80
   8   2   3   10.40    1.50
   8   2   3   12.00    2.00
   9  -2   3    3.30    1.50
   9  -2   3    2.00    1.90
   9  -2   3    3.50    1.30
   9   2   3    6.40    1.90
   9   2   3    4.90    2.20
   9   2   3    3.10    1.20
  10  -2   3    0.90    1.30
  10  -2   3    1.90    2.00
  10  -2   3    3.30    1.60
  10   2   3    1.60    1.20
  10   2   3    2.10    1.70
  10   2   3    1.80    1.90
  11  -2   3   -0.30    1.10
  11  -2   3   -0.40    1.90
  11  -2   3   -0.60    1.50
  11   2   3    1.10    1.20
  11   2   3   -0.50    1.90
  11   2   3    1.40    1.90
  12  -2   3    5.60    2.80
  12  -2   3    8.70    1.70
  12  -2   3    7.30    2.10
  12   2   3    4.80    2.50
  12   2   3    7.70    1.50
  12   2   3    4.90    2.30
  12  -3  -3   38.30    4.30
  12  -3  -3   28.10    3.80
  12   3  -3   42.10    4.00
  12   3  -3   25.50    3.70
  11  -3  -3   46.90    3.30
  11  -3  -3   31.80    3.90
  11  -3  -3   46.90    4.10
  11   3  -3   34.70    4.20
  11   3  -3   46.10    3.90
  11   3  -3   37.30    3.40
  10  -3  -3   23.20    3.00
  10  -3  -3   19.70    2.10
  10  -3  -3   28.20    3.20
  10   3  -3   23.40    2.30
  10   3  -3   21.70    2.50
   9  -3  -3   32.70    3.20
   9  -3  -3   28.90    2.30
   9  -3  -3   29.40    3.30
   9   3  -3   27.60    2.30
   9   3  -3   28.10    2.80
   8  -3  -3    1.90    0.90
   8  -3  -3    1.20    1.20
   8  -3  -3    3.10    1.50
   8   3  -3    3.00    1.10
   7  -3  -3  143.59    5.90
   7  -3  -3  144.29    5.60
   7  -3  -3  144.39    4.80
   7   3  -3  140.89    4.80
   7   3  -3  142.69    5.10
   6  -3  -3  172.08    6.10
   6  -3  -3  163.78    5.90
   6  -3  -3  161.58    5.10
   6   3  -3  163.78    4.30
   6   3  -3  155.88    4.30
   6   3  -3  160.58    5.50
  -6   3   3  170.88    4.40
   6   3  -3  162.38    5.10
   5  -3  -3    0.70    0.40
   5  -3  -3    0.70    0.80
   5  -3  -3    0.50    0.40
   5  -3  -3    0.80    0.70
   5   3  -3    0.70    0.30
   5   3  -3    1.10    0.30
   5   3  -3    0.60    0.70
   5   3  -3    1.90    0.60
  -5   3   3    0.90    0.40
   4  -3  -3  441.26   12.20
   4  -3  -3  437.46   11.50
   4  -3  -3  422.56   12.20
   4  -3  -3  451.85   11.60
   4   3  -3  429.56   11.40
   4   3  -3  415.36   12.10
   4   3  -3  427.36   11.60
   3  -3  -3 1616.64   43.50
   3  -3  -3 1651.03   43.30
   3  -3  -3 1666.53   43.30
   3  -3  -3 1669.13   43.70
   3  -3  -3 1674.93   43.60
  -3   3   3 1724.03   43.30
   3   3  -3 1696.13   43.20
   3   3  -3 1662.33   43.20
  -3   3   3 1801.72   43.70
   2  -3  -3 1385.36   35.00
  -2  -3   3 1412.86   34.80
   2  -3  -3 1323.27   35.00
   2  -3  -3 1294.97   35.20
  -2  -3   3 1327.47   34.80
   2  -3  -3 1356.36   35.10
   2   3  -3 1420.36   35.20
  -2   3   3 1390.86   35.00
  -2   3   3 1372.86   35.00
   2   3  -3 1340.47   34.80
   2   3  -3 1307.27   34.90
   2   3  -3 1328.47   34.90
  -1  -3   3    3.80    0.60
   1  -3  -3    4.30    0.40
  -1  -3   3    3.60    0.60
   1  -3  -3    4.50    0.60
   1  -3  -3    4.40    0.60
   1  -3  -3    3.40    0.50
   1  -3  -3    4.90    0.90
  -1  -3   3    6.60    0.70
  -1   3   3    4.50    0.60
  -1   3   3    4.70    0.70
   1   3  -3    4.70    0.60
   1   3  -3    3.50    0.50
   1   3  -3    4.00    0.60
  -1   3   3    4.60    0.40
   0  -3  -3  470.35   12.50
   0  -3  -3  471.55   12.20
   0  -3   3  436.96   12.50
   0  -3   3  463.65   12.60
   0  -3  -3  481.35   12.50
   0  -3   3  460.05   12.60
   0  -3  -3  460.95   12.40
   0  -3  -3  454.75   12.60
   0  -3   3  487.95   12.30
   0   3   3  492.55   12.50
   0   3   3  456.85   12.30
   0   3   3  468.05   12.50
   0   3  -3  466.15   12.50
   0   3   3  425.86   12.40
   0   3  -3  472.15   12.40
   0   3  -3  457.35   12.30
   0   3   3  458.85   12.20
   0   3  -3  474.35   12.50
  -1  -3  -3   -0.60    0.40
   1  -3   3   -0.20    0.40
  -1  -3  -3   -0.50    0.50
   1  -3   3   -0.30    0.50
  -1  -3  -3    0.10    0.40
  -1  -3  -3   -0.30    0.40
   1  -3   3   -0.30    0.50
   1   3   3    0.10    0.40
   1   3   3    0.00    0.40
   1   3   3    0.40    0.40
  -1   3  -3    0.20    0.40
   1   3   3    0.90    0.60
  -1   3  -3   -0.20    0.40
  -1   3  -3   -0.50    0.40
  -2  -3  -3  577.74   14.70
   2  -3   3  576.14   15.30
   2  -3   3  541.05   15.00
  -2  -3  -3  602.94   14.70
  -2  -3  -3  525.65   15.00
   2  -3   3  536.35   15.00
   2   3   3  548.35   15.00
   2   3   3  543.55   14.70
  -2   3  -3  561.44   14.40
   2   3   3  550.34   14.90
  -2   3  -3  529.85   14.80
   3  -3   3  965.50   25.50
   3  -3   3  949.31   25.40
  -3  -3  -3 1015.20   25.00
   3  -3   3  983.60   26.00
  -3  -3  -3  938.01   25.10
   3   3   3  942.01   25.40
  -3   3  -3  963.60   24.60
   3   3   3  923.71   25.50
   3   3   3  970.30   25.00
  -4  -3  -3  376.96   10.30
   4  -3   3  370.66   11.40
   4  -3   3  375.56   10.60
  -4  -3  -3  389.76   10.00
   4  -3   3  362.26   10.70
   4   3   3  373.96   10.00
   4   3   3  358.86   10.50
   4   3   3  358.66   10.70
   5  -3   3  898.91   24.40
   5  -3   3  905.91   24.60
   5  -3   3  943.31   25.70
  -5  -3  -3  944.71   23.80
   5   3   3  891.81   24.40
   5   3   3  880.01   24.70
   5   3   3  921.61   23.80
   6  -3   3  154.68    6.50
  -6  -3  -3  158.38    4.60
   6  -3   3  157.58    5.40
   6  -3   3  154.68    5.60
   6   3   3  148.09    5.20
   6   3   3  155.88    4.60
   6   3   3  155.18    5.90
   7  -3   3  105.19    5.70
   7  -3   3  105.89    4.30
   7  -3   3  104.29    4.70
   7   3   3  102.19    4.10
   7   3   3  108.89    4.80
   7   3   3  105.69    3.40
   8  -3   3   57.19    3.50
   8  -3   3   61.49    3.10
   8  -3   3   61.69    4.50
   8   3   3   58.79    3.00
   8   3   3   56.39    3.70
   9  -3   3   53.99    3.20
   9  -3   3   54.69    3.70
   9  -3   3   54.39    4.60
   9   3   3   60.29    4.00
   9   3   3   59.59    3.10
  10  -3   3   11.80    2.20
  10  -3   3   14.50    1.90
  10  -3   3    9.70    2.60
  10   3   3   13.20    1.90
  10   3   3   15.40    2.60
  10   3   3   10.00    2.60
  11  -3   3    2.80    1.90
  11  -3   3    2.70    2.40
  11  -3   3    4.70    1.50
  11   3   3    3.10    1.30
  11   3   3    4.00    2.00
  11   3   3    5.00    2.60
  12  -3   3    3.40    1.40
  12  -3   3    1.60    1.90
  12  -3   3    0.20    2.50
  12   3   3    0.30    2.00
  12   3   3   -0.70    2.30
  12   3   3    4.00    1.30
  12  -4  -3   -0.30    2.30
  12  -4  -3   -1.40    1.90
  12   4  -3   -1.00    2.00
  12   4  -3    2.40    1.60
  11  -4  -3    6.60    2.50
  11  -4  -3   13.80    2.80
  11   4  -3    7.90    2.50
  11   4  -3   10.20    1.90
  11   4  -3   14.30    2.40
  10  -4  -3    6.10    2.10
  10  -4  -3    5.80    1.40
  10  -4  -3    7.10    2.10
  10   4  -3    7.30    1.70
  10   4  -3   10.90    1.60
  10   4  -3    7.10    1.80
   9  -4  -3   20.20    1.90
   9  -4  -3   17.20    2.60
   9  -4  -3   23.30    2.90
   9   4  -3   20.00    2.30
   9   4  -3   20.80    1.90
   9   4  -3   20.80    2.10
   8  -4  -3    9.70    1.30
   8  -4  -3    9.50    1.90
   8  -4  -3   11.60    2.10
   8   4  -3    9.60    1.30
   8   4  -3    8.50    1.50
   7  -4  -3    4.10    0.90
   7  -4  -3    4.00    1.30
   7  -4  -3    5.70    1.70
   7   4  -3    4.90    0.50
   7   4  -3    4.80    0.50
   7   4  -3    5.50    1.20
   7   4  -3    4.40    1.00
   6  -4  -3   74.39    3.60
   6  -4  -3   71.29    3.70
   6  -4  -3   73.29    2.70
   6   4  -3   72.49    2.30
   6   4  -3   75.69    2.30
  -6   4   3   75.99    2.40
   6   4  -3   70.59    2.70
   6   4  -3   68.99    3.20
   5  -4  -3   24.80    2.00
   5  -4  -3   27.00    2.00
   5  -4  -3   23.40    1.20
   5  -4  -3   23.80    1.30
   5   4  -3   26.10    1.80
   5   4  -3   24.20    1.10
   5   4  -3   22.50    1.30
   5   4  -3   22.50    1.10
   4  -4  -3    3.50    0.60
   4  -4  -3    3.70    0.40
   4  -4  -3    2.00    0.70
   4  -4  -3    4.40    1.00
   4   4  -3    3.80    0.50
   4   4  -3    2.30    0.80
   4   4  -3    3.30    0.60
  -4   4   3    3.50    0.60
   3  -4  -3   57.59    2.40
   3  -4  -3   63.69    2.30
   3  -4  -3   57.09    2.60
   3  -4  -3   57.69    2.50
   3   4  -3   58.39    2.10
   3   4  -3   58.19    2.00
   3   4  -3   55.39    2.40
  -3   4   3   59.59    2.50
  -3   4   3   60.09    2.20
   2  -4  -3  155.38    5.00
  -2  -4   3  164.08    4.40
   2  -4  -3  153.88    4.70
   2  -4  -3  154.88    4.90
   2  -4  -3  156.48    4.70
  -2  -4   3  155.68    4.50
  -2   4   3  150.98    4.70
   2   4  -3  152.88    4.90
   2   4  -3  156.58    4.10
   2   4  -3  155.38    4.90
   2   4  -3  156.58    4.60
   2   4  -3  151.38    4.40
  -2   4   3  158.58    4.80
  -1  -4   3  107.19    3.20
  -1  -4   3  102.99    3.60
   1  -4  -3  102.19    3.30
  -1  -4   3  102.99    3.30
   1  -4  -3  100.69    3.40
   1  -4  -3  101.89    3.60
   1  -4  -3  112.29    3.50
   1   4  -3  103.99    3.50
   1   4  -3  107.29    3.60
   1   4  -3   99.59    3.10
  -1   4   3  105.79    2.90
  -1   4   3  103.59    3.40
  -1   4   3  109.59    3.50
  -1   4   3   99.49    3.50
   1   4  -3  106.89    3.40
   0  -4   3    9.20    0.90
   0  -4   3    7.00    0.90
   0  -4  -3    8.40    1.10
   0  -4   3    8.70    0.70
   0  -4  -3    7.80    0.80
   0  -4   3    8.50    0.50
   0  -4   3    7.20    0.90
   0   4   3    7.40    0.90
   0   4  -3    8.10    0.80
   0   4  -3    8.80    0.80
   0   4   3    8.30    1.00
   0   4  -3    9.70    0.90
   0   4   3    8.00    0.80
   0   4  -3    7.70    0.90
   0   4   3    8.10    0.60
  -1  -4  -3  191.38    5.40
   1  -4   3  190.18    5.90
   1  -4   3  181.78    5.70
  -1  -4  -3  184.38    5.70
   1  -4   3  187.88    5.60
  -1   4  -3  183.58    5.30
   1   4   3  181.78    5.50
   1   4   3  196.88    5.40
   1   4   3  203.08    5.80
   1   4   3  184.38    5.70
  -1   4  -3  177.58    5.40
   1   4   3  183.08    5.40
  -2  -4  -3   52.99    2.40
   2  -4   3   55.89    2.60
   2  -4   3   57.79    2.50
  -2  -4  -3   55.49    2.00
   2  -4   3   58.09    2.40
   2   4   3   55.89    2.30
  -2   4  -3   55.59    2.30
   2   4   3   54.69    2.10
  -2   4  -3   55.79    1.90
   2   4   3   52.79    2.20
   3  -4   3    0.70    0.70
   3  -4   3    0.10    0.60
  -3  -4  -3   -0.30    0.40
   3  -4   3    0.50    0.70
  -3   4  -3   -0.20    0.30
   3   4   3    0.80    0.50
   3   4   3   -0.80    0.50
   3   4   3    0.10    0.60
  -4  -4  -3  122.79    4.00
   4  -4   3  126.39    4.40
   4  -4   3  124.79    5.10
   4  -4   3  127.19    4.50
  -4   4  -3  125.09    3.30
   4   4   3  125.59    4.60
   4   4   3  123.59    3.90
   4   4   3  119.39    4.30
   5  -4   3    5.00    1.10
   5  -4   3    2.60    1.30
   5  -4   3    3.80    1.10
   5   4   3    2.90    1.10
   5   4   3    4.20    1.20
   5   4   3    4.50    0.80
   6  -4   3   15.60    2.20
   6  -4   3   20.90    2.00
   6  -4   3   16.10    1.70
   6   4   3   19.80    1.80
   6   4   3   17.30    1.90
   6   4   3   19.20    1.30
   7  -4   3    3.00    1.30
   7  -4   3    4.80    1.60
   7  -4   3    2.90    1.30
   7   4   3    3.30    1.10
   7   4   3    2.40    1.40
   7   4   3    5.10    0.90
   8  -4   3   -1.50    1.00
   8  -4   3   -0.90    1.10
   8  -4   3   -0.60    1.40
   8   4   3   -0.20    0.90
   8   4   3   -1.00    1.20
   9  -4   3    1.60    1.70
   9  -4   3    3.00    1.30
   9  -4   3    2.00    1.40
   9   4   3    1.10    1.60
   9   4   3    5.50    1.40
  10  -4   3    4.10    2.20
  10  -4   3    1.90    1.30
  10  -4   3    1.60    1.50
  10   4   3    3.30    1.40
  10   4   3    3.30    1.80
  11  -4   3    8.80    1.80
  11  -4   3    4.90    2.50
  11  -4   3    8.80    2.20
  11   4   3    6.40    2.50
  11   4   3    9.00    1.70
  11   4   3    6.70    2.30
  12  -4   3   -0.80    1.60
  12  -4   3    0.40    2.50
  12  -4   3    3.50    1.40
  12   4   3   -1.80    2.00
  12   4   3    0.30    1.70
  12   4   3   -0.10    2.40
  12  -5  -3   32.60    4.20
  12  -5  -3   23.90    3.80
  12   5  -3   19.40    3.60
  12   5  -3   26.70    3.40
  11  -5  -3   22.90    3.40
  11  -5  -3   34.50    4.00
  11   5  -3   24.30    3.00
  11   5  -3   27.70    2.80
  10  -5  -3   63.79    4.80
  10  -5  -3   68.79    4.60
  10   5  -3   62.29    3.70
  10   5  -3   73.89    3.90
  10   5  -3   66.59    4.40
   9  -5  -3    6.60    2.00
   9  -5  -3    6.10    1.20
   9  -5  -3    4.70    1.70
   9   5  -3    7.30    1.60
   9   5  -3    8.90    1.30
   8  -5  -3   37.00    2.20
   8  -5  -3   39.00    3.40
   8  -5  -3   37.30    3.10
   8   5  -3   37.30    2.10
   8   5  -3   39.40    2.70
   8   5  -3   36.70    1.30
   7  -5  -3    1.00    0.60
   7  -5  -3    1.90    1.20
   7  -5  -3    2.60    1.50
   7   5  -3    0.60    0.80
   7   5  -3    1.00    0.40
   7   5  -3    0.80    1.10
   7   5  -3    0.80    0.40
   6  -5  -3   83.79    4.10
   6  -5  -3   83.89    4.00
   6  -5  -3   81.39    2.90
   6   5  -3   81.09    2.70
   6   5  -3   81.59    3.60
   6   5  -3   83.19    2.90
   6   5  -3   81.89    2.60
   5  -5  -3   64.29    2.50
   5  -5  -3   62.69    3.20
   5  -5  -3   62.09    2.10
   5  -5  -3   63.19    3.20
   5   5  -3   66.09    3.00
   5   5  -3   60.39    2.20
   5   5  -3   61.39    2.30
   5   5  -3   59.89    2.20
  -5   5   3   63.29    2.30
   4  -5  -3    5.10    1.00
   4  -5  -3    5.70    0.50
   4  -5  -3    6.30    0.80
   4  -5  -3    9.10    1.30
   4   5  -3    6.30    0.70
  -4   5   3    5.90    0.80
   4   5  -3    7.10    1.10
   4   5  -3    5.00    0.60
   4   5  -3    6.80    0.70
   3  -5  -3  463.35   13.10
   3  -5  -3  463.25   13.10
   3  -5  -3  472.25   12.70
   3  -5  -3  459.65   12.80
   3   5  -3  428.96   12.90
   3   5  -3  481.05   12.20
   3   5  -3  465.25   12.30
  -3   5   3  468.55   12.60
   3   5  -3  478.15   12.50
  -2  -5   3   23.00    1.00
   2  -5  -3   21.40    1.70
   2  -5  -3   20.40    1.60
   2  -5  -3   20.80    1.30
   2  -5  -3   21.80    1.30
  -2  -5   3   21.80    1.20
  -2   5   3   19.40    1.30
   2   5  -3   21.40    1.00
   2   5  -3   23.50    1.50
   2   5  -3   23.30    1.20
  -2   5   3   21.80    1.40
   2   5  -3   21.60    0.80
   1  -5  -3  752.42   20.10
  -1  -5   3  805.72   20.00
   1  -5  -3  761.52   20.50
   1  -5  -3  761.12   20.60
  -1  -5   3  788.22   20.30
  -1  -5   3  779.02   20.60
   1   5  -3  738.43   20.30
  -1   5   3  794.42   20.50
   1   5  -3  739.73   19.90
   1   5  -3  794.52   20.30
  -1   5   3  743.43   20.30
  -1   5   3  740.93   20.40
  -1   5   3  771.82   19.70
   0  -5   3  796.72   21.80
   0  -5   3  819.92   21.20
   0  -5   3  838.72   21.80
   0  -5  -3  823.32   21.50
   0  -5  -3  780.02   21.90
   0  -5   3  823.62   22.10
   0  -5   3  880.31   21.50
   0   5   3  897.41   22.10
   0   5   3  823.12   21.80
   0   5  -3  797.82   21.50
   0   5  -3  806.72   21.70
   0   5   3  831.52   21.40
   0   5   3  784.32   21.70
   1  -5   3  574.04   15.50
   1  -5   3  548.35   15.20
  -1  -5  -3  539.45   15.20
   1  -5   3  541.35   15.10
  -1  -5  -3  574.44   14.80
   1  -5   3  565.94   14.90
   1  -5   3  537.85   14.70
   1   5   3  583.44   14.80
  -1   5  -3  560.84   14.80
   1   5   3  564.44   14.90
   1   5   3  538.35   15.00
  -1   5  -3  544.55   14.90
   1   5   3  567.24   15.10
   2  -5   3 1244.88   32.70
   2  -5   3 1291.77   32.20
  -2  -5  -3 1247.98   32.20
  -2  -5  -3 1244.28   32.80
   2  -5   3 1273.37   33.10
   2  -5   3 1226.28   32.60
  -2   5  -3 1236.08   32.10
   2   5   3 1219.48   32.60
   2   5   3 1262.07   32.60
   2   5   3 1199.48   32.40
   3  -5   3   91.29    3.90
  -3  -5  -3   85.99    3.50
   3  -5   3   87.39    3.50
   3  -5   3   88.99    3.40
  -3  -5  -3   85.59    2.90
   3  -5   3   92.99    2.80
   3   5   3   89.69    3.40
  -3   5  -3   89.19    2.70
   3   5   3   86.89    3.10
  -4  -5  -3  238.58    6.90
   4  -5   3  245.88    7.50
   4  -5   3  241.18    8.20
   4  -5   3  240.98    7.50
   4   5   3  235.38    7.00
   4   5   3  244.18    7.60
   4   5   3  241.38    7.40
  -4   5  -3  242.28    6.50
   5  -5   3  862.11   23.50
   5  -5   3  851.11   24.50
   5  -5   3  880.11   23.50
   5   5   3  855.01   22.90
   5   5   3  873.31   23.40
   5   5   3  874.11   23.80
   6  -5   3   46.60    2.70
   6  -5   3   40.70    2.70
   6  -5   3   41.80    3.30
   6   5   3   40.30    2.80
   6   5   3   41.10    2.00
   6   5   3   40.20    2.40
   7  -5   3    2.30    1.60
   7  -5   3    2.70    1.20
   7  -5   3    4.50    1.20
   7   5   3    1.40    1.30
   7   5   3    4.50    1.00
   7   5   3    5.40    1.20
   8  -5   3    1.70    1.40
   8  -5   3    1.30    1.60
   8  -5   3    1.60    1.20
   8   5   3    2.70    1.20
   8   5   3    0.30    1.30
   9  -5   3   41.50    3.50
   9  -5   3   39.10    4.40
   9  -5   3   39.00    2.90
   9   5   3   40.30    2.80
   9   5   3   42.80    3.60
  10  -5   3    5.50    2.40
  10  -5   3    6.60    1.90
  10  -5   3    9.30    1.90
  10   5   3    8.90    2.20
  10   5   3   10.30    1.70
  11  -5   3    1.50    2.10
  11  -5   3    3.90    1.50
  11  -5   3   -2.40    1.70
  11   5   3    2.70    1.30
  11   5   3    2.60    2.20
  11   5   3    2.60    1.90
  12  -6  -3    6.20    3.00
  12  -6  -3    0.80    2.50
  12   6  -3    7.20    2.30
  11  -6  -3   -1.80    2.00
  11  -6  -3    3.10    2.40
  11   6  -3    0.90    1.70
  11   6  -3    0.40    1.40
  10  -6  -3   -1.60    1.60
  10  -6  -3    0.60    1.90
  10   6  -3   -0.60    1.20
  10   6  -3    0.60    1.50
   9  -6  -3    0.40    1.60
   9  -6  -3    1.60    1.90
   9   6  -3    1.50    1.30
   9   6  -3    0.70    1.10
   8  -6  -3    5.50    1.70
   8  -6  -3    5.40    1.80
   8  -6  -3    4.80    1.00
   8   6  -3    7.70    0.70
   8   6  -3    5.90    1.50
   8   6  -3    4.40    1.00
   7  -6  -3  210.38    8.00
   7  -6  -3  215.18    7.80
   7  -6  -3  211.48    6.30
   7   6  -3  214.08    7.20
   7   6  -3  208.78    6.00
   7   6  -3  206.38    6.30
   6  -6  -3   56.39    3.50
   6  -6  -3   50.89    3.20
   6  -6  -3   55.69    2.10
   6   6  -3   53.99    2.10
   6   6  -3   47.10    2.80
   6   6  -3   47.50    2.00
   6   6  -3   51.89    2.10
  -6   6   3   51.69    2.20
   5  -6  -3   39.70    1.50
   5  -6  -3   43.20    2.90
   5  -6  -3   38.90    2.60
   5   6  -3   37.50    1.70
   5   6  -3   40.10    1.70
   5   6  -3   37.80    1.80
  -5   6   3   41.10    1.90
   5   6  -3   39.20    2.40
   4  -6  -3    1.80    0.60
   4  -6  -3    2.20    1.00
   4  -6  -3    1.40    0.30
   4  -6  -3    1.80    1.10
   4   6  -3    1.50    0.50
   4   6  -3    1.70    0.90
   4   6  -3    1.30    0.50
  -4   6   3    2.80    0.70
   4   6  -3    1.90    0.50
   4   6  -3   -0.50    0.40
   3  -6  -3  370.86   10.90
   3  -6  -3  386.36   10.50
   3  -6  -3  380.26   10.50
   3  -6  -3  366.66   10.80
   3   6  -3  368.06    9.80
  -3   6   3  375.16   10.40
   3   6  -3  379.06    9.90
   3   6  -3  360.36   10.20
   3   6  -3  348.07   10.60
   2  -6  -3  310.07    9.30
  -2  -6   3  311.47    9.30
  -2  -6   3  310.67    8.80
  -2  -6   3  325.27    8.40
   2  -6  -3  320.17    8.90
   2  -6  -3  310.27    9.30
   2   6  -3  315.77    8.90
  -2   6   3  302.37    8.90
   2   6  -3  316.17    9.10
   2   6  -3  307.97    8.40
  -2   6   3  322.67    9.10
   2   6  -3  319.27    8.20
   1  -6  -3    2.10    0.80
  -1  -6   3    2.50    0.30
  -1  -6   3    2.70    0.70
   1  -6  -3    1.40    0.90
  -1  -6   3    1.70    0.80
  -1  -6   3    3.20    0.50
   1  -6  -3    3.20    0.60
  -1   6   3    2.50    0.30
   1   6  -3    3.20    0.80
   1   6  -3    2.70    0.50
  -1   6   3    2.00    0.70
   1   6  -3    1.40    0.80
  -1   6   3    2.50    0.80
   0  -6   3   58.39    2.60
   0  -6  -3   57.09    2.60
   0  -6   3   56.79    2.40
   0  -6   3   58.79    1.90
   0  -6  -3   60.59    2.20
   0  -6   3   57.99    2.90
   0  -6  -3   57.39    2.60
   0   6  -3   56.99    2.30
   0   6  -3   59.09    2.10
   0   6   3   56.59    2.50
   0   6   3   58.99    2.10
   0   6   3   57.39    2.40
   1  -6   3  101.49    3.70
   1  -6   3  106.19    4.20
  -1  -6  -3  103.19    3.80
   1  -6   3   97.39    3.70
  -1  -6  -3  104.89    3.30
   1  -6   3  105.29    3.30
   1   6   3  100.89    3.60
  -1   6  -3  102.69    3.40
   1   6   3  103.89    3.40
   1   6   3  102.29    3.70
   2  -6   3  111.79    4.00
   2  -6   3  108.09    4.40
   2  -6   3  107.29    3.70
  -2  -6  -3  105.29    4.00
  -2  -6  -3  112.19    3.40
   2  -6   3  105.99    3.90
   2   6   3  108.29    3.70
   2   6   3  107.19    3.80
   2   6   3  109.19    3.90
  -2   6  -3  108.69    3.50
  -3  -6  -3   92.99    3.80
   3  -6   3  101.69    4.40
   3  -6   3   96.49    3.70
   3  -6   3  100.09    3.80
  -3  -6  -3   96.69    3.10
   3  -6   3  100.69    3.20
   3   6   3   96.09    3.50
   3   6   3   98.89    3.70
   3   6   3   95.59    3.70
  -3   6  -3   97.49    3.10
  -4  -6  -3    6.50    0.90
   4  -6   3    4.70    1.00
   4  -6   3    7.10    0.70
   4  -6   3    4.50    1.30
   4  -6   3    5.30    1.10
  -4   6  -3    5.70    0.60
   4   6   3    6.40    1.00
   4   6   3    5.80    1.10
   4   6   3    6.60    1.20
   5  -6   3   43.50    3.30
   5  -6   3   45.90    1.60
   5  -6   3   39.60    2.40
   5  -6   3   38.20    2.60
   5   6   3   40.40    2.50
   5   6   3   45.50    2.80
   5   6   3   45.50    2.30
   6  -6   3    6.80    1.40
   6  -6   3    5.40    1.60
   6  -6   3    7.60    1.40
   6   6   3    6.70    1.40
   6   6   3    8.60    1.40
   6   6   3    8.60    1.20
   7  -6   3   10.90    1.70
   7  -6   3    9.20    1.70
   7  -6   3   10.10    2.10
   7   6   3    9.80    1.90
   7   6   3   12.10    1.40
   7   6   3   11.20    1.60
   8  -6   3   -0.70    1.00
   8  -6   3   -2.00    1.30
   8  -6   3   -1.10    1.50
   8   6   3   -0.30    1.00
   8   6   3    0.00    0.90
   8   6   3   -0.60    1.30
   9  -6   3   -1.30    1.60
   9  -6   3   -1.60    1.30
   9  -6   3    2.40    1.40
   9   6   3    1.70    1.20
   9   6   3    0.30    1.40
  10  -6   3   -0.80    2.00
  10  -6   3   -1.20    1.20
  10  -6   3    0.10    1.60
  10   6   3   -1.00    1.10
  10   6   3    0.60    1.60
  11  -6   3    3.30    1.50
  11  -6   3   -1.10    1.60
  11  -6   3    1.80    2.50
  11   6   3    0.90    2.10
  11   6   3    4.30    1.40
  12  -7  -3    7.50    3.10
  12  -7  -3   14.60    3.40
  12   7  -3   15.30    2.90
  11  -7  -3    6.00    2.70
  11  -7  -3    4.80    2.50
  11   7  -3    9.40    2.00
  11   7  -3    5.40    2.00
  10  -7  -3    1.20    2.10
  10  -7  -3    4.10    2.20
  10   7  -3    4.90    1.80
  10   7  -3    6.40    1.80
   9  -7  -3   -0.20    1.70
   9  -7  -3    0.10    1.70
   9   7  -3    0.60    0.60
   9   7  -3   -1.60    1.20
   8  -7  -3  110.39    5.50
   8  -7  -3  114.39    5.80
   8   7  -3  109.19    4.80
   8   7  -3  100.39    3.50
   7  -7  -3  144.99    6.10
   7  -7  -3  137.89    6.10
   7  -7  -3  144.09    4.50
   7   7  -3  137.49    5.40
   7   7  -3  139.09    4.40
   7   7  -3  140.49    4.40
   6  -7  -3  179.18    7.00
   6  -7  -3  177.28    6.70
   6  -7  -3  184.88    5.30
  -6   7   3  183.28    5.70
   6   7  -3  177.58    5.20
   6   7  -3  177.18    5.50
   6   7  -3  190.88    6.50
   5  -7  -3   77.79    2.40
   5  -7  -3   81.99    4.10
   5  -7  -3   74.29    3.80
  -5   7   3   73.69    3.00
   5   7  -3   72.09    3.50
   5   7  -3   77.49    2.80
   5   7  -3   73.29    2.90
   5   7  -3   78.29    2.50
   4  -7  -3  477.95   13.80
   4  -7  -3  467.15   13.90
   4   7  -3  465.95   12.40
   4   7  -3  456.95   13.40
   4   7  -3  481.75   12.90
   4   7  -3  463.15   13.00
   4   7  -3  485.65   12.70
  -4   7   3  477.25   13.10
   3  -7  -3    9.90    1.50
   3  -7  -3   10.80    1.30
   3  -7  -3   10.90    1.60
   3   7  -3   11.40    1.40
  -3   7   3   11.60    1.20
   3   7  -3   10.70    0.90
   3   7  -3   10.10    0.70
   3   7  -3   11.20    1.10
   2  -7  -3  358.16   10.70
   2  -7  -3  359.76   10.70
  -2  -7   3  358.06   10.70
  -2  -7   3  369.76    9.60
   2  -7  -3  368.66   10.10
  -2   7   3  345.47   10.20
   2   7  -3  355.66   10.40
  -2   7   3  355.16   10.40
   2   7  -3  365.06    9.50
   2   7  -3  357.76    9.60
   2   7  -3  375.46   10.20
  -2   7   3  361.76    9.30
  -1  -7   3   36.10    1.30
   1  -7  -3   33.50    2.20
   1  -7  -3   36.10    1.70
   1  -7  -3   36.00    2.30
  -1  -7   3   34.70    2.30
  -1  -7   3   38.80    1.50
  -1  -7   3   35.60    1.90
  -1   7   3   34.20    2.00
   1   7  -3   37.30    1.50
  -1   7   3   34.10    1.90
   1   7  -3   36.70    1.90
   1   7  -3   38.40    1.40
   0  -7   3   74.59    2.50
   0  -7  -3   76.69    2.60
   0  -7   3   77.69    3.00
   0  -7   3   76.69    3.50
   0  -7  -3   74.39    3.20
   0  -7  -3   76.39    3.30
   0   7   3   70.69    3.00
   0   7  -3   74.79    2.90
   0   7   3   69.59    3.00
   1  -7   3  653.73   17.50
  -1  -7  -3  655.73   18.10
  -1  -7  -3  679.83   17.40
   1  -7   3  654.33   18.00
   1  -7   3  666.13   18.60
   1  -7   3  666.73   18.00
   1   7   3  647.44   18.00
  -1   7  -3  659.33   17.70
   1   7   3  651.93   17.90
   1   7   3  661.03   17.60
   2  -7   3   81.29    3.40
   2  -7   3   78.99    3.30
  -2  -7  -3   83.79    3.50
   2  -7   3   83.39    3.10
  -2  -7  -3   84.39    2.80
   2  -7   3   84.69    3.90
  -2   7  -3   79.39    2.90
   2   7   3   85.99    3.20
   2   7   3   79.59    3.30
   2   7   3   81.39    3.20
  -3  -7  -3   93.09    3.10
   3  -7   3  105.09    4.00
   3  -7   3   94.99    4.40
  -3  -7  -3   95.89    3.90
   3  -7   3   94.89    3.80
   3  -7   3   98.89    3.70
   3   7   3   93.69    3.50
   3   7   3   93.29    3.80
  -3   7  -3   97.29    3.20
   3   7   3   90.19    3.70
   4  -7   3  301.97    9.20
   4  -7   3  303.07    9.20
   4  -7   3  294.67    9.20
   4  -7   3  312.97    8.40
  -4  -7  -3  305.77    8.40
   4  -7   3  281.77    9.90
   4   7   3  292.17    9.00
   4   7   3  297.67    9.20
  -4   7  -3  296.47    8.30
   4   7   3  301.27    8.80
   5  -7   3  169.48    5.90
   5  -7   3  171.48    6.00
   5  -7   3  168.98    6.90
   5   7   3  166.18    5.50
   5   7   3  163.68    6.10
  -5   7  -3  162.38    4.80
   5   7   3  160.08    5.70
   6  -7   3    4.40    1.20
   6  -7   3    3.30    1.20
   6  -7   3    1.90    1.40
   6   7   3    4.50    1.20
   6   7   3    2.40    1.20
   6   7   3    3.70    1.10
   7  -7   3    2.30    1.30
   7  -7   3    3.50    1.30
   7  -7   3    2.30    1.60
   7   7   3    3.70    1.10
   7   7   3    3.70    1.50
   7   7   3    2.60    1.10
   8  -7   3   13.90    2.10
   8  -7   3   16.90    2.20
   8  -7   3   12.60    2.60
   8   7   3   16.50    2.00
   8   7   3   14.00    2.30
   8   7   3   15.30    1.70
   9  -7   3   31.80    2.90
   9  -7   3   25.90    2.80
   9  -7   3   24.70    3.40
   9   7   3   33.20    2.60
   9   7   3   26.10    3.00
  10  -7   3    1.70    1.80
  10  -7   3    6.00    1.70
  10  -7   3    5.00    2.40
  10  -7   3   -0.30    2.00
  10   7   3    0.80    1.90
  10   7   3    3.00    1.30
  11  -7   3   -1.80    1.70
  11  -7   3    2.70    1.60
  11  -7   3   -0.20    1.90
  11  -7   3   -1.00    2.20
  11   7   3   -0.90    1.70
  11   7   3    1.90    1.30
  12  -8  -3    0.20    2.50
  12  -8  -3    4.00    3.00
  12   8  -3    5.70    2.30
  11  -8  -3    1.80    2.60
  11  -8  -3    6.10    2.70
  11   8  -3    8.50    2.30
  11   8  -3    6.90    1.90
  10  -8  -3    2.30    2.40
  10  -8  -3    0.50    2.20
  10   8  -3    3.20    1.70
   9  -8  -3   -1.10    1.50
   9  -8  -3    1.90    1.90
   9   8  -3    2.10    1.60
   9   8  -3    0.70    0.60
   8  -8  -3    1.40    1.70
   8  -8  -3   -1.40    1.60
   8   8  -3   -1.50    1.30
   8   8  -3   -0.40    0.60
   7  -8  -3    4.80    1.80
   7  -8  -3    4.90    1.80
   7   8  -3    5.10    0.90
   7   8  -3    6.40    1.70
   6  -8  -3    2.10    1.50
   6  -8  -3    2.00    1.60
   6  -8  -3    2.00    0.60
  -6   8   3    2.70    0.90
   6   8  -3    2.40    0.90
   6   8  -3    2.60    0.60
   6   8  -3    1.30    1.20
   5  -8  -3  412.56   12.80
   5  -8  -3  412.76   12.60
   5  -8  -3  425.26   10.80
   5   8  -3  390.76   11.50
   5   8  -3  405.86   11.60
   5   8  -3  419.96   12.30
   5   8  -3  415.46   10.80
  -5   8   3  406.76   11.70
   4  -8  -3   17.70    2.10
   4  -8  -3   18.60    2.20
   4   8  -3   20.70    0.90
  -4   8   3   19.80    1.70
   4   8  -3   21.90    1.90
   4   8  -3   21.80    1.50
   4   8  -3   20.60    1.40
   4   8  -3   20.00    1.60
   3  -8  -3   96.99    3.60
   3  -8  -3  100.49    4.30
   3  -8  -3   97.69    4.40
   3   8  -3  100.89    3.20
  -3   8   3  100.99    3.70
   3   8  -3   96.99    3.90
   3   8  -3  100.99    2.90
  -3   8   3  100.19    3.90
   3   8  -3  103.79    3.90
   3   8  -3   89.29    3.60
   2  -8  -3    3.70    1.20
  -2  -8   3    5.50    0.60
  -2  -8   3    7.60    0.60
   2  -8  -3    7.00    1.10
  -2  -8   3    4.30    1.10
   2  -8  -3    5.40    1.40
   2   8  -3    5.20    1.10
  -2   8   3    5.90    0.50
  -2   8   3    5.50    1.00
   2   8  -3    6.90    0.60
  -2   8   3    4.70    1.00
   2   8  -3    7.20    0.70
  -1  -8   3    8.30    0.80
   1  -8  -3    4.90    1.30
   1  -8  -3    5.50    1.10
   1  -8  -3    5.00    0.80
  -1  -8   3    3.80    0.90
  -1  -8   3    5.70    1.30
  -1  -8   3    6.40    0.70
   1   8  -3    6.70    0.70
   1   8  -3    4.10    0.90
  -1   8   3    5.40    1.00
  -1   8   3    4.90    1.10
   0  -8  -3   26.50    2.10
   0  -8  -3   25.00    2.00
   0  -8   3   24.80    2.30
   0  -8   3   24.80    1.40
   0  -8   3   25.60    1.70
   0  -8  -3   27.80    1.40
   0   8   3   22.00    1.80
   0   8  -3   24.10    1.60
   0   8   3   23.30    1.70
   1  -8   3   60.79    2.40
   1  -8   3   58.99    2.80
   1  -8   3   55.59    3.30
   1  -8   3   59.49    2.80
  -1  -8  -3   60.29    2.20
  -1  -8  -3   58.09    3.00
   1   8   3   56.19    2.70
  -1   8  -3   61.19    2.50
   1   8   3   61.79    2.80
   2  -8   3   67.49    3.20
  -2  -8  -3   67.09    2.40
  -2  -8  -3   61.69    3.10
   2  -8   3   66.79    2.80
   2  -8   3   62.39    3.00
   2  -8   3   66.19    3.80
  -2   8  -3   68.59    2.70
   2   8   3   65.69    2.80
   2   8   3   68.99    3.10
   2   8   3   67.29    2.90
   3  -8   3   -0.10    0.80
  -3  -8  -3    0.00    0.50
   3  -8   3   -0.10    0.90
  -3  -8  -3   -0.30    0.90
   3  -8   3   -1.40    0.70
   3  -8   3   -0.80    1.20
  -3   8  -3   -0.70    0.50
   3   8   3    0.90    0.80
   3   8   3    0.20    0.70
   3   8   3   -1.10    0.80
   4  -8   3    7.50    1.70
   4  -8   3    7.10    1.30
   4  -8   3    8.00    1.50
  -4  -8  -3    8.60    0.90
   4  -8   3    7.10    1.40
  -4   8  -3    6.30    0.90
   4   8   3    9.30    1.40
   4   8   3    6.10    1.30
   4   8   3    6.80    1.30
   5  -8   3    2.40    1.10
   5  -8   3    0.70    1.50
   5  -8   3    0.40    1.20
   5  -8   3    0.70    1.10
  -5   8  -3    0.80    0.50
   5   8   3   -0.40    0.90
   5   8   3    1.10    1.00
   5   8   3    0.30    1.00
   6  -8   3    2.30    1.50
   6  -8   3    3.30    1.40
   6  -8   3    2.30    1.30
   6  -8   3    3.60    1.20
   6   8   3    2.80    1.10
   6   8   3    2.20    1.10
   6   8   3    3.50    1.30
   7  -8   3    0.50    1.50
   7  -8   3   -0.20    1.20
   7  -8   3    2.10    1.40
   7  -8   3    0.30    1.30
   7   8   3    1.60    1.40
   7   8   3    0.80    1.10
   7   8   3    1.70    1.10
   8  -8   3    4.50    1.60
   8  -8   3    3.30    2.00
   8  -8   3    2.70    1.80
   8  -8   3    3.40    1.50
   8   8   3    4.10    1.70
   8   8   3    6.60    1.40
   8   8   3    6.80    1.60
   9  -8   3   -2.40    1.70
   9  -8   3   -0.20    1.70
   9  -8   3   -0.60    1.30
   9  -8   3   -2.00    1.50
   9   8   3    0.80    1.20
   9   8   3   -1.30    1.60
  10  -8   3   -0.80    1.40
  10  -8   3   -0.80    1.80
  10  -8   3   -1.00    1.50
  10  -8   3   -2.60    1.90
  10   8   3    0.20    1.20
  10   8   3    2.30    1.80
  11  -8   3    3.50    2.30
  11  -8   3   -1.30    1.50
  11  -8   3   -3.90    2.30
  11  -8   3   -3.60    1.80
  11   8   3   -0.20    1.30
  11   8   3   -1.30    1.70
  11  -9  -3   15.30    3.60
  11  -9  -3   16.20    3.50
  11   9  -3   22.20    2.90
  11   9  -3   16.50    2.80
  10  -9  -3    0.50    2.30
  10  -9  -3   -1.70    2.10
  10   9  -3    0.40    1.50
   9  -9  -3    5.30    2.40
   9  -9  -3    8.20    2.60
   9   9  -3    7.40    1.10
   9   9  -3    8.40    1.90
   8  -9  -3   10.30    2.40
   8  -9  -3   12.60    2.50
   8   9  -3   12.30    1.30
   8   9  -3   12.30    2.00
   7  -9  -3  147.09    6.80
   7  -9  -3  143.29    6.30
   7   9  -3  137.79    4.80
   7   9  -3  137.89    5.60
   6  -9  -3  173.08    7.30
   6  -9  -3  177.08    7.00
   6   9  -3  181.28    6.50
   6   9  -3  175.18    5.70
  -6   9   3  179.48    5.90
   5  -9  -3    0.50    1.60
   5  -9  -3    0.70    1.50
  -5   9   3    2.00    1.00
   5   9  -3   -0.70    1.10
   5   9  -3    1.70    0.90
   4  -9  -3   86.29    4.50
   4  -9  -3   84.39    4.30
   4   9  -3   80.69    3.40
   4   9  -3   80.69    3.80
  -4   9   3   85.79    3.50
   3  -9  -3  175.38    6.60
   3  -9  -3  170.68    6.30
   3  -9  -3  170.28    5.60
  -3   9   3  170.18    5.70
  -3   9   3  169.48    5.80
   3   9  -3  160.88    5.80
   3   9  -3  171.88    5.00
   3   9  -3  162.38    5.60
  -3   9   3  166.48    4.50
   2  -9  -3   15.30    2.00
  -2  -9   3   16.40    1.00
  -2  -9   3   13.90    1.70
   2  -9  -3   12.50    1.70
   2  -9  -3   17.20    1.50
  -2  -9   3   18.00    0.90
  -2   9   3   18.00    1.60
   2   9  -3   14.00    1.50
   2   9  -3   16.10    1.10
  -2   9   3   14.30    1.60
   2   9  -3   12.40    1.40
  -2   9   3   17.40    0.90
   1  -9  -3   23.40    2.10
   1  -9  -3   22.50    2.20
  -1  -9   3   15.70    1.10
   1  -9  -3   23.90    1.50
  -1  -9   3   17.80    1.00
  -1  -9   3   11.00    1.60
  -1   9   3   15.40    1.60
  -1   9   3   19.50    1.70
   1   9  -3   15.50    1.60
  -1   9   3   18.80    1.10
   1   9  -3   17.90    1.10
   0  -9  -3  149.59    5.50
   0  -9  -3  162.78    4.80
   0  -9  -3  156.18    5.90
   0  -9   3  158.78    4.80
   0  -9   3  155.58    6.10
   0  -9   3  155.58    5.30
   0   9   3  157.08    5.40
   0   9  -3  155.18    5.30
   0   9   3  155.68    5.40
  -1  -9  -3  365.66   11.30
   1  -9   3  400.06   11.30
   1  -9   3  372.26   12.00
   1  -9   3  388.66   11.20
   1  -9   3  382.06   10.70
  -1  -9  -3  388.46   10.50
  -1   9  -3  376.76   10.90
   1   9   3  384.06   11.30
   1   9   3  388.46   11.20
   2  -9   3  156.08    5.60
   2  -9   3  160.58    5.20
  -2  -9  -3  153.78    5.70
  -2  -9  -3  156.88    4.70
   2  -9   3  159.68    5.50
   2  -9   3  153.08    6.40
   2   9   3  165.58    5.70
  -2   9  -3  153.48    5.10
   2   9   3  155.58    5.40
  -3  -9  -3    9.20    0.90
   3  -9   3    7.40    1.50
  -3  -9  -3    6.90    1.40
   3  -9   3    5.90    1.30
   3  -9   3    7.50    1.40
   3  -9   3    9.90    1.90
   3   9   3    5.90    1.20
   3   9   3    8.40    1.30
  -3   9  -3    6.90    1.00
   3   9   3    6.30    1.40
  -4  -9  -3   45.30    1.90
   4  -9   3   46.40    2.80
   4  -9   3   51.29    3.10
   4  -9   3   48.00    2.90
   4  -9   3   48.20    3.70
   4   9   3   46.50    2.60
  -4   9  -3   45.70    2.20
   4   9   3   45.40    2.90
   4   9   3   44.40    2.80
   5  -9   3  118.29    4.70
   5  -9   3  114.89    4.80
   5  -9   3  109.79    4.70
   5  -9   3  114.69    5.90
  -5   9  -3  107.69    3.70
   5   9   3  106.19    4.50
   5   9   3  107.29    4.30
   5   9   3  106.29    4.70
   6  -9   3    3.70    1.50
   6  -9   3    2.60    1.70
   6  -9   3    3.70    1.40
   6  -9   3    5.20    1.40
   6   9   3    3.90    1.30
   6   9   3    4.90    1.40
   6   9   3    4.60    1.40
   7  -9   3    2.60    1.40
   7  -9   3   -1.10    1.40
   7  -9   3   -0.40    1.60
   7  -9   3    2.20    1.60
   7   9   3    1.20    1.30
   7   9   3    0.80    1.20
   7   9   3    0.70    1.10
   8  -9   3    6.90    1.90
   8  -9   3    8.70    1.90
   8  -9   3    8.70    2.30
   8  -9   3    5.40    2.20
   8   9   3    8.40    1.60
   8   9   3    7.20    2.00
   8   9   3   10.10    1.80
   9  -9   3    1.60    1.60
   9  -9   3   -0.70    1.70
   9  -9   3    4.00    2.10
   9  -9   3    0.50    2.10
   9   9   3    1.60    1.30
   9   9   3    0.00    1.70
  10  -9   3    1.70    2.60
  10  -9   3   -1.00    1.90
  10  -9   3    2.80    2.10
  10  -9   3    1.00    1.70
  10   9   3    0.70    1.80
  10   9   3    2.20    1.40
  11  -9   3    1.80    2.40
  11  -9   3   -4.10    2.50
  11  -9   3   -3.10    2.00
  11  -9   3   -1.90    1.70
  11   9   3    0.00    1.40
  11   9   3   -1.10    1.80
  11 -10  -3   15.40    3.60
  11 -10  -3   11.30    3.40
  11  10  -3   16.70    3.00
  11  10  -3   18.70    2.80
  10 -10  -3   -2.10    2.20
  10 -10  -3   -2.10    2.50
  10  10  -3    0.10    1.60
   9 -10  -3   -2.50    2.00
   9 -10  -3   -0.60    2.00
   9  10  -3    1.20    0.80
   9  10  -3   -0.80    1.50
   8 -10  -3   -2.70    1.80
   8 -10  -3    0.00    1.80
   8  10  -3   -1.40    1.40
   8  10  -3   -0.90    0.80
   7 -10  -3   -0.10    1.70
   7 -10  -3    0.40    1.90
   7  10  -3    0.30    1.40
   7  10  -3    0.30    0.90
   6 -10  -3   17.10    2.50
   6 -10  -3   15.70    2.50
  -6  10   3   20.90    1.90
   6  10  -3   22.70    1.90
   6  10  -3   20.90    2.30
   5 -10  -3   20.40    2.70
   5 -10  -3   18.40    2.40
   5  10  -3   21.30    1.90
  -5  10   3   22.10    2.00
   5  10  -3   15.50    2.00
   4 -10  -3   20.20    2.50
   4 -10  -3   16.10    2.40
   4  10  -3   21.00    1.90
   4  10  -3   17.00    2.00
  -4  10   3   19.20    1.90
   3 -10  -3   96.09    3.70
   3 -10  -3  103.89    5.10
   3 -10  -3  107.59    4.80
   3  10  -3   98.19    3.30
  -3  10   3   90.89    3.80
   3  10  -3   92.99    4.10
   3  10  -3   89.99    3.80
  -3  10   3   97.59    4.00
  -3  10   3   91.89    2.80
   2 -10  -3   14.50    1.50
  -2 -10   3   13.00    1.00
  -2 -10   3   11.60    0.80
   2 -10  -3   10.80    1.90
   2 -10  -3   13.80    2.00
  -2 -10   3   11.20    1.80
   2  10  -3   13.30    1.60
  -2  10   3   12.90    1.00
  -2  10   3   14.60    1.60
   2  10  -3   12.30    1.10
   2  10  -3   14.20    1.60
  -2  10   3   12.00    1.60
   1 -10  -3   18.60    1.50
   1 -10  -3   17.50    2.10
  -1 -10   3   13.50    1.90
  -1 -10   3   20.10    1.30
   1 -10  -3   14.10    1.80
  -1 -10   3   19.40    1.10
   1  10  -3   20.20    1.80
  -1  10   3   18.60    1.80
  -1  10   3   19.20    1.90
  -1  10   3   19.90    1.30
   1  10  -3   18.40    1.80
   1  10  -3   19.60    1.30
   0 -10   3   69.59    4.00
   0 -10  -3   73.29    2.80
   0 -10   3   75.59    3.30
   0 -10   3   75.79    2.90
   0 -10  -3   72.69    3.90
   0  10   3   73.69    3.40
   0  10   3   76.89    3.40
   0  10  -3   71.89    3.20
   1 -10   3   14.70    1.70
   1 -10   3   16.10    1.70
  -1 -10  -3   16.60    1.20
  -1 -10  -3   15.20    1.90
   1 -10   3   14.10    2.10
  -1  10  -3   19.10    1.70
   1  10   3   15.20    1.80
   1  10   3   16.90    1.80
   2 -10   3   75.99    3.30
  -2 -10  -3   80.19    2.70
   2 -10   3   74.89    3.70
   2 -10   3   83.89    4.90
   2 -10   3   80.49    3.70
  -2 -10  -3   73.49    3.70
   2  10   3   83.69    3.60
  -2  10  -3   75.89    3.20
   2  10   3   77.39    3.60
   3 -10   3    3.80    1.80
  -3 -10  -3    2.90    1.40
   3 -10   3    1.50    1.10
  -3 -10  -3    4.40    0.70
   3 -10   3    1.70    1.20
   3 -10   3    3.10    1.30
   3  10   3    3.60    1.30
  -3  10  -3    3.80    1.00
   3  10   3    1.30    1.10
   3  10   3    5.30    1.30
   4 -10   3    3.20    1.30
   4 -10   3    2.90    1.30
   4 -10   3    4.10    1.80
  -4 -10  -3    5.00    0.70
  -4 -10  -3    3.80    1.40
   4 -10   3    3.80    1.40
   4  10   3    1.80    1.20
   4  10   3    4.30    1.30
   4  10   3    3.10    1.30
  -4  10  -3    4.40    1.00
   5 -10   3    6.50    1.50
   5 -10   3    7.30    1.60
   5 -10   3    8.00    1.60
   5 -10   3    7.50    2.00
   5  10   3    7.90    1.50
   5  10   3    6.70    1.50
  -5  10  -3    7.40    1.00
   5  10   3    5.90    1.40
   6 -10   3    0.40    1.70
   6 -10   3    1.60    1.40
   6 -10   3    2.10    1.30
   6 -10   3   -0.50    1.30
   6  10   3    0.40    1.20
   6  10   3    0.20    1.10
   6  10   3    0.30    1.20
   7 -10   3    4.80    2.30
   7 -10   3    1.90    1.60
   7 -10   3    5.20    1.90
   7 -10   3    4.40    1.70
   7  10   3    6.90    1.60
   7  10   3    4.30    1.60
   7  10   3    6.90    1.60
   8 -10   3   45.20    3.60
   8 -10   3   40.60    4.70
   8 -10   3   43.40    3.70
   8 -10   3   39.00    4.00
   8  10   3   35.20    3.60
   8  10   3   45.00    3.20
   8  10   3   41.80    3.00
   9 -10   3    5.60    2.00
   9 -10   3    0.80    1.90
   9 -10   3    1.60    2.60
   9 -10   3    4.10    2.50
   9  10   3    5.00    1.60
   9  10   3    7.60    2.30
  10 -10   3   -0.90    1.70
  10 -10   3    0.10    2.50
  10 -10   3   -3.70    1.90
  10 -10   3    2.90    2.60
  10  10   3    1.50    1.40
  10  10   3    1.60    2.10
  11 -11  -3   19.00    4.00
  11 -11  -3   17.40    4.20
  11  11  -3   30.80    3.50
  11  11  -3   23.30    3.60
  10 -11  -3    2.60    2.70
  10 -11  -3    1.70    2.80
  10  11  -3    5.90    2.10
   9 -11  -3   -1.50    2.10
   9 -11  -3   -0.90    2.30
   9  11  -3   -0.60    1.60
   9  11  -3   -1.10    0.80
   8 -11  -3    0.10    2.00
   8 -11  -3   -0.50    2.20
   8  11  -3   -0.90    1.50
   8  11  -3    0.20    0.90
   7 -11  -3   90.49    5.20
   7 -11  -3   92.09    6.00
   7  11  -3   87.99    3.90
   7  11  -3   98.49    4.70
   6 -11  -3    0.80    1.90
   6 -11  -3    1.20    1.80
   6  11  -3    1.10    1.50
   6  11  -3    1.20    1.00
  -6  11   3    0.90    1.00
   5 -11  -3  115.19    6.00
   5 -11  -3   99.49    5.30
   5  11  -3  107.29    4.30
   5  11  -3  110.59    4.90
  -5  11   3  109.59    4.40
   4 -11  -3   -0.30    1.70
   4 -11  -3   -0.50    1.60
  -4  11   3   -0.50    1.10
   4  11  -3    0.70    1.00
   4  11  -3    0.00    1.20
  -4  11   3    1.60    1.10
   3 -11  -3  127.89    5.90
   3 -11  -3  128.19    4.70
   3 -11  -3  117.49    5.40
   3  11  -3  125.39    5.00
  -3  11   3  125.69    4.90
   3  11  -3  127.59    4.80
  -3  11   3  127.09    4.90
   2 -11  -3  105.69    5.20
  -2 -11   3  104.09    5.10
  -2 -11   3  109.99    3.20
  -2 -11   3  111.79    3.70
   2 -11  -3  112.99    5.00
   2 -11  -3  109.99    4.10
  -2  11   3  112.29    4.50
  -2  11   3  114.19    3.50
  -2  11   3  118.09    4.70
   2  11  -3  116.09    4.50
   2  11  -3  104.99    4.50
   1 -11  -3   32.60    1.90
  -1 -11   3   28.50    2.90
  -1 -11   3   32.50    1.80
   1 -11  -3   31.80    2.80
   1 -11  -3   34.00    3.00
  -1  11   3   32.60    2.30
   1  11  -3   32.00    2.30
   1  11  -3   32.60    2.30
  -1  11   3   35.60    2.40
   0 -11   3    9.90    2.00
   0 -11  -3   14.80    1.40
   0 -11   3   12.70    1.40
   0 -11  -3   11.00    1.80
   0 -11  -3   14.00    2.10
   0  11  -3   12.90    1.60
   0  11   3   13.00    1.80
   0  11  -3   15.20    1.80
   0  11   3   14.50    1.80
   1 -11   3  482.75   13.90
  -1 -11  -3  475.85   14.10
   1 -11   3  478.95   13.30
   1 -11   3  464.45   14.80
  -1 -11  -3  472.75   12.80
  -1  11  -3  469.65   13.50
   1  11   3  469.65   13.80
   1  11   3  468.25   13.90
   2 -11   3  106.19    4.50
  -2 -11  -3  107.79    4.80
   2 -11   3  107.79    4.20
   2 -11   3  108.69    4.60
   2 -11   3  108.99    5.70
  -2 -11  -3  108.59    3.50
  -2  11  -3  107.29    4.20
   2  11   3  110.89    4.50
   2  11   3  104.19    4.60
   3 -11   3   70.79    3.70
  -3 -11  -3   66.09    3.70
   3 -11   3   74.19    3.70
  -3 -11  -3   73.19    2.40
   3 -11   3   74.59    3.50
   3 -11   3   67.69    4.70
   3  11   3   71.09    3.70
  -3  11  -3   70.19    3.10
   3  11   3   78.19    3.70
   4 -11   3   32.70    2.80
  -4 -11  -3   26.20    2.60
  -4 -11  -3   32.50    1.40
   4 -11   3   30.10    2.70
   4 -11   3   32.70    2.60
   4 -11   3   32.60    3.70
  -4  11  -3   28.70    1.90
   4  11   3   32.90    2.60
   4  11   3   29.40    2.60
   4  11   3   32.10    2.60
   5 -11   3   28.30    3.50
   5 -11   3   31.60    2.70
   5 -11   3   27.70    2.70
   5 -11   3   33.80    2.90
   5  11   3   31.20    2.50
   5  11   3   32.90    2.70
   5  11   3   33.00    2.90
  -5  11  -3   29.30    1.80
   6 -11   3   19.00    3.00
   6 -11   3   19.50    2.30
   6 -11   3   24.50    2.70
   6 -11   3   27.00    2.90
  -6  11  -3   23.20    2.40
   6  11   3   24.10    2.50
   6  11   3   21.00    2.30
   6  11   3   18.10    2.30
   7 -11   3    2.60    1.70
   7 -11   3    3.30    1.70
   7 -11   3    0.90    2.30
   7 -11   3   -1.40    1.50
   7  11   3    1.30    1.40
   7  11   3    5.00    1.60
   7  11   3    1.80    1.60
   8 -11   3    1.20    2.00
   8 -11   3   -0.20    1.50
   8 -11   3   -0.20    2.30
   8 -11   3   -1.10    1.60
   8  11   3    1.00    1.40
   8  11   3   -0.20    1.30
   8  11   3    0.40    1.70
   9 -11   3   18.80    2.80
   9 -11   3   21.30    2.90
   9 -11   3   19.50    3.50
   9 -11   3   15.30    3.60
   9  11   3   17.10    2.80
   9  11   3   20.50    2.60
  10 -11   3   11.60    2.80
  10 -11   3   17.50    2.80
  10 -11   3   16.10    3.60
  10 -11   3   11.80    3.60
  10  11   3   12.60    2.20
  10  11   3    9.20    2.60
  10 -12  -3   -1.40    2.60
  10 -12  -3   -1.50    3.00
  10  12  -3    0.50    2.00
   9 -12  -3   13.80    3.50
   9 -12  -3    9.90    3.40
   9  12  -3   16.60    2.60
   9  12  -3   17.10    1.90
   8 -12  -3   -1.40    2.10
   8 -12  -3   -2.10    2.10
   8  12  -3    0.10    1.00
   8  12  -3    0.20    1.60
   7 -12  -3    5.80    2.60
   7 -12  -3    1.00    2.20
   7  12  -3    5.60    1.40
   7  12  -3    6.90    1.90
   6 -12  -3    8.70    2.40
   6 -12  -3    6.40    2.30
   6  12  -3    8.30    1.50
   6  12  -3   12.50    2.20
   5 -12  -3   11.50    2.40
   5 -12  -3   16.20    2.60
   5  12  -3   13.90    1.80
   5  12  -3   17.00    2.20
  -5  12   3   16.90    1.90
   4 -12  -3    3.60    1.90
   4 -12  -3    2.00    1.90
   4 -12  -3   -0.40    1.30
  -4  12   3    2.20    1.30
  -4  12   3    1.20    1.20
   4  12  -3    3.20    1.30
   4  12  -3    4.10    1.60
   3 -12  -3   -0.60    0.90
   3 -12  -3   -0.40    1.40
   3 -12  -3    0.50    1.60
  -3  12   3    0.90    1.20
   3  12  -3    0.00    1.10
   3  12  -3   -1.40    1.20
  -3  12   3   -0.70    1.00
   2 -12  -3   57.59    4.00
  -2 -12   3   57.49    2.40
   2 -12  -3   56.29    2.70
   2 -12  -3   56.59    3.60
  -2 -12   3   56.39    3.80
  -2  12   3   52.69    3.30
   2  12  -3   53.69    3.30
  -2  12   3   51.89    3.10
   2  12  -3   52.29    3.00
  -1 -12   3   66.69    4.20
  -1 -12   3   68.29    2.80
   1 -12  -3   70.39    4.20
   1 -12  -3   66.89    3.90
   1 -12  -3   68.79    2.90
   1  12  -3   68.69    3.60
  -1  12   3   70.19    3.70
   1  12  -3   68.59    3.50
  -1  12   3   64.89    3.50
   0 -12  -3   43.00    3.40
   0 -12  -3   45.30    3.20
   0 -12   3   40.20    2.30
   0 -12  -3   43.40    2.10
   0 -12   3   42.50    3.70
   0  12   3   45.60    2.90
   0  12  -3   42.70    2.80
   0  12   3   39.40    2.80
   0  12  -3   43.80    3.00
  -1 -12  -3    8.60    1.00
   1 -12   3    7.60    1.50
   1 -12   3    5.40    2.10
  -1 -12  -3    8.00    1.80
  -1  12  -3    7.60    1.50
   1  12   3    8.30    1.60
  -1  12  -3    6.00    1.50
   1  12   3    6.20    1.60
  -2 -12  -3    0.80    0.60
  -2 -12  -3    0.20    1.30
   2 -12   3    0.30    1.60
   2 -12   3    1.40    1.30
   2 -12   3    0.80    1.20
  -2  12  -3    0.40    1.00
   2  12   3    3.50    1.30
   2  12   3    0.70    1.30
  -2  12  -3    0.70    1.20
   3 -12   3    3.60    1.40
   3 -12   3    3.20    1.40
  -3 -12  -3    3.50    1.40
  -3 -12  -3    2.80    0.50
   3 -12   3    3.00    2.10
   3 -12   3    2.70    1.40
   3  12   3    2.20    1.30
  -3  12  -3    1.50    1.40
   3  12   3    2.30    1.40
  -3  12  -3    2.40    1.10
   4 -12   3  102.09    4.70
   4 -12   3  102.79    4.70
   4 -12   3  100.19    6.00
  -4 -12  -3  100.19    4.90
   4 -12   3  101.99    4.60
  -4  12  -3   97.19    3.90
   4  12   3  100.29    4.70
   4  12   3  110.09    4.80
   4  12   3   99.99    4.50
  -4  12  -3  108.29    4.80
   5 -12   3   21.00    2.40
   5 -12   3   22.70    2.50
   5 -12   3   19.10    3.00
   5 -12   3   21.30    2.40
  -5  12  -3   19.70    2.30
   5  12   3   16.80    2.10
  -5  12  -3   17.90    1.60
   5  12   3   21.70    2.40
   5  12   3   20.80    2.30
   6 -12   3    1.30    1.70
   6 -12   3    1.70    1.50
   6 -12   3    0.30    2.20
   6 -12   3   -2.00    1.50
   6  12   3   -0.60    1.30
   6  12   3    1.50    1.40
   6  12   3   -0.10    1.20
  -6  12  -3   -0.90    1.20
   7 -12   3   -1.80    2.10
   7 -12   3   -0.70    1.50
   7 -12   3    0.40    1.80
   7 -12   3   -1.20    1.60
   7  12   3    1.20    1.40
   7  12   3   -0.30    1.30
   7  12   3    2.20    1.60
   8 -12   3   -0.80    2.70
   8 -12   3    0.40    1.70
   8 -12   3   -3.10    1.60
   8 -12   3   -2.40    1.90
   8  12   3    0.80    1.50
   8  12   3    0.60    1.70
   8  12   3    0.50    1.40
   9 -12   3   -2.00    3.00
   9 -12   3    1.40    2.00
   9 -12   3    1.70    2.30
   9 -12   3    1.40    1.90
   9  12   3    3.80    1.80
   9  12   3    3.50    2.10
  10 -13  -3   -4.40    2.80
  10 -13  -3   -0.90    2.80
  10  13  -3   -0.80    1.80
   9 -13  -3   -1.30    2.60
   9 -13  -3   -1.60    2.80
   9  13  -3    1.80    2.10
   9  13  -3    2.80    1.30
   8 -13  -3   -4.00    2.50
   8 -13  -3   -0.40    2.30
   8  13  -3    0.30    1.80
   8  13  -3   -0.10    1.10
   7 -13  -3   54.19    4.70
   7 -13  -3   60.99    5.70
   7  13  -3   63.29    3.50
   7  13  -3   67.89    4.40
   6 -13  -3    1.30    2.30
   6 -13  -3    0.10    2.20
   6  13  -3    1.50    1.30
   6  13  -3    1.20    1.80
   5 -13  -3    6.10    2.30
   5 -13  -3    7.10    2.30
   5  13  -3    9.60    2.10
  -5  13   3    7.80    1.60
   5  13  -3    5.70    1.50
   4 -13  -3    3.40    2.00
   4 -13  -3    0.90    1.70
   4 -13  -3    0.10    1.20
  -4  13   3    2.60    1.30
   4  13  -3    1.00    1.20
  -4  13   3    1.00    1.20
   4  13  -3    1.40    1.60
   3 -13  -3    6.70    1.50
   3 -13  -3    4.10    1.80
   3 -13  -3    8.60    2.30
   3  13  -3    8.00    1.80
   3  13  -3    8.40    1.70
  -3  13   3    6.90    1.60
  -3  13   3    8.10    1.70
   2 -13  -3   36.50    2.30
  -2 -13   3   33.60    3.30
  -2 -13   3   39.30    2.00
   2 -13  -3   36.20    3.50
   2 -13  -3   38.00    3.50
  -2  13   3   38.90    2.80
   2  13  -3   31.30    2.90
  -2  13   3   34.90    2.90
   2  13  -3   40.70    2.90
  -1 -13   3   28.90    1.80
   1 -13  -3   32.10    3.00
  -1 -13   3   27.80    3.20
   1 -13  -3   29.90    2.00
   1 -13  -3   30.80    3.20
  -1  13   3   31.60    2.80
   1  13  -3   24.30    2.50
  -1  13   3   26.00    2.50
   1  13  -3   30.30    2.80
   0 -13  -3    6.80    1.80
   0 -13  -3   11.40    1.30
   0 -13   3    9.80    2.10
   0 -13  -3    9.30    2.00
   0 -13   3    8.60    1.40
   0  13  -3   10.80    1.90
   0  13   3    8.40    1.70
   0  13   3    9.20    1.70
   0  13  -3    7.40    1.50
   1 -13   3   74.89    4.80
  -1 -13  -3   75.09    2.80
   1 -13   3   70.39    3.50
  -1 -13  -3   79.09    4.20
   1  13   3   72.99    3.90
  -1  13  -3   77.39    3.70
   1  13   3   79.99    3.90
  -1  13  -3   73.99    4.00
  -2 -13  -3   70.39    3.90
   2 -13   3   65.99    4.80
   2 -13   3   67.59    3.50
  -2 -13  -3   71.09    2.50
  -2  13  -3   68.39    3.50
   2  13   3   73.69    3.80
   2  13   3   73.99    4.00
  -2  13  -3   68.89    3.90
   3 -13   3    1.10    2.10
  -3 -13  -3    4.00    1.60
   3 -13   3    1.40    1.40
  -3  13  -3    4.40    1.20
   3  13   3    2.90    1.50
  -3  13  -3    1.80    1.50
   3  13   3    2.50    1.50
   4 -13   3    9.70    2.00
  -4 -13  -3    9.60    1.90
   4 -13   3    6.30    1.70
   4 -13   3    9.00    1.80
   4 -13   3    6.20    2.40
   4  13   3   10.30    1.80
   4  13   3    7.80    1.70
  -4  13  -3    8.50    1.40
   4  13   3    8.90    1.90
  -4  13  -3    8.00    1.90
   5 -13   3   -1.60    2.10
   5 -13   3    1.10    1.60
   5 -13   3    1.40    1.50
   5 -13   3    1.80    1.60
   5  13   3    1.40    1.40
  -5  13  -3    0.80    0.90
   5  13   3    1.10    1.50
  -5  13  -3    3.50    1.60
   5  13   3    2.70    1.50
   6 -13   3   21.30    2.60
   6 -13   3   19.80    3.50
   6 -13   3   27.40    3.00
   6 -13   3   29.90    3.20
   6  13   3   33.70    3.10
  -6  13  -3   29.70    3.00
   6  13   3   33.40    3.00
   6  13   3   31.00    3.10
   7 -13   3   -3.90    1.40
   7 -13   3   -3.00    2.30
   7 -13   3    2.20    1.80
   7 -13   3   -1.30    1.70
   7  13   3   -0.70    1.50
   7  13   3   -0.30    1.40
   7  13   3    0.10    1.50
   8 -13   3   -2.70    2.70
   8 -13   3    3.30    2.00
   8 -13   3    2.70    2.30
   8 -13   3    1.60    2.00
   8  13   3    4.30    1.90
   8  13   3    1.40    1.60
   8  13   3    3.50    2.00
   9 -13   3   20.80    3.70
   9 -13   3   14.80    4.00
   9  13   3   17.50    2.70
   9  13   3   15.80    2.90
   9 -14  -3   -3.70    2.60
   9 -14  -3   -4.60    3.10
   9  14  -3    4.00    2.30
   9  14  -3    1.90    1.30
   8 -14  -3   -4.10    2.70
   8 -14  -3   -4.50    2.60
   8  14  -3    2.60    2.00
   8  14  -3    1.90    1.30
   7 -14  -3   22.20    3.60
   7 -14  -3   16.40    3.40
   7  14  -3   29.10    3.30
   7  14  -3   23.10    2.40
   6 -14  -3   28.50    3.90
   6 -14  -3   28.20    3.90
   6  14  -3   29.00    3.20
   6  14  -3   31.00    2.80
   5 -14  -3   -2.00    2.20
   5 -14  -3   -1.70    1.90
   5 -14  -3   -1.30    1.20
  -5  14   3   -0.40    1.10
   5  14  -3   -1.20    1.40
   5  14  -3    1.10    1.30
   4 -14  -3   13.80    2.00
   4 -14  -3    7.90    2.50
   4 -14  -3   12.20    2.60
   4  14  -3   12.20    2.10
   4  14  -3   10.30    1.80
  -4  14   3   11.40    2.00
  -4  14   3   13.30    2.10
   3 -14  -3    2.40    1.80
   3 -14  -3    1.90    2.10
   3 -14  -3    0.00    1.20
  -3  14   3    1.00    1.40
  -3  14   3    1.70    1.40
   3  14  -3    3.00    1.40
   3  14  -3    2.90    1.50
  -2 -14   3  136.79    4.70
   2 -14  -3  138.99    6.60
   2 -14  -3  150.48    6.40
   2 -14  -3  135.69    5.00
  -2 -14   3  145.39    6.90
  -2  14   3  137.09    5.70
  -2  14   3  131.19    5.60
   2  14  -3  141.49    5.80
   2  14  -3  136.99    5.70
   1 -14  -3    5.30    1.90
   1 -14  -3    5.50    1.20
   1 -14  -3    4.20    1.90
  -1 -14   3    3.40    1.70
  -1 -14   3    4.80    1.10
  -1  14   3    4.00    1.70
  -1  14   3    5.00    1.60
   1  14  -3    5.90    1.70
   1  14  -3    4.10    1.60
   0 -14  -3    6.40    1.80
   0 -14  -3    6.00    1.80
   0 -14   3    5.90    1.30
   0 -14  -3    7.60    1.20
   0 -14   3    7.00    2.00
   0  14  -3    8.90    1.80
   0  14   3    6.30    1.70
   0  14  -3    5.60    1.70
   0  14   3    6.20    1.70
  -1 -14  -3    9.40    1.90
  -1 -14  -3    9.90    1.20
   1 -14   3    7.70    2.20
   1 -14   3    9.70    1.70
  -1  14  -3    8.90    2.00
  -1  14  -3    6.30    1.70
   1  14   3    8.40    1.90
   1  14   3    7.30    1.80
  -2 -14  -3    2.00    1.40
   2 -14   3    0.10    1.30
   2 -14   3    0.30    1.80
  -2  14  -3   -3.30    1.20
   2  14   3   -0.50    1.30
  -2  14  -3   -1.00    1.00
   2  14   3    1.00    1.40
  -3 -14  -3    7.40    1.80
   3 -14   3    5.80    1.70
   3 -14   3    3.80    2.40
   3  14   3    5.30    1.70
  -3  14  -3    5.90    1.80
   3  14   3    6.10    1.70
  -3  14  -3    5.80    1.40
   4 -14   3   -1.30    1.40
   4 -14   3    0.00    2.10
  -4 -14  -3    2.10    1.50
   4  14   3   -0.70    1.00
  -4  14  -3   -0.60    1.30
   4  14   3    0.40    1.40
  -4  14  -3   -1.40    0.90
   4  14   3    1.00    1.40
   5 -14   3    0.60    1.70
   5 -14   3    6.90    2.70
   5 -14   3    5.10    1.80
   5  14   3    2.90    1.50
  -5  14  -3    4.10    1.20
  -5  14  -3    5.20    1.80
   5  14   3    7.80    2.00
   5  14   3    6.00    1.90
   6 -14   3    2.90    2.00
   6 -14   3    6.00    1.90
   6 -14   3    1.30    2.70
   6  14   3    4.50    1.80
   6  14   3    3.70    1.80
  -6  14  -3    5.70    1.90
   6  14   3    2.50    1.60
   7 -14   3   -1.90    2.00
   7 -14   3    0.30    1.80
   7 -14   3   -2.90    2.50
   7  14   3   -1.90    1.40
   7  14   3    1.00    1.50
   7  14   3   -1.70    1.50
   8 -14   3   -2.50    2.30
   8 -14   3   -1.50    3.00
   8  14   3    3.60    2.00
   8  14   3    1.60    1.80
   8  14   3   -0.10    1.80
   9 -15  -3    1.30    3.10
   9 -15  -3   -3.30    3.30
   9  15  -3    4.60    1.60
   9  15  -3    1.40    2.00
   8 -15  -3    8.50    3.40
   8 -15  -3   10.60    3.40
   8  15  -3   14.30    2.10
   8  15  -3   16.20    2.90
   7 -15  -3   -3.20    2.70
   7 -15  -3    1.00    2.60
   7  15  -3    3.70    2.10
   7  15  -3    3.70    1.50
   6 -15  -3    6.30    2.80
   6 -15  -3    9.30    2.10
   6 -15  -3   10.80    3.10
   6  15  -3   11.00    2.50
   6  15  -3    7.90    1.90
   5 -15  -3    2.00    2.50
   5 -15  -3   -0.80    2.20
   5 -15  -3    0.80    1.60
  -5  15   3    0.90    1.30
   5  15  -3    1.50    1.40
   5  15  -3    0.20    1.70
   4 -15  -3   17.20    3.00
   4 -15  -3   16.00    2.90
   4 -15  -3   23.70    2.40
   4  15  -3   19.60    2.60
  -4  15   3   21.80    2.70
   4  15  -3   19.00    2.40
  -4  15   3   19.90    2.50
   3 -15  -3   -0.10    1.20
   3 -15  -3    1.10    2.00
   3 -15  -3   -0.60    1.80
  -3  15   3    0.90    1.40
   3  15  -3    0.20    1.50
   3  15  -3   -1.20    1.40
  -3  15   3    0.90    1.40
   2 -15  -3    0.50    1.70
   2 -15  -3   -0.10    1.80
   2 -15  -3    0.10    1.10
  -2  15   3    1.60    1.50
   2  15  -3    2.10    1.60
  -2  15   3    3.60    1.70
   2  15  -3    2.40    1.50
   1 -15  -3   40.60    4.20
   1 -15  -3   37.30    3.70
  -1 -15   3   37.20    3.90
   1 -15  -3   36.40    2.30
  -1 -15   3   37.70    2.30
  -1  15   3   37.50    3.20
   1  15  -3   41.30    3.40
   1  15  -3   40.70    3.20
  -1  15   3   38.70    3.20
   0 -15   3  109.39    4.40
   0 -15  -3  103.79    4.20
   0 -15   3  106.09    6.10
   0 -15  -3  110.79    5.50
   0  15  -3  107.69    5.10
   0  15   3  106.89    5.20
   0  15   3  108.29    5.10
   0  15  -3  112.09    5.30
   1 -15   3   11.10    1.80
  -1 -15  -3   13.80    2.40
   1 -15   3   14.20    2.90
   1  15   3   15.30    2.40
  -1  15  -3   13.80    2.30
   1  15   3   15.30    2.40
  -1  15  -3   15.70    2.20
   2 -15   3   54.49    3.40
   2 -15   3   55.99    4.90
  -2 -15  -3   58.09    3.80
   2  15   3   63.09    4.00
  -2  15  -3   56.09    3.80
   2  15   3   64.89    4.10
  -2  15  -3   56.09    3.50
   3 -15   3    1.70    1.60
  -3 -15  -3    2.70    1.60
   3 -15   3    1.10    2.20
  -3  15  -3    1.90    1.20
  -3  15  -3    2.00    1.70
   3  15   3    3.40    1.70
   3  15   3    0.10    1.60
   4 -15   3   12.00    3.00
  -4 -15  -3   18.10    2.50
   4 -15   3    9.60    2.20
  -4  15  -3   13.60    1.90
   4  15   3   11.80    2.00
   4  15   3   16.30    2.60
   4  15   3   15.40    2.50
  -4  15  -3   15.60    2.50
   5 -15   3    2.70    2.00
   5 -15   3    3.10    2.70
  -5  15  -3    5.50    1.90
   5  15   3    3.00    1.60
   5  15   3    4.40    1.80
  -5  15  -3    2.70    1.20
   5  15   3    2.20    1.70
   6 -15   3    8.40    2.00
   6 -15   3    2.20    3.10
   6 -15   3    5.90    2.40
  -6  15  -3    9.40    2.20
   6  15   3    6.90    2.00
   6  15   3    7.40    2.00
   6  15   3   11.10    2.40
   7 -15   3    9.60    3.50
   7 -15   3    8.90    2.90
   7 -15   3    6.00    3.70
   7  15   3   10.90    2.50
   7  15   3    7.90    2.10
   7  15   3   10.10    2.40
   8 -15   3   -3.40    3.50
   8 -15   3   -3.30    2.40
   8  15   3    0.10    1.90
   8  15   3    1.90    1.80
   8  15   3    1.80    1.90
   8 -16  -3   -2.00    2.80
   8 -16  -3    4.00    1.90
   8 -16  -3   -1.50    2.80
   8  16  -3    1.50    1.50
   8  16  -3    1.80    2.30
   7 -16  -3   -1.80    2.60
   7 -16  -3   -3.10    2.90
   7 -16  -3    3.50    1.70
   7  16  -3   -2.90    1.30
   7  16  -3    0.70    1.90
   6 -16  -3   -1.40    2.50
   6 -16  -3    2.30    1.80
   6 -16  -3    2.10    2.50
   6  16  -3    7.50    1.90
   6  16  -3    6.70    2.30
   5 -16  -3   -2.10    2.50
   5 -16  -3    1.10    2.30
   5 -16  -3    1.00    1.60
   5  16  -3   -0.10    1.50
   5  16  -3    3.60    1.90
   4 -16  -3    6.90    2.60
   4 -16  -3    3.20    1.60
   4 -16  -3    3.90    2.40
   4  16  -3    7.00    1.90
   4  16  -3    6.20    2.10
  -4  16   3    6.30    1.90
  -4  16   3    8.70    2.10
   3 -16  -3    1.40    2.20
   3 -16  -3    2.20    1.40
   3 -16  -3    2.70    2.00
   3  16  -3    2.20    1.60
   3  16  -3    2.90    1.90
  -3  16   3    4.10    1.80
  -3  16   3    2.70    1.60
   2 -16  -3    4.00    2.00
   2 -16  -3    4.70    2.10
   2 -16  -3    5.70    1.40
   2  16  -3    2.30    1.70
   2  16  -3    1.70    1.60
  -2  16   3    4.00    1.70
  -2  16   3    4.00    1.80
   1 -16  -3    1.90    1.70
   1 -16  -3    2.20    2.00
  -1 -16   3    2.20    1.90
   1  16  -3    3.90    1.80
  -1  16   3    1.30    1.60
   1  16  -3    1.70    1.60
  -1  16   3    0.80    1.60
   0 -16  -3   19.00    2.80
   0 -16   3   16.40    2.80
   0  16   3   19.60    2.60
   0  16  -3   19.80    2.70
   0  16   3   15.70    2.50
   0  16  -3   18.00    2.60
   1 -16   3    3.70    2.20
  -1 -16  -3    3.40    1.80
   1 -16   3    2.30    1.40
   1  16   3    6.20    2.00
  -1  16  -3    2.50    1.60
  -1  16  -3    3.60    1.80
   1  16   3    3.70    1.70
   2 -16   3   -0.80    1.40
   2 -16   3    0.50    2.00
  -2 -16  -3    2.00    1.60
  -2  16  -3    0.20    1.70
   2  16   3    1.00    1.60
   2  16   3   -0.20    1.50
  -2  16  -3   -1.00    1.40
   3 -16   3    2.80    1.90
  -3 -16  -3    6.80    1.90
   3 -16   3    4.30    2.50
  -3  16  -3    5.30    2.10
   3  16   3    9.70    2.30
  -3  16  -3    4.60    1.60
   3  16   3    3.60    1.90
  -4 -16  -3    1.00    1.50
   4 -16   3    0.50    2.40
   4 -16   3   -2.10    1.70
   4  16   3   -0.80    1.60
   4  16   3    1.00    1.80
   4  16   3   -0.10    1.30
  -4  16  -3    1.00    1.30
  -4  16  -3   -1.20    1.60
   5 -16   3    1.60    2.70
   5 -16   3    1.00    2.10
   5  16   3    0.70    1.80
   5  16   3    3.00    1.50
  -5  16  -3    4.20    2.00
   5  16   3   -0.10    1.80
   6 -16   3   -3.10    2.10
   6 -16   3   -3.50    3.10
   6  16   3    0.30    1.70
   6  16   3    2.20    1.80
   6  16   3    2.30    2.10
   7 -16   3   -1.30    2.40
   7 -16   3    0.50    3.60
   7  16   3    3.70    2.20
   7  16   3    4.20    1.90
   7  16   3    1.30    1.90
   7 -17  -3   -0.20    3.00
   7 -17  -3    4.20    3.20
   7 -17  -3    6.10    2.00
   7  17  -3    3.70    1.80
   7  17  -3    4.50    2.30
   6 -17  -3    3.10    1.80
   6 -17  -3   -2.60    2.80
   6 -17  -3   -3.70    2.50
   6  17  -3   -0.60    1.60
   6  17  -3    3.10    2.00
   5 -17  -3   -2.30    2.80
   5 -17  -3    3.40    2.40
   5 -17  -3    1.50    1.60
   5  17  -3    2.00    2.00
   5  17  -3    3.00    1.80
   4 -17  -3   19.60    3.40
   4 -17  -3   20.20    3.40
   4 -17  -3   24.80    2.60
   4  17  -3   21.60    3.10
  -4  17   3   22.30    2.90
  -4  17   3   28.30    3.10
   4  17  -3   27.30    3.00
   3 -17  -3    3.50    2.40
   3 -17  -3    2.90    2.40
   3 -17  -3    3.70    1.50
  -3  17   3    2.90    1.80
   3  17  -3    3.60    2.00
  -3  17   3    4.90    1.90
   3  17  -3    7.20    2.10
   2 -17  -3   20.90    3.10
   2 -17  -3   26.20    3.40
  -2  17   3   26.00    3.10
  -2  17   3   24.60    3.00
   2  17  -3   27.40    3.10
   2  17  -3   21.10    2.90
   1 -17  -3   11.20    2.60
   1 -17  -3   13.20    2.70
  -1 -17   3    8.30    2.40
  -1  17   3    9.70    2.20
   1  17  -3   11.90    2.30
   1  17  -3   10.20    2.40
  -1  17   3   10.80    2.30
   0 -17  -3   19.50    2.80
   0 -17   3   15.40    2.90
   0  17  -3   21.40    2.80
   0  17   3   22.90    3.00
   0  17   3   21.20    2.90
   0  17  -3   20.80    2.80
   1 -17   3   43.20    5.10
  -1 -17  -3   43.00    3.80
   1  17   3   49.90    4.00
  -1  17  -3   42.70    3.70
   1  17   3   41.40    3.70
  -1  17  -3   42.50    3.60
   2 -17   3    1.10    2.40
  -2 -17  -3    2.10    1.60
  -2  17  -3    0.90    1.60
  -2  17  -3    3.00    1.90
   2  17   3    0.20    1.60
   2  17   3    0.80    1.80
   3 -17   3    2.70    2.70
   3 -17   3   -4.00    1.80
  -3 -17  -3    3.20    1.70
  -3  17  -3   -3.00    1.70
   3  17   3    0.90    1.90
   3  17   3    0.20    1.70
  -3  17  -3    0.70    1.40
   4 -17   3   16.80    2.90
   4 -17   3   15.50    3.60
  -4 -17  -3   18.60    2.60
   4  17   3   15.20    2.30
   4  17   3   15.10    2.70
  -4  17  -3   17.80    2.90
  -4  17  -3   19.80    2.40
   4  17   3   17.20    2.80
   5 -17   3    2.80    3.00
   5 -17   3   -1.70    2.10
   5  17   3    3.30    1.70
   5  17   3    3.20    2.00
   5  17   3    3.80    2.20
  -5  17  -3    5.60    2.10
   6 -17   3   -2.40    2.90
   6 -17   3   -0.80    2.30
   6  17   3    1.90    1.70
   6  17   3   -1.20    2.10
   6  17   3   -1.30    1.70
   6 -18  -3    5.00    3.00
   6 -18  -3    3.80    3.40
   6 -18  -3   11.10    2.40
   6  18  -3    8.70    2.80
   6  18  -3    9.40    2.30
   5 -18  -3    6.50    3.20
   5 -18  -3    8.60    2.20
   5 -18  -3    7.70    2.80
   5  18  -3    6.30    2.10
   5  18  -3    9.30    2.50
   4 -18  -3   -1.90    2.30
   4 -18  -3   -0.40    2.20
   4  18  -3    1.60    2.10
  -4  18   3   -1.40    1.70
   4  18  -3    0.70    1.70
  -4  18   3    1.70    1.90
   3 -18  -3    8.10    2.60
   3 -18  -3   11.60    2.90
  -3  18   3   11.30    2.40
  -3  18   3   12.60    2.50
   3  18  -3   10.90    2.40
   3  18  -3   10.40    2.50
   2 -18  -3    2.50    2.00
   2 -18  -3    1.90    2.20
   2  18  -3   -0.70    1.70
  -2  18   3   -2.60    1.60
   2  18  -3    0.90    1.70
  -2  18   3    5.10    1.90
   1 -18  -3    8.80    2.50
   1 -18  -3   10.50    2.40
  -1 -18   3    8.80    2.40
  -1  18   3   11.20    2.60
   1  18  -3    8.30    2.30
  -1  18   3    7.60    2.40
   1  18  -3    5.60    2.10
   0 -18  -3    3.70    2.00
   0 -18   3    3.50    2.10
   0  18  -3    2.30    1.80
   0  18   3    1.80    1.90
   0  18   3    1.00    1.80
   0  18  -3    1.60    1.80
  -1 -18  -3    2.70    1.90
   1 -18   3   -0.20    2.10
   1  18   3    1.20    1.80
   1  18   3    1.40    1.80
  -1  18  -3   -1.30    1.70
  -1  18  -3    3.20    1.70
  -2 -18  -3   47.80    3.90
   2 -18   3   30.90    4.20
  -2  18  -3   35.60    3.80
   2  18   3   42.70    4.10
  -2  18  -3   35.30    3.40
   2  18   3   38.90    4.00
  -3 -18  -3    2.60    1.60
   3 -18   3    2.20    2.70
   3  18   3    1.60    2.00
   3  18   3    0.80    1.90
  -3  18  -3    0.90    2.00
  -3  18  -3    0.70    1.50
  -4 -18  -3    3.50    1.60
   4 -18   3    1.40    3.00
  -4  18  -3   -1.20    1.80
   4  18   3   -0.40    1.70
   4  18   3    0.40    1.40
   4  18   3    1.00    2.10
  -4  18  -3    0.70    1.50
   5 -18   3    0.20    3.20
   5  18   3    1.00    1.50
   5  18   3   -0.70    1.90
  -5  18  -3    2.20    2.00
   5  18   3   -1.80    1.80
   5 -19  -3    3.90    2.70
   5 -19  -3   -1.20    2.90
   5  19  -3    5.90    2.40
   5  19  -3    3.70    2.20
   4 -19  -3    1.40    2.80
   4 -19  -3    1.80    2.50
  -4  19   3   -0.30    1.70
   4  19  -3    0.90    1.90
   4  19  -3   -0.70    1.90
   3 -19  -3   10.60    2.80
   3 -19  -3    8.30    3.00
  -3  19   3    7.90    2.40
  -3  19   3    7.50    2.30
   3  19  -3    8.20    2.30
   3  19  -3    6.00    2.30
   2 -19  -3    2.40    2.30
   2 -19  -3    5.60    2.30
   2  19  -3    2.00    2.10
   2  19  -3    1.90    2.00
  -2  19   3    1.20    1.80
  -2  19   3    1.30    1.90
  -1 -19   3    3.70    2.10
   1 -19  -3    2.60    2.10
  -1  19   3    4.00    2.10
   1  19  -3   -0.40    1.80
  -1  19   3   -0.90    1.70
   1  19  -3    2.80    2.10
   0 -19   3    6.20    2.50
   0 -19  -3    6.60    2.20
   0  19   3   -0.70    1.90
   0  19  -3    2.60    2.10
   0  19  -3    2.00    2.10
   0  19   3    0.80    2.20
   1 -19   3    9.90    2.90
  -1 -19  -3   10.80    2.30
  -1  19  -3    8.40    2.40
  -1  19  -3   11.20    2.70
   1  19   3    4.80    2.20
   1  19   3    8.70    2.60
   2 -19   3    3.90    2.60
  -2 -19  -3    3.90    2.00
   2  19   3    1.00    2.10
  -2  19  -3    1.30    1.70
   2  19   3    0.90    2.10
  -2  19  -3   -2.70    1.80
   3 -19   3   -0.10    2.80
  -3 -19  -3    3.50    1.80
  -3  19  -3    0.00    1.60
   3  19   3   -2.20    1.70
  -3  19  -3    0.70    2.10
   3  19   3    0.50    2.00
  -4 -19  -3    6.00    1.80
   4 -19   3   -1.30    2.60
   4  19   3    2.30    2.50
  -4  19  -3   -1.40    2.10
   4  19   3    1.20    2.10
   3 -20  -3   -2.40    2.30
   3 -20  -3    5.60    2.60
   3  20  -3    0.00    2.00
  -3  20   3    0.50    1.80
  -3  20   3    3.10    1.90
   3  20  -3   -1.50    1.90
   2 -20  -3    4.80    2.30
   2 -20  -3    4.40    2.40
   2  20  -3    0.00    2.00
   2  20  -3   -3.00    1.70
  -2  20   3   -0.30    1.70
  -2  20   3    2.90    2.20
   1 -20  -3    4.10    2.20
   1  20  -3    1.70    2.10
   1  20  -3   -3.10    1.80
  -1  20   3   -4.00    1.80
  -1  20   3   -1.20    1.90
   0 -20  -3    2.70    1.90
   0 -20   3    4.80    2.50
   0  20  -3    0.00    1.90
   0  20  -3    0.00    2.20
   0  20   3    0.80    2.10
   0  20   3    1.10    1.90
   1 -20   3    6.20    2.60
  -1 -20  -3    7.90    2.10
  -1  20  -3    6.40    2.30
   1  20   3    1.40    2.20
  -1  20  -3    2.60    2.30
   1  20   3    4.20    2.30
  -2 -20  -3    6.50    1.90
   2 -20   3    5.00    2.90
   2  20   3    1.60    2.40
  -2  20  -3    3.70    2.00
   2  20   3    0.70    2.00
  -2  20  -3    1.10    2.10
  12   0  -4    1.30    1.70
  12   0  -4    1.90    2.00
  12   0  -4    4.90    2.30
  12   0  -4    4.90    1.80
  11   0  -4   18.50    2.90
  11   0  -4   16.30    2.20
  11   0  -4   19.60    2.50
  11   0  -4   14.30    2.10
  11   0  -4   13.70    2.70
  10   0  -4   38.70    4.00
  10   0  -4   38.10    3.10
  10   0  -4   41.20    2.90
  10   0  -4   46.90    3.10
  10   0  -4   44.70    3.60
   9   0  -4    1.00    1.20
   9   0  -4   -0.30    1.20
   9   0  -4    0.10    1.10
   9   0  -4    1.10    0.90
   8   0  -4  230.28    7.60
   8   0  -4  225.48    7.50
   8   0  -4  225.08    8.50
   8   0  -4  238.68    8.00
   7   0  -4    1.30    1.00
   7   0  -4    0.50    0.90
   7   0  -4    1.70    1.10
   6   0  -4  149.79    5.30
   6   0  -4  154.88    5.10
   6   0  -4  151.28    4.10
   6   0  -4  150.48    5.60
   5   0  -4  255.57    6.90
   5   0  -4  254.57    7.60
   5   0  -4  264.97    8.00
   5   0  -4  249.28    7.70
   4   0  -4 1780.62   45.70
   4   0  -4 1739.63   45.50
  -4   0   4 1767.32   44.90
   4   0  -4 1764.22   45.00
   4   0  -4 1746.13   45.50
  -3   0   4 1840.12   47.30
   3   0  -4 1791.82   47.30
   3   0  -4 1960.00   47.30
   3   0  -4 1876.81   47.10
   3   0  -4 1814.52   47.50
   3   0  -4 1799.92   47.30
  -3   0   4 1774.42   47.00
   2   0  -4  920.81   23.20
   2   0  -4  892.01   22.90
   2   0  -4  916.41   23.30
   2   0  -4  896.71   22.80
   2   0  -4  866.21   23.20
  -2   0   4  911.91   23.20
   2   0  -4  878.11   23.30
  -2   0   4  852.11   23.20
   1   0  -4 1688.63   42.60
   1   0  -4 1592.24   42.70
   1   0  -4 1600.54   43.40
  -1   0   4 1669.83   43.00
  -1   0   4 1651.93   42.70
   1   0  -4 1734.73   42.80
  -1   0   4 1640.94   42.60
   0   0  -4   11.00    1.00
   0   0  -4   10.70    0.90
   0   0   4   11.10    0.70
   0   0   4   10.20    0.90
   0   0  -4    9.30    0.90
   0   0   4   11.80    1.00
   0   0   4    9.10    1.00
   1   0   4 1633.94   42.20
   1   0   4 1617.54   42.30
   1   0   4 1618.04   42.20
  -1   0  -4 1562.04   42.10
   1   0   4 1737.43   42.40
   2   0   4 2129.49   54.19
  -2   0  -4 2163.68   53.39
   2   0   4 2062.79   53.89
  -2   0  -4 2018.00   53.69
   2   0   4 2066.99   53.89
   3   0   4 2363.86   62.79
  -3   0  -4 2508.25   61.89
  -3   0  -4 2350.96   62.09
   3   0   4 2402.26   62.19
   3   0   4 2430.56   62.29
   4   0   4    2.30    0.90
  -4   0  -4    3.40    0.30
   4   0   4    1.70    1.00
  -4   0  -4    3.10    0.80
   4   0   4    2.90    0.90
   5   0   4   39.40    2.40
   5   0   4   40.90    2.90
   5   0   4   36.30    2.20
   6   0   4  482.25   14.20
   6   0   4  478.05   13.90
   6   0   4  495.95   15.40
   7   0   4   17.70    1.90
   7   0   4   15.10    2.30
   7   0   4   13.90    1.90
   8   0   4   46.70    3.30
   8   0   4   40.00    4.20
   8   0   4   45.00    2.90
   9   0   4    2.40    1.30
   9   0   4   -0.50    1.60
   9   0   4    3.60    1.80
  10   0   4   55.99    4.50
  10   0   4   54.69    3.40
  10   0   4   47.70    4.90
  11   0   4   14.90    2.10
  11   0   4   11.60    2.50
  11   0   4    9.50    2.90
  12   0   4    6.90    2.80
  12   0   4    8.00    1.80
  12   0   4    7.20    2.40
  12  -1  -4    2.00    2.20
  12  -1  -4    3.40    2.10
  12  -1  -4    2.00    1.60
  12   1  -4    1.30    2.00
  12   1  -4   -0.10    1.60
  12   1  -4    0.20    1.50
  12   1  -4    5.80    1.70
  11  -1  -4    7.60    1.70
  11  -1  -4    8.70    1.90
  11  -1  -4    7.90    2.50
  11  -1  -4    6.90    2.20
  11   1  -4    7.70    1.80
  11   1  -4    5.30    1.70
  11   1  -4    7.00    1.80
  11   1  -4   11.40    2.40
  11   1  -4    5.90    2.10
  10  -1  -4   16.50    2.00
  10  -1  -4   15.50    2.70
  10  -1  -4   20.00    2.80
  10   1  -4   17.90    2.20
  10   1  -4   21.70    2.30
  10   1  -4   18.00    2.20
  10   1  -4   14.80    2.70
  10   1  -4   19.50    2.60
   9  -1  -4    0.60    1.30
   9  -1  -4    0.30    1.20
   9  -1  -4   -1.00    0.80
   9   1  -4    0.30    1.20
   9   1  -4    0.40    1.20
   9   1  -4   -0.10    1.00
   9   1  -4   -1.50    1.00
   9   1  -4    0.00    1.00
   8  -1  -4    0.70    1.30
   8  -1  -4   -0.10    0.80
   8  -1  -4   -1.60    1.20
   8   1  -4   -1.90    1.20
   8   1  -4    0.00    1.10
   8   1  -4    0.80    1.10
   8   1  -4    1.10    0.90
   7  -1  -4    8.60    1.10
   7  -1  -4    9.90    1.50
   7  -1  -4   11.60    1.70
   7  -1  -4    9.60    1.60
   7   1  -4    9.10    1.60
   7   1  -4    9.90    1.50
   7   1  -4   10.30    1.30
   6  -1  -4   61.39    2.80
   6  -1  -4   62.49    2.00
   6  -1  -4   64.79    3.20
   6  -1  -4   60.89    3.00
   6   1  -4   61.79    2.90
   6   1  -4   62.99    2.80
   5  -1  -4   52.19    2.40
   5  -1  -4   56.19    2.70
   5  -1  -4   54.19    2.60
   5  -1  -4   53.69    1.80
   5   1  -4   52.89    2.30
   5   1  -4   53.29    1.70
   5   1  -4   52.09    2.40
   4  -1  -4   39.60    2.00
   4  -1  -4   32.90    2.00
   4  -1  -4   38.10    1.50
  -4  -1   4   37.40    1.30
   4  -1  -4   42.40    2.10
   4   1  -4   40.40    1.90
   4   1  -4   39.70    1.50
   4   1  -4   40.60    1.90
   3  -1  -4  106.39    3.60
  -3  -1   4  101.29    3.20
   3  -1  -4  117.59    3.40
   3  -1  -4  114.39    3.40
   3  -1  -4  115.09    3.70
   3  -1  -4  108.79    3.40
   3   1  -4  110.79    3.50
  -3   1   4  107.19    3.30
   3   1  -4  108.89    3.40
   3   1  -4  108.09    3.60
   2  -1  -4    5.50    0.80
  -2  -1   4    7.80    0.70
  -2  -1   4    6.20    0.70
   2  -1  -4    7.00    0.80
   2  -1  -4    6.70    0.80
   2  -1  -4    6.90    0.50
   2   1  -4    7.40    0.80
  -2   1   4    6.40    0.80
   2   1  -4    6.80    0.80
   2   1  -4    6.90    0.60
  -2   1   4    6.10    0.70
   2   1  -4    7.40    0.80
   2   1  -4    6.50    0.70
   1  -1  -4  358.76    9.50
   1  -1  -4  344.77    9.70
  -1  -1   4  344.77    9.70
  -1  -1   4  354.56    9.20
  -1  -1   4  357.26    9.70
  -1  -1   4  356.46    9.40
   1  -1  -4  335.47    9.60
   1  -1  -4  374.16    9.80
   1   1  -4  358.66    9.70
  -1   1   4  353.96    9.70
   1   1  -4  342.17    9.60
  -1   1   4  342.67    9.70
   1   1  -4  351.46    9.20
  -1   1   4  348.17    9.50
   1   1  -4  348.47    9.40
   1   1  -4  353.16    9.70
   0  -1  -4  207.48    5.90
   0  -1  -4  213.78    6.20
   0  -1  -4  200.58    6.00
   0  -1   4  208.88    6.10
   0  -1   4  217.68    5.90
   0  -1  -4  205.08    6.00
   0  -1   4  205.88    6.10
   0  -1   4  210.78    5.80
   0   1  -4  196.48    5.80
   0   1   4  201.38    6.10
   0   1   4  208.08    5.90
   0   1   4  214.18    6.10
   0   1  -4  217.28    6.20
   0   1  -4  199.08    6.00
   1  -1   4  148.19    4.80
  -1  -1  -4  149.29    4.70
   1  -1   4  153.48    4.80
  -1  -1  -4  148.29    4.70
   1  -1   4  152.08    4.70
  -1  -1  -4  164.58    4.60
   1  -1   4  165.98    4.70
   1   1   4  149.19    4.70
   1   1   4  155.08    4.80
  -1   1  -4  154.28    4.70
  -2  -1  -4  909.51   22.60
   2  -1   4  856.71   23.00
  -2  -1  -4  853.21   22.80
   2  -1   4  890.01   23.30
   2  -1   4  843.42   23.00
   2   1   4  843.22   23.00
  -2   1  -4  879.91   22.90
   3  -1   4  140.79    5.30
  -3  -1  -4  147.19    4.70
   3  -1   4  151.58    5.00
   3  -1   4  147.79    4.90
  -3  -1  -4  157.18    4.20
  -3   1  -4  146.09    4.80
  -3   1  -4  148.59    4.00
   3   1   4  147.09    4.90
   3   1   4  138.79    4.90
   4  -1   4  268.17    8.20
  -4  -1  -4  263.67    7.90
  -4  -1  -4  275.27    7.20
   4  -1   4  265.67    8.00
   4  -1   4  262.07    8.70
   4   1   4  277.67    8.30
  -4   1  -4  266.57    8.00
   4   1   4  259.07    8.00
   5  -1   4    0.50    0.90
   5  -1   4   -0.90    0.70
   5  -1   4    2.30    1.00
  -5  -1  -4    2.20    0.30
   5   1   4    0.40    0.90
   5   1   4    0.40    0.80
   6  -1   4   12.20    2.10
   6  -1   4   19.80    2.00
   6  -1   4   15.90    1.80
   6   1   4   16.60    1.80
   6   1   4   16.30    2.50
   6   1   4   18.90    2.00
   7  -1   4   -0.60    1.00
   7  -1   4    1.00    1.20
   7  -1   4    0.80    1.00
   7   1   4    0.60    1.30
   7   1   4    0.20    1.20
   7   1   4   -0.20    0.90
   8  -1   4   21.70    2.90
   8  -1   4   31.70    2.80
   8  -1   4   26.90    2.40
   8   1   4   32.90    2.90
   8   1   4   31.40    3.70
   8   1   4   27.60    2.50
   9  -1   4    2.00    1.60
   9  -1   4    1.30    1.80
   9  -1   4    4.80    1.50
   9   1   4    2.10    1.50
   9   1   4    0.60    1.80
   9   1   4    2.40    1.30
  10  -1   4    3.10    2.40
  10  -1   4    3.20    1.40
  10  -1   4    4.30    1.80
  10   1   4    3.20    1.50
  10   1   4    4.80    1.90
  10   1   4    2.40    2.00
  11  -1   4    6.70    2.30
  11  -1   4    4.60    1.60
  11  -1   4    4.40    2.50
  11   1   4    5.10    1.60
  11   1   4    2.10    2.00
  11   1   4    3.60    2.30
  12  -2  -4    7.80    2.00
  12  -2  -4    3.20    2.20
  12  -2  -4    5.10    2.60
  12   2  -4    5.50    2.20
  12   2  -4    7.00    2.10
  12   2  -4    5.00    2.20
  12   2  -4    5.40    1.70
  11  -2  -4    3.10    2.00
  11  -2  -4    5.60    2.20
  11   2  -4    3.10    1.90
  11   2  -4    7.10    2.00
  11   2  -4    4.90    1.60
  11   2  -4    3.90    1.60
  11   2  -4    3.70    1.60
  10  -2  -4   94.19    4.30
  10  -2  -4   87.79    5.50
  10  -2  -4   94.39    5.00
  10   2  -4   95.19    4.80
  10   2  -4   97.89    4.80
  10   2  -4   83.49    4.10
  10   2  -4   89.39    4.40
  10   2  -4   87.39    5.60
   9  -2  -4   25.10    2.70
   9  -2  -4   19.70    2.50
   9  -2  -4   24.20    2.10
   9   2  -4   25.00    2.50
   9   2  -4   27.70    3.10
   9   2  -4   26.30    2.40
   9   2  -4   27.80    2.20
   9   2  -4   25.20    2.40
   8  -2  -4  106.69    4.80
   8  -2  -4  103.69    4.10
   8  -2  -4  104.29    5.20
   8   2  -4  104.09    4.10
   8   2  -4  112.69    4.50
   8   2  -4  105.09    4.60
   7  -2  -4   28.80    1.90
   7  -2  -4   29.40    2.50
   7  -2  -4   29.60    2.50
   7   2  -4   28.60    2.00
   7   2  -4   30.50    2.30
   6  -2  -4   38.90    2.00
   6  -2  -4   38.60    2.50
   6  -2  -4   43.80    2.60
   6  -2  -4   41.50    1.60
   6  -2  -4   37.10    2.20
   6   2  -4   39.40    1.20
   6   2  -4   39.90    2.10
   6   2  -4   39.60    2.20
   5  -2  -4  491.65   14.00
   5  -2  -4  495.65   13.20
   5  -2  -4  497.35   14.00
   5  -2  -4  477.85   13.80
   5   2  -4  506.65   13.00
  -5   2   4  512.15   12.90
   5   2  -4  496.25   13.60
   5   2  -4  497.65   13.70
  -4  -2   4 1152.68   28.90
   4  -2  -4 1124.79   29.70
   4  -2  -4 1132.39   29.80
   4  -2  -4 1132.39   29.70
   4  -2  -4 1130.99   29.30
   4   2  -4 1121.59   29.40
   4   2  -4 1092.39   29.50
   4   2  -4 1155.18   29.20
   3  -2  -4    2.90    0.80
   3  -2  -4    4.70    0.90
   3  -2  -4    5.50    0.70
   3  -2  -4    3.90    0.60
  -3  -2   4    4.20    0.50
   3  -2  -4    5.20    0.50
   3   2  -4    4.60    0.60
   3   2  -4    3.60    0.60
  -3   2   4    3.30    0.60
   3   2  -4    4.00    0.70
   3   2  -4    5.10    0.60
  -2  -2   4 2333.37   59.89
   2  -2  -4 2361.26   60.59
   2  -2  -4 2294.17   60.79
   2  -2  -4 2262.27   60.09
  -2  -2   4 2304.67   60.29
   2  -2  -4 2329.67   60.89
   2  -2  -4 2338.77   59.99
   2   2  -4 2393.06   60.69
  -2   2   4 2371.96   60.79
  -2   2   4 2430.56   59.99
   2   2  -4 2273.27   60.39
   2   2  -4 2430.46   59.99
   2   2  -4 2296.07   59.89
   1  -2  -4  343.57    9.10
  -1  -2   4  344.37    9.10
  -1  -2   4  342.47    9.40
  -1  -2   4  326.47    9.40
   1  -2  -4  332.67    9.50
  -1  -2   4  345.97    8.90
   1  -2  -4  341.27    9.40
   1  -2  -4  338.67    9.40
   1   2  -4  322.37    9.30
  -1   2   4  341.87    8.90
   1   2  -4  332.77    8.90
   1   2  -4  341.97    9.10
   1   2  -4  338.07    9.40
  -1   2   4  350.96    9.40
  -1   2   4  334.27    9.00
   0  -2  -4 1123.79   28.50
   0  -2   4 1066.49   28.70
   0  -2   4 1116.39   28.50
   0  -2  -4 1062.89   28.70
   0  -2  -4 1106.59   28.60
   0  -2   4 1080.59   28.70
   0  -2   4 1133.49   28.30
   0   2   4 1069.59   28.70
   0   2  -4 1090.99   28.60
   0   2   4 1103.49   28.50
   0   2  -4 1096.39   28.80
   0   2  -4 1142.39   28.60
   1  -2   4  126.19    4.10
  -1  -2  -4  124.49    3.90
   1  -2   4  128.09    3.80
   1  -2   4  121.89    4.00
  -1  -2  -4  120.79    3.80
  -1  -2  -4  116.99    4.00
   1   2   4  123.09    3.90
   1   2   4  125.89    4.10
  -1   2  -4  127.49    4.10
  -1   2  -4  113.59    3.90
  -2  -2  -4 1296.97   34.10
   2  -2   4 1284.87   34.30
  -2  -2  -4 1386.26   33.90
   2  -2   4 1300.77   34.50
   2  -2   4 1329.77   34.40
   2   2   4 1307.97   34.30
   2   2   4 1320.87   34.30
  -2   2  -4 1266.87   34.10
  -3  -2  -4  798.62   21.40
   3  -2   4  808.52   22.20
   3  -2   4  789.12   21.70
   3  -2   4  790.02   21.70
  -3  -2  -4  862.91   21.10
  -3   2  -4  804.92   21.60
   3   2   4  803.82   21.70
  -3   2  -4  812.32   20.80
   3   2   4  806.72   21.70
  -4  -2  -4   12.80    0.80
   4  -2   4   11.30    1.50
  -4  -2  -4   11.90    1.20
   4  -2   4    8.70    1.20
   4  -2   4   11.90    1.30
   4   2   4   11.30    1.30
   4   2   4   10.40    1.30
   5  -2   4   47.20    3.30
   5  -2   4   44.20    2.60
   5  -2   4   47.80    2.60
  -5  -2  -4   47.40    1.70
   5   2   4   43.70    2.40
   5   2   4   45.70    2.70
   6  -2   4  363.76   11.00
   6  -2   4  374.16   12.30
   6  -2   4  375.26   11.30
   6   2   4  365.56   11.00
   6   2   4  365.46   11.30
   7  -2   4   56.29    4.00
   7  -2   4   52.29    3.30
   7  -2   4   53.19    3.00
   7   2   4   53.29    3.50
   7   2   4   59.39    3.00
   8  -2   4   71.99    3.70
   8  -2   4   74.79    4.10
   8  -2   4   69.29    5.30
   8   2   4   74.39    3.60
   8   2   4   68.59    5.10
   8   2   4   73.89    4.20
   9  -2   4   44.40    3.00
   9  -2   4   34.90    4.10
   9  -2   4   48.10    3.80
   9   2   4   36.60    2.90
   9   2   4   26.80    3.70
   9   2   4   41.90    3.80
  10  -2   4    8.50    2.10
  10  -2   4    9.60    2.70
  10  -2   4   12.40    1.90
  10   2   4    8.20    2.50
  10   2   4   10.30    1.80
  10   2   4    8.30    2.20
  11  -2   4   19.70    2.40
  11  -2   4   13.10    2.60
  11  -2   4   16.00    3.30
  11   2   4   19.80    3.70
  11   2   4   21.30    2.40
  11   2   4   20.60    3.10
  12  -3  -4   -1.00    1.80
  12  -3  -4   -3.70    2.10
  12   3  -4    2.00    1.80
  12   3  -4    1.20    1.60
  12   3  -4    0.00    1.70
  11  -3  -4   26.50    3.50
  11  -3  -4   32.80    3.90
  11   3  -4   33.30    4.10
  11   3  -4   39.40    3.40
  11   3  -4   28.00    3.10
  11   3  -4   33.00    2.70
  11   3  -4   34.50    3.00
  10  -3  -4   17.80    2.70
  10  -3  -4   24.40    2.30
  10  -3  -4   19.40    2.80
  10   3  -4   22.10    2.50
  10   3  -4   22.60    2.70
  10   3  -4   22.30    2.50
  10   3  -4   16.90    2.80
  10   3  -4   24.20    2.30
   9  -3  -4   -0.70    0.80
   9  -3  -4    1.20    1.40
   9  -3  -4   -0.50    1.40
   9   3  -4    1.70    1.10
   9   3  -4    2.30    1.30
   8  -3  -4   19.50    2.40
   8  -3  -4   17.10    1.70
   8  -3  -4   14.70    2.10
   8   3  -4   16.90    1.70
   8   3  -4   15.80    1.90
   7  -3  -4  141.09    4.70
   7  -3  -4  138.79    5.50
   7  -3  -4  144.99    5.80
   7   3  -4  138.99    4.80
   7   3  -4  137.09    5.20
   6  -3  -4  165.28    5.10
   6  -3  -4  161.78    4.90
   6  -3  -4  169.58    6.10
   6  -3  -4  170.88    6.00
   6   3  -4  164.48    4.50
   6   3  -4  168.98    5.30
  -6   3   4  169.88    4.50
   6   3  -4  159.78    4.50
   6   3  -4  158.68    5.70
   5  -3  -4    2.30    0.90
   5  -3  -4    2.00    0.50
   5  -3  -4    1.90    0.50
   5  -3  -4    1.00    0.80
   5  -3  -4    2.60    1.10
  -5   3   4    1.20    0.40
   5   3  -4    1.70    0.70
   5   3  -4    1.90    0.70
   5   3  -4    2.10    0.50
   4  -3  -4  397.06   11.40
   4  -3  -4  396.06   11.60
   4  -3  -4  410.46   11.50
  -4  -3   4  413.86   10.70
   4  -3  -4  415.56   11.10
   4   3  -4  410.06   11.10
  -4   3   4  413.46   11.00
   4   3  -4  403.06   10.90
   4   3  -4  407.56   11.00
   3  -3  -4   16.10    0.80
   3  -3  -4   17.70    1.10
   3  -3  -4   14.30    1.20
   3  -3  -4   16.50    1.50
  -3  -3   4   17.00    0.90
   3  -3  -4   16.30    1.20
   3   3  -4   18.30    1.30
  -3   3   4   17.10    1.10
   3   3  -4   15.90    1.00
   3   3  -4   15.80    1.10
  -3   3   4   16.00    1.10
   3   3  -4   17.50    0.90
   2  -3  -4  776.22   19.90
   2  -3  -4  767.42   20.50
   2  -3  -4  769.52   20.30
   2  -3  -4  752.82   20.70
  -2  -3   4  764.42   20.40
   2  -3  -4  774.42   20.60
  -2   3   4  766.32   20.50
  -2   3   4  818.02   20.30
   2   3  -4  766.22   20.40
   2   3  -4  769.42   20.50
   2   3  -4  784.22   19.90
   2   3  -4  814.62   20.50
   1  -3  -4   55.29    1.80
   1  -3  -4   53.19    2.40
  -1  -3   4   54.39    2.40
  -1  -3   4   54.89    2.10
   1  -3  -4   57.29    2.20
  -1  -3   4   56.39    1.60
  -1  -3   4   56.79    2.20
   1  -3  -4   56.69    2.30
   1   3  -4   56.29    2.20
  -1   3   4   56.99    2.20
   1   3  -4   53.89    2.10
   1   3  -4   55.49    2.10
  -1   3   4   58.59    2.00
  -1   3   4   54.29    1.80
   0  -3   4 2045.80   53.69
   0  -3   4 2139.59   53.69
   0  -3   4 2069.09   55.59
   0  -3  -4 2115.49   53.29
   0  -3  -4 2038.10   53.69
   0  -3   4 2069.19   53.59
   0  -3  -4 2146.39   53.49
   0   3  -4 2091.69   53.49
   0   3   4 2024.30   53.59
   0   3  -4 2031.50   53.39
   0   3   4 2029.80   53.89
   0   3   4 2168.78   54.79
   1  -3   4  876.11   23.00
   1  -3   4  869.61   23.00
   1  -3   4  877.41   23.00
  -1  -3  -4  887.51   22.80
  -1  -3  -4  831.32   23.00
   1   3   4  852.51   22.70
  -1   3  -4  837.22   22.80
  -1   3  -4  901.21   23.10
  -1   3  -4  862.81   22.60
   1   3   4  868.91   23.00
   2  -3   4   22.80    1.70
  -2  -3  -4   20.10    1.40
   2  -3   4   23.40    1.60
  -2  -3  -4   21.20    1.60
   2  -3   4   24.60    1.60
  -2   3  -4   25.50    1.10
   2   3   4   24.40    1.50
   2   3   4   23.00    1.30
   2   3   4   22.70    1.60
  -2   3  -4   23.80    1.50
  -3  -3  -4  894.01   23.20
   3  -3   4  860.41   23.50
   3  -3   4  853.61   23.60
   3  -3   4  884.61   24.10
  -3   3  -4  888.61   22.60
   3   3   4  894.31   23.00
   3   3   4  895.81   23.60
  -3   3  -4  859.11   23.40
   3   3   4  885.21   23.60
  -4  -3  -4    0.60    0.50
   4  -3   4   -0.50    0.70
   4  -3   4    1.30    0.90
  -4  -3  -4    0.90    0.70
   4  -3   4    0.80    0.90
   4   3   4    0.60    0.50
   4   3   4    0.90    0.80
   4   3   4    1.00    0.80
  -5  -3  -4   19.80    1.60
  -5  -3  -4   18.60    1.10
   5  -3   4   20.00    1.90
   5  -3   4   16.60    1.80
   5  -3   4   14.30    1.90
   5   3   4   17.50    1.70
   5   3   4   18.10    1.20
   5   3   4   15.20    1.70
   6  -3   4   55.99    3.10
   6  -3   4   54.09    3.90
   6  -3   4   50.39    2.90
   6   3   4   53.39    3.20
   6   3   4   50.49    2.90
   6   3   4   54.79    2.00
   7  -3   4    9.80    1.80
   7  -3   4   10.40    2.10
   7  -3   4   11.60    1.60
   7   3   4   12.00    1.60
   7   3   4   10.40    1.70
   8  -3   4  171.58    6.70
   8  -3   4  166.28    7.80
   8  -3   4  171.38    6.30
   8   3   4  165.28    6.20
   8   3   4  172.88    6.90
   9  -3   4    3.30    1.50
   9  -3   4    3.60    1.60
   9  -3   4    2.90    2.10
   9   3   4    2.40    2.10
   9   3   4    6.70    2.00
   9   3   4    4.70    1.50
  10  -3   4    4.80    1.80
  10  -3   4    5.70    1.60
  10  -3   4    5.90    2.40
  10   3   4    4.50    2.00
  10   3   4    4.10    2.20
  10   3   4    5.90    1.70
  11  -3   4   -1.60    2.10
  11  -3   4    2.70    1.50
  11  -3   4    0.90    1.80
  11   3   4    1.60    2.20
  11   3   4    1.70    1.40
  11   3   4    4.00    2.00
  12  -4  -4    4.90    2.40
  12  -4  -4    6.60    2.80
  12   4  -4    6.30    2.20
  12   4  -4   10.10    2.30
  12   4  -4    7.80    2.20
  11  -4  -4   -1.60    1.70
  11  -4  -4   -2.40    1.80
  11   4  -4    0.20    1.40
  11   4  -4   -1.40    1.30
  11   4  -4    0.50    1.60
  11   4  -4    2.20    1.50
  10  -4  -4   14.70    2.50
  10  -4  -4   26.20    3.30
  10   4  -4   28.40    2.70
  10   4  -4   20.70    2.10
  10   4  -4   18.00    2.40
   9  -4  -4   99.79    5.40
   9  -4  -4  103.39    4.10
   9  -4  -4   99.09    5.10
   9   4  -4   95.49    4.50
   9   4  -4  101.39    4.10
   8  -4  -4   75.59    4.20
   8  -4  -4   77.49    4.40
   8  -4  -4   69.89    3.00
   8   4  -4   65.69    3.10
   8   4  -4   69.69    3.70
   7  -4  -4    8.00    1.00
   7  -4  -4    9.20    1.60
   7  -4  -4   11.80    1.90
   7   4  -4   10.80    0.60
   7   4  -4   10.60    1.30
   7   4  -4   10.90    0.60
   7   4  -4   10.30    1.60
   6  -4  -4  381.56   10.60
   6  -4  -4  389.66   11.80
   6  -4  -4  399.86   11.80
   6  -4  -4  395.76   10.70
  -6   4   4  394.46   10.40
   6   4  -4  394.36   10.90
   6   4  -4  391.56   10.30
   6   4  -4  379.46   10.30
   6   4  -4  371.66   11.50
   5  -4  -4 1018.10   27.30
   5  -4  -4 1030.00   26.50
   5  -4  -4 1088.09   26.90
   5  -4  -4 1044.50   27.60
   5  -4  -4 1012.90   27.60
   5   4  -4 1007.60   27.50
   5   4  -4 1036.70   26.50
   5   4  -4 1045.50   26.80
  -5   4   4  938.01   26.60
   4  -4  -4   97.59    2.70
   4  -4  -4   91.99    2.70
   4  -4  -4   96.79    3.60
   4  -4  -4   98.69    3.30
   4  -4  -4   92.79    3.60
   4  -4  -4   90.29    3.70
   4   4  -4   93.79    3.00
   4   4  -4   96.69    3.10
   4   4  -4   97.39    3.20
  -4   4   4   93.39    3.10
   4   4  -4   89.99    3.60
  -3  -4   4    4.30    0.60
   3  -4  -4    4.20    1.10
   3  -4  -4    3.40    0.60
   3  -4  -4    3.10    0.80
   3  -4  -4    3.90    0.90
   3   4  -4    3.70    0.70
  -3   4   4    3.50    0.60
   3   4  -4    3.70    0.80
   3   4  -4    3.20    0.60
   3   4  -4    3.90    0.40
  -3   4   4    3.80    0.70
   2  -4  -4 1727.83   43.00
  -2  -4   4 1613.34   42.70
   2  -4  -4 1679.43   42.90
   2  -4  -4 1599.44   43.20
   2  -4  -4 1653.23   42.80
  -2   4   4 1740.73   42.90
  -2   4   4 1592.04   42.90
   2   4  -4 1694.23   42.90
   2   4  -4 1543.25   43.00
   2   4  -4 1717.73   43.10
   2   4  -4 1681.03   42.70
   1  -4  -4  144.19    4.00
  -1  -4   4  139.99    4.50
  -1  -4   4  143.69    4.70
  -1  -4   4  138.39    4.50
   1  -4  -4  142.99    4.50
   1  -4  -4  133.99    4.70
   1  -4  -4  144.19    4.40
   1   4  -4  137.79    4.30
  -1   4   4  141.19    4.00
   1   4  -4  145.69    4.50
  -1   4   4  145.39    4.60
   1   4  -4  141.79    4.60
  -1   4   4  149.69    4.50
   1   4  -4  143.89    4.60
   0  -4   4   58.39    2.60
   0  -4  -4   62.59    2.20
   0  -4  -4   60.39    2.70
   0  -4   4   61.19    2.60
   0  -4   4   60.39    2.50
   0  -4   4   63.29    1.90
   0  -4  -4   61.89    2.40
   0   4  -4   62.59    2.50
   0   4   4   57.99    2.50
   0   4  -4   63.29    2.40
   0   4   4   66.29    2.50
   0   4  -4   61.59    2.30
   0   4   4   61.99    2.10
  -1  -4  -4  135.69    4.20
   1  -4   4  132.39    4.50
   1  -4   4  137.39    4.50
  -1  -4  -4  128.29    4.50
   1  -4   4  134.59    4.60
   1   4   4  132.99    4.20
  -1   4  -4  134.69    4.10
  -1   4  -4  127.59    4.20
   1   4   4  129.09    4.40
   1   4   4  127.29    4.20
  -2  -4  -4  502.45   13.50
   2  -4   4  501.65   14.10
  -2  -4  -4  484.95   13.90
   2  -4   4  501.05   13.90
   2   4   4  497.35   13.50
   2   4   4  490.35   13.70
  -2   4  -4  515.65   13.20
   2   4   4  504.75   13.90
  -2   4  -4  488.25   13.60
   3  -4   4  167.58    5.60
  -3  -4  -4  167.28    5.20
   3  -4   4  171.78    5.70
   3  -4   4  176.98    6.10
   3   4   4  167.98    5.50
  -3   4  -4  172.88    4.70
   3   4   4  167.18    5.10
   3   4   4  163.68    5.50
  -3   4  -4  168.78    5.50
   4  -4   4  340.07   10.70
   4  -4   4  345.07   10.10
   4  -4   4  341.17   10.00
  -4  -4  -4  335.97    9.60
  -4   4  -4  340.07    8.70
   4   4   4  328.57   10.00
   4   4   4  339.87    9.40
   4   4   4  318.87    9.90
  -5  -4  -4  265.87    7.90
   5  -4   4  266.57    9.20
   5  -4   4  266.07    8.30
   5  -4   4  268.37    8.50
   5   4   4  254.07    8.50
   5   4   4  271.17    8.30
   5   4   4  263.17    7.60
   6  -4   4   14.50    2.10
   6  -4   4   13.40    1.70
   6  -4   4   13.50    1.70
   6   4   4   14.10    1.80
   6   4   4   17.90    1.30
   6   4   4   19.80    1.90
   7  -4   4    0.70    1.30
   7  -4   4    2.40    1.20
   7  -4   4    2.40    1.30
   7   4   4    3.10    0.80
   7   4   4    2.00    1.30
   7   4   4    3.00    1.10
   8  -4   4   50.39    3.10
   8  -4   4   45.80    4.30
   8  -4   4   42.20    3.30
   8   4   4   44.90    3.10
   8   4   4   50.49    3.60
   9  -4   4    2.50    1.50
   9  -4   4    0.20    1.20
   9  -4   4   -2.60    1.60
   9   4   4    1.30    1.30
   9   4   4    2.90    1.60
  10  -4   4    0.90    2.20
  10  -4   4   -0.30    1.30
  10  -4   4    0.00    1.60
  10   4   4    0.00    1.30
  10   4   4   -3.00    1.40
  10   4   4   -1.80    1.80
  11  -4   4   25.50    4.10
  11  -4   4   24.60    3.10
  11  -4   4   28.80    2.90
  11   4   4   34.00    3.00
  11   4   4   27.60    3.60
  11   4   4   21.80    3.90
  12  -5  -4   -3.80    1.80
  12  -5  -4   -1.10    2.40
  12   5  -4    0.70    1.70
  12   5  -4   -2.10    1.60
  11  -5  -4    0.00    2.20
  11  -5  -4    0.80    1.90
  11   5  -4   -0.80    1.30
  11   5  -4    0.80    1.60
  10  -5  -4    0.90    1.60
  10  -5  -4    2.40    2.10
  10   5  -4    3.80    1.60
  10   5  -4    1.70    1.40
   9  -5  -4    4.20    1.80
   9  -5  -4    7.80    2.10
   9   5  -4    5.50    1.30
   9   5  -4    6.70    1.70
   8  -5  -4   60.09    2.70
   8  -5  -4   59.79    4.00
   8  -5  -4   58.79    3.80
   8   5  -4   60.39    3.40
   8   5  -4   62.99    2.90
   7  -5  -4   43.50    3.10
   7  -5  -4   42.20    3.10
   7  -5  -4   42.80    2.00
   7   5  -4   41.10    1.60
   7   5  -4   42.70    2.20
   7   5  -4   35.40    2.80
   6  -5  -4  193.48    5.50
   6  -5  -4  198.38    7.00
   6  -5  -4  187.38    5.90
   6  -5  -4  197.58    6.90
   6   5  -4  194.48    5.50
   6   5  -4  192.28    5.80
   6   5  -4  191.28    6.70
   6   5  -4  188.38    5.50
   5  -5  -4   23.40    2.20
   5  -5  -4   20.40    2.10
   5  -5  -4   23.40    1.50
   5  -5  -4   20.80    1.00
   5  -5  -4   22.50    1.80
   5   5  -4   21.60    1.30
  -5   5   4   24.90    1.50
   5   5  -4   21.90    1.50
   5   5  -4   22.40    2.00
   4  -5  -4   55.09    2.30
   4  -5  -4   49.80    2.40
   4  -5  -4   49.50    2.70
   4  -5  -4   48.90    2.70
   4   5  -4   53.09    2.00
  -4   5   4   51.19    2.10
   4   5  -4   50.59    2.00
   4   5  -4   48.70    2.50
   3  -5  -4  151.88    5.00
   3  -5  -4  159.28    5.40
   3  -5  -4  158.88    5.20
  -3  -5   4  157.08    4.70
   3  -5  -4  155.48    4.90
   3   5  -4  160.48    4.20
   3   5  -4  156.98    4.20
  -3   5   4  159.58    4.90
   3   5  -4  156.48    4.80
   3   5  -4  143.49    5.10
   3   5  -4  154.88    4.60
  -2  -5   4  626.84   17.10
   2  -5  -4  623.74   17.20
   2  -5  -4  629.54   17.60
   2  -5  -4  622.84   17.20
  -2   5   4  636.64   17.20
   2   5  -4  657.43   17.40
   2   5  -4  624.84   16.90
   2   5  -4  667.03   17.20
  -2   5   4  671.93   17.30
  -1  -5   4  318.37    9.10
   1  -5  -4  305.37    9.20
   1  -5  -4  317.17    9.00
   1  -5  -4  308.77    8.80
  -1  -5   4  306.17    8.90
   1   5  -4  306.87    9.00
  -1   5   4  327.27    9.10
  -1   5   4  321.47    9.00
   1   5  -4  309.17    8.70
  -1   5   4  320.37    8.30
   0  -5  -4 1657.83   45.00
   0  -5   4 1725.53   44.90
   0  -5  -4 1758.22   44.70
   0  -5   4 1669.53   45.00
   0  -5   4 1721.73   45.10
   0  -5   4 1679.33   44.60
   0   5   4 2004.60   45.50
   0   5   4 1669.33   44.90
   0   5  -4 1736.33   44.80
   0   5   4 1715.03   44.90
   0   5   4 1750.42   44.40
   0   5  -4 1676.93   44.60
   1  -5   4 1218.88   31.10
   1  -5   4 1159.78   30.80
  -1  -5  -4 1206.88   30.50
  -1  -5  -4 1143.69   30.90
   1  -5   4 1138.79   30.90
   1   5   4 1150.18   30.80
   1   5   4 1180.08   30.50
  -1   5  -4 1155.98   30.50
  -1   5  -4 1191.28   30.40
   1   5   4 1150.88   30.60
  -2  -5  -4  910.41   23.70
   2  -5   4  931.51   24.60
   2  -5   4  912.31   24.20
  -2  -5  -4  887.01   24.30
   2  -5   4  899.51   24.20
   2   5   4  890.31   24.10
   2   5   4  899.01   23.80
   2   5   4  901.61   23.90
  -2   5  -4  865.21   23.90
  -2   5  -4  917.31   23.50
   3  -5   4   77.49    3.30
   3  -5   4   77.29    3.70
  -3  -5  -4   79.19    2.80
  -3  -5  -4   76.69    3.40
   3  -5   4   73.39    3.30
  -3   5  -4   78.99    2.50
   3   5   4   77.39    3.20
   3   5   4   79.29    3.30
   3   5   4   76.99    2.90
   4  -5   4   -1.10    0.80
   4  -5   4    1.40    1.10
  -4  -5  -4    0.80    0.70
   4  -5   4    0.20    1.00
  -4   5  -4    1.20    0.30
   4   5   4    0.90    0.90
   4   5   4    0.30    0.70
   4   5   4   -0.30    0.80
   5  -5   4   69.49    3.50
   5  -5   4   60.29    3.20
   5  -5   4   64.09    3.90
  -5  -5  -4   62.79    2.70
   5   5   4   65.39    3.30
   5   5   4   66.59    3.20
   5   5   4   65.89    2.60
   6  -5   4   76.19    4.50
   6  -5   4   69.99    3.60
   6  -5   4   75.39    3.50
   6   5   4   68.09    3.70
   6   5   4   69.89    2.80
   6   5   4   73.69    3.40
   7  -5   4   12.60    2.00
   7  -5   4    8.80    2.00
   7  -5   4    9.60    1.60
   7   5   4    9.30    1.70
   7   5   4   11.30    1.70
   7   5   4   14.10    1.30
   8  -5   4   -1.80    1.60
   8  -5   4   -1.00    1.10
   8  -5   4    0.70    1.30
   8   5   4   -0.30    1.30
   8   5   4   -1.20    1.20
   9  -5   4    8.00    2.40
   9  -5   4   11.10    1.90
   9  -5   4    8.10    2.10
   9   5   4    8.70    2.20
   9   5   4   10.00    1.80
  10  -5   4    3.40    2.20
  10  -5   4    8.40    1.80
  10  -5   4    6.20    2.00
  10   5   4    8.60    1.80
  10   5   4    6.90    2.10
  11  -5   4    2.00    2.00
  11  -5   4   -3.00    2.20
  11  -5   4   -0.60    1.50
  11   5   4    1.30    1.50
  11   5   4    0.40    2.40
  11   5   4    4.40    2.40
  12  -6  -4   -2.40    1.90
  12  -6  -4   -2.60    2.50
  12   6  -4    0.50    1.70
  11  -6  -4    6.90    2.50
  11  -6  -4    3.80    2.10
  11   6  -4    7.00    2.00
  11   6  -4    8.60    2.20
  10  -6  -4    6.60    2.30
  10  -6  -4    4.50    2.00
  10   6  -4    6.10    1.70
   9  -6  -4  104.89    5.80
   9  -6  -4  104.39    5.50
   9   6  -4  107.19    4.90
   8  -6  -4    2.00    1.40
   8  -6  -4    4.40    1.80
   8   6  -4    0.80    1.30
   8   6  -4    2.30    0.50
   8   6  -4    1.60    1.00
   7  -6  -4   31.40    1.60
   7  -6  -4   39.50    3.20
   7  -6  -4   34.30    3.10
   7   6  -4   30.90    1.90
   7   6  -4   33.30    2.70
   7   6  -4   30.60    1.50
   6  -6  -4    1.50    1.20
   6  -6  -4    3.70    1.60
   6  -6  -4   -0.90    0.40
  -6   6   4   -0.20    0.60
   6   6  -4    1.10    0.60
   6   6  -4    0.50    0.60
   6   6  -4   -1.30    1.10
   6   6  -4    1.70    0.80
   5  -6  -4 1368.86   34.60
   5  -6  -4 1291.37   35.30
   5  -6  -4 1313.27   35.30
   5  -6  -4 1323.17   34.90
   5   6  -4 1295.57   34.10
   5   6  -4 1265.77   34.20
   5   6  -4 1365.56   34.30
   5   6  -4 1325.47   35.10
  -5   6   4 1319.17   34.40
   5   6  -4 1302.17   34.20
   4  -6  -4   52.79    2.40
   4  -6  -4   52.89    2.60
   4  -6  -4   51.19    2.90
   4  -6  -4   54.19    3.00
  -4   6   4   50.89    2.30
   4   6  -4   55.29    1.90
   4   6  -4   51.89    2.00
   4   6  -4   50.49    2.20
  -3  -6   4  354.56    9.90
   3  -6  -4  347.17   10.20
   3  -6  -4  364.66   10.60
  -3  -6   4  391.36   10.00
   3  -6  -4  347.77   10.60
   3   6  -4  359.16   10.10
   3   6  -4  347.67    9.70
   3   6  -4  351.96   10.50
   3   6  -4  356.86    9.20
   3   6  -4  357.76    9.20
  -3   6   4  355.06   10.10
  -2  -6   4  211.18    6.70
   2  -6  -4  213.58    6.60
   2  -6  -4  203.78    6.80
  -2  -6   4  210.58    6.30
   2  -6  -4  220.08    6.40
   2   6  -4  206.18    6.40
   2   6  -4  211.38    6.00
  -2   6   4  211.38    6.40
   2   6  -4  205.68    6.60
   1  -6  -4  625.44   17.60
  -1  -6   4  663.73   17.70
   1  -6  -4  661.83   17.20
  -1  -6   4  634.04   17.30
   1  -6  -4  641.84   17.50
  -1   6   4  660.83   16.60
  -1   6   4  627.84   17.50
  -1   6   4  632.34   17.40
   1   6  -4  629.34   16.90
   1   6  -4  634.14   17.40
   0  -6   4  281.57    7.50
   0  -6  -4  291.17    8.00
   0  -6   4  279.97    8.30
   0  -6  -4  277.27    8.50
   0  -6   4  274.27    8.40
   0  -6   4  280.17    8.70
   0   6  -4  288.67    8.20
   0   6   4  276.77    8.30
   0   6   4  283.47    7.80
   0   6   4  276.57    8.30
   0   6  -4  282.37    8.00
   1  -6   4   68.59    3.30
   1  -6   4   72.09    2.50
  -1  -6  -4   67.09    3.10
  -1  -6  -4   72.89    2.60
   1  -6   4   68.79    3.10
   1  -6   4   71.39    3.00
   1   6   4   68.69    3.00
  -1   6  -4   68.29    2.70
   1   6   4   71.99    2.70
  -1   6  -4   68.79    2.60
   1   6   4   70.09    2.80
  -2  -6  -4   18.10    1.30
   2  -6   4   20.80    2.20
   2  -6   4   19.80    1.60
   2  -6   4   19.10    1.80
  -2  -6  -4   19.60    1.80
   2   6   4   18.80    1.50
   2   6   4   19.60    1.50
   2   6   4   16.30    1.50
  -2   6  -4   19.70    1.30
  -3  -6  -4 1025.80   27.00
  -3  -6  -4 1025.50   27.80
   3  -6   4 1036.70   27.70
   3  -6   4 1034.30   28.30
   3  -6   4  993.50   27.60
  -3   6  -4 1030.20   26.70
   3   6   4 1067.49   27.70
   3   6   4 1040.80   27.60
   3   6   4 1017.50   27.20
   4  -6   4  195.68    6.50
   4  -6   4  200.48    7.30
   4  -6   4  199.28    6.70
  -4  -6  -4  195.48    5.90
   4   6   4  188.18    6.60
   4   6   4  189.18    6.00
  -4   6  -4  192.38    5.40
   4   6   4  191.78    6.50
   5  -6   4  366.06   11.20
   5  -6   4  370.66   12.10
   5  -6   4  365.36   11.20
  -5  -6  -4  364.56   10.50
   5   6   4  369.26   11.10
   5   6   4  375.56   11.40
   5   6   4  375.46   10.50
   6  -6   4   -0.20    1.20
   6  -6   4    0.10    1.20
   6  -6   4    0.60    1.00
   6   6   4    1.10    1.00
   6   6   4   -1.00    0.90
   6   6   4    0.10    0.70
   7  -6   4   82.49    3.90
   7  -6   4   67.09    4.70
   7  -6   4   70.69    4.10
   7   6   4   71.99    3.60
   7   6   4   68.59    4.00
   7   6   4   71.19    3.00
   8  -6   4   28.30    2.80
   8  -6   4   34.60    2.90
   8  -6   4   23.80    3.20
   8   6   4   24.00    2.70
   8   6   4   26.60    2.60
   9  -6   4   -2.40    1.40
   9  -6   4   -0.30    1.30
   9  -6   4   -0.30    1.80
   9   6   4   -2.10    1.30
   9   6   4   -1.70    1.10
  10  -6   4   -4.10    1.90
  10  -6   4   -0.40    1.40
  10  -6   4   -1.00    1.70
  10   6   4   -1.40    1.20
  10   6   4    0.60    1.70
  11  -6   4   24.30    2.90
  11  -6   4   16.30    3.50
  11  -6   4   23.70    3.30
  11   6   4   26.50    2.70
  11   6   4   22.40    3.30
  12  -7  -4    3.90    2.80
  12  -7  -4   -0.60    2.40
  12   7  -4    3.70    2.10
  11  -7  -4    1.60    2.30
  11  -7  -4   -0.80    2.40
  11   7  -4    1.60    1.60
  11   7  -4    1.70    1.60
  10  -7  -4   -2.30    1.80
  10  -7  -4   -0.40    1.90
  10   7  -4    0.00    1.50
   9  -7  -4   20.10    2.90
   9  -7  -4   14.50    2.50
   9   7  -4   18.30    2.40
   8  -7  -4    0.60    1.50
   8  -7  -4    5.10    2.00
   8   7  -4    0.50    0.60
   8   7  -4    0.60    1.20
   7  -7  -4  105.79    5.10
   7  -7  -4  103.29    4.90
   7   7  -4   94.99    3.30
   7   7  -4   93.29    4.40
   7   7  -4   96.89    3.40
   6  -7  -4  179.28    6.80
   6  -7  -4  172.58    6.60
   6  -7  -4  171.68    5.10
   6   7  -4  171.18    6.30
  -6   7   4  173.18    5.50
   6   7  -4  168.78    5.20
   6   7  -4  166.28    5.30
   5  -7  -4  124.39    5.40
   5  -7  -4  130.99    4.90
   5  -7  -4  139.49    5.10
   5  -7  -4  133.39    5.50
  -5   7   4  127.99    4.40
   5   7  -4  126.59    4.30
   5   7  -4  135.39    4.20
   5   7  -4  128.89    4.00
   5   7  -4  128.89    4.30
   5   7  -4  127.49    5.00
   4  -7  -4   12.70    1.70
   4  -7  -4   17.40    1.70
   4  -7  -4   18.10    2.10
   4   7  -4   15.70    1.30
  -4   7   4   17.30    1.50
   4   7  -4   17.10    1.10
   4   7  -4   12.70    1.60
   4   7  -4   15.00    1.10
   3  -7  -4   54.19    2.50
   3  -7  -4   58.69    3.20
  -3  -7   4   51.79    1.90
   3   7  -4   51.99    2.70
   3   7  -4   52.09    1.50
   3   7  -4   51.89    2.00
   3   7  -4   53.79    2.40
  -3   7   4   53.69    2.50
   2  -7  -4   82.69    3.50
   2  -7  -4   80.89    3.10
  -2  -7   4   78.89    3.50
  -2  -7   4   80.79    3.10
   2  -7  -4   82.89    3.80
  -2   7   4   82.49    3.20
   2   7  -4   80.89    3.30
   2   7  -4   79.69    2.70
   1  -7  -4    1.90    1.10
   1  -7  -4    3.50    0.80
   1  -7  -4    1.10    0.80
  -1  -7   4    1.60    0.90
  -1  -7   4    3.20    0.80
  -1   7   4    2.90    0.90
  -1   7   4    3.50    0.90
  -1   7   4    3.10    0.40
   1   7  -4    2.60    0.90
   1   7  -4    2.70    0.60
   0  -7   4  274.07    8.40
   0  -7   4  278.07    8.80
   0  -7  -4  279.07    8.60
   0  -7   4  272.97    8.30
   0  -7   4  281.87    7.50
   0  -7  -4  287.97    8.00
   0   7  -4  282.37    8.20
   0   7   4  277.27    7.80
   0   7   4  274.07    8.30
   0   7  -4  274.27    7.90
   0   7   4  276.47    8.40
  -1  -7  -4  143.69    5.30
   1  -7   4  153.18    4.60
   1  -7   4  160.58    5.90
  -1  -7  -4  156.88    4.80
   1  -7   4  142.39    5.10
   1  -7   4  152.98    5.30
  -1   7  -4  152.68    4.90
  -1   7  -4  152.88    4.90
   1   7   4  154.68    5.10
   1   7   4  156.78    4.80
   1   7   4  151.18    5.20
  -2  -7  -4   25.20    2.00
  -2  -7  -4   27.70    1.50
   2  -7   4   27.90    2.50
   2  -7   4   27.00    1.90
   2  -7   4   26.60    1.60
   2  -7   4   31.00    2.40
  -2   7  -4   26.30    1.50
   2   7   4   25.60    1.90
   2   7   4   26.60    1.70
   2   7   4   26.10    1.80
  -3  -7  -4   60.89    3.30
  -3  -7  -4   61.39    2.40
   3  -7   4   66.99    3.20
   3  -7   4   56.19    3.50
   3  -7   4   61.39    3.20
   3   7   4   64.89    3.10
   3   7   4   59.49    2.70
   3   7   4   61.29    3.00
  -3   7  -4   61.89    2.30
  -4  -7  -4  161.18    5.20
   4  -7   4  162.08    6.70
   4  -7   4  169.08    6.00
   4  -7   4  175.18    6.10
   4   7   4  174.08    6.00
   4   7   4  174.78    5.60
   4   7   4  164.88    6.00
  -4   7  -4  163.78    4.90
  -5  -7  -4    1.20    0.80
   5  -7   4    1.40    1.30
   5  -7   4    2.00    1.20
   5  -7   4    2.00    1.40
   5   7   4    1.10    1.10
   5   7   4    0.60    0.90
  -5   7  -4    1.20    0.50
   5   7   4    1.90    1.10
   6  -7   4  120.99    5.00
   6  -7   4  119.39    6.10
   6  -7   4  118.19    5.20
   6   7   4  123.39    5.30
   6   7   4  112.19    4.80
   6   7   4  120.89    4.30
   7  -7   4   34.90    2.80
   7  -7   4   22.00    3.00
   7  -7   4   32.20    2.90
   7   7   4   35.20    3.20
   7   7   4   28.00    2.50
   7   7   4   30.20    2.00
   8  -7   4    0.20    1.90
   8  -7   4    1.50    1.50
   8  -7   4   -0.50    1.40
   8   7   4    1.70    1.40
   8   7   4    1.90    1.30
   9  -7   4   -1.00    1.40
   9  -7   4   -0.60    1.40
   9  -7   4   -3.60    1.60
   9   7   4   -0.80    1.60
   9   7   4    0.40    1.20
  10  -7   4    1.10    1.90
  10  -7   4   -1.10    2.10
  10  -7   4    3.10    1.70
  10   7   4    2.00    1.50
  10   7   4   -0.20    1.90
  11  -7   4   -0.50    1.60
  11  -7   4    5.90    2.50
  11  -7   4   -2.00    2.40
  11  -7   4    0.70    2.10
  11   7   4    4.40    2.30
  11   7   4    1.80    1.50
  11  -8  -4   12.90    3.20
  11  -8  -4   16.70    3.50
  11   8  -4   12.30    2.50
  11   8  -4   19.50    2.80
  10  -8  -4   52.39    4.60
  10  -8  -4   44.90    4.60
  10   8  -4   57.09    3.90
   9  -8  -4    8.40    2.40
   9  -8  -4    5.50    2.20
   9   8  -4    8.80    2.00
   8  -8  -4   31.80    3.50
   8  -8  -4   20.60    2.80
   8   8  -4   29.40    1.60
   8   8  -4   28.60    2.80
   7  -8  -4    1.40    1.60
   7  -8  -4    1.60    1.70
   7   8  -4    1.50    0.70
   7   8  -4    1.60    1.50
   6  -8  -4  101.29    5.10
   6  -8  -4  103.59    5.00
  -6   8   4  104.69    3.80
   6   8  -4  100.89    3.30
   6   8  -4  103.09    4.50
   6   8  -4   99.19    3.70
   5  -8  -4  371.96   11.70
   5  -8  -4  366.46   11.00
   5  -8  -4  386.86   11.80
   5   8  -4  364.66   11.20
   5   8  -4  355.76   10.50
  -5   8   4  376.46   10.70
   5   8  -4  359.16    9.90
   4  -8  -4  245.38    8.30
   4  -8  -4  243.78    8.20
   4  -8  -4  240.68    7.60
   4   8  -4  236.18    7.80
   4   8  -4  238.28    6.60
  -4   8   4  235.48    7.30
   4   8  -4  235.08    6.60
   4   8  -4  229.18    7.20
  -3  -8   4  284.57    7.90
   3  -8  -4  294.57    9.30
   3  -8  -4  289.27    9.30
   3  -8  -4  295.07    8.70
  -3   8   4  287.27    8.70
   3   8  -4  287.97    8.90
   3   8  -4  286.47    7.90
   3   8  -4  296.37    7.60
   2  -8  -4    4.30    1.20
  -2  -8   4    3.40    1.00
  -2  -8   4    5.40    1.00
   2  -8  -4    6.90    1.60
   2  -8  -4    4.70    1.00
  -2   8   4    3.40    1.00
   2   8  -4    7.10    1.20
   2   8  -4    5.10    0.70
  -2   8   4    6.80    1.10
  -1  -8   4  842.52   21.30
   1  -8  -4  807.92   22.70
  -1  -8   4  819.12   22.90
   1  -8  -4  853.21   22.10
  -1  -8   4  827.82   22.30
   1  -8  -4  840.02   22.80
  -1   8   4  846.12   21.50
  -1   8   4  820.82   22.50
   1   8  -4  803.52   22.40
  -1   8   4  824.52   22.50
   1   8  -4  840.62   21.80
   0  -8   4    1.50    0.60
   0  -8   4    3.90    1.20
   0  -8  -4    2.30    0.80
   0  -8  -4    2.20    1.20
   0  -8   4    0.60    0.80
   0   8   4    1.50    0.90
   0   8  -4    1.80    0.70
   0   8   4    1.40    0.50
   0   8  -4    0.60    0.80
   0   8   4    3.10    1.00
   1  -8   4   94.39    3.20
   1  -8   4   92.79    3.80
  -1  -8  -4   90.69    4.00
  -1  -8  -4   97.99    3.30
   1  -8   4   91.09    4.00
   1  -8   4  100.59    4.60
   1   8   4   95.89    3.90
  -1   8  -4   96.29    3.50
   1   8   4   95.39    3.40
   1   8   4   94.49    3.70
   2  -8   4   26.10    2.00
   2  -8   4   25.60    2.70
   2  -8   4   30.90    2.50
  -2  -8  -4   24.40    1.50
   2  -8   4   27.70    1.80
  -2  -8  -4   23.50    2.20
  -2   8  -4   26.70    1.70
   2   8   4   26.20    2.00
   2   8   4   27.80    2.20
   2   8   4   27.70    1.80
   3  -8   4 1097.19   29.80
   3  -8   4 1104.79   30.60
   3  -8   4 1130.09   29.90
   3  -8   4 1122.29   29.60
  -3  -8  -4 1103.49   28.90
  -3  -8  -4 1096.69   30.10
   3   8   4 1119.29   29.70
   3   8   4 1088.29   29.50
   3   8   4 1114.79   29.80
  -3   8  -4 1107.99   29.00
   4  -8   4   29.00    2.30
   4  -8   4   23.20    2.30
  -4  -8  -4   28.30    1.70
   4  -8   4   25.60    2.30
   4  -8   4   28.30    3.10
  -4   8  -4   24.60    1.50
   4   8   4   28.70    2.10
   4   8   4   23.70    2.30
   4   8   4   30.10    2.40
  -5  -8  -4   39.10    2.00
   5  -8   4   41.70    2.90
   5  -8   4   40.00    2.90
   5  -8   4   35.80    3.40
   5  -8   4   39.00    2.80
   5   8   4   43.60    2.90
   5   8   4   37.70    2.30
   5   8   4   39.10    2.70
  -5   8  -4   40.10    1.70
   6  -8   4   10.30    1.90
   6  -8   4   11.10    1.80
   6  -8   4   10.90    1.80
   6  -8   4    6.50    2.00
   6   8   4    9.20    1.40
   6   8   4    8.20    1.60
   6   8   4   11.80    1.80
   7  -8   4    7.90    1.80
   7  -8   4    4.70    2.20
   7  -8   4    4.40    1.60
   7  -8   4    6.40    1.80
   7   8   4    7.60    1.70
   7   8   4    6.60    1.30
   7   8   4    6.00    1.60
   8  -8   4    1.00    1.70
   8  -8   4    2.00    2.10
   8  -8   4    3.80    1.60
   8  -8   4    5.30    2.10
   8   8   4    5.40    1.60
   8   8   4    2.10    1.70
   9  -8   4    2.20    1.50
   9  -8   4   -1.00    1.90
   9  -8   4    0.80    1.70
   9  -8   4   -0.50    1.70
   9   8   4    0.60    1.30
   9   8   4   -1.80    1.40
  10  -8   4   22.60    2.90
  10  -8   4   14.60    2.80
  10  -8   4   13.60    2.90
  10  -8   4   12.30    3.20
  10   8   4   13.20    2.70
  10   8   4   15.50    2.30
  11  -9  -4   -2.40    2.40
  11  -9  -4   -4.90    2.30
  11   9  -4    1.70    1.90
  11   9  -4    2.80    2.00
  10  -9  -4    1.10    2.60
  10  -9  -4   -2.60    2.10
  10   9  -4   -0.10    1.70
   9  -9  -4    0.20    2.00
   9  -9  -4   -3.80    1.70
   9   9  -4    0.50    1.50
   9   9  -4   -0.90    0.80
   8  -9  -4    7.10    2.30
   8  -9  -4    7.10    2.40
   8   9  -4    6.40    1.10
   8   9  -4   11.40    2.10
   7  -9  -4   -0.20    1.60
   7  -9  -4   -0.50    1.70
   7   9  -4    0.30    1.40
   7   9  -4    0.10    0.80
   6  -9  -4  107.29    5.20
   6  -9  -4   99.19    5.20
   6   9  -4   98.19    4.60
   6   9  -4  101.79    3.90
  -6   9   4  109.09    4.10
   5  -9  -4   35.20    2.50
   5  -9  -4   34.70    3.60
   5  -9  -4   35.50    3.40
   5   9  -4   32.50    2.60
   5   9  -4   33.50    2.20
  -5   9   4   34.90    2.20
   5   9  -4   33.10    1.40
   4  -9  -4  593.94   16.70
   4  -9  -4  620.34   17.70
   4  -9  -4  580.44   17.40
   4   9  -4  591.84   16.60
  -4   9   4  617.04   16.70
   4   9  -4  577.74   17.00
   4   9  -4  603.14   15.60
   3  -9  -4  239.28    7.60
  -3  -9   4  239.48    6.70
   3  -9  -4  247.38    8.40
   3  -9  -4  250.47    8.50
   3   9  -4  247.78    6.80
   3   9  -4  241.28    7.90
  -3   9   4  241.28    7.60
   3   9  -4  252.37    6.60
   2  -9  -4   54.29    2.60
   2  -9  -4   55.39    3.30
  -2  -9   4   59.59    2.80
  -2  -9   4   53.69    3.10
   2  -9  -4   54.09    3.40
  -2   9   4   54.39    1.60
   2   9  -4   54.19    2.80
  -2   9   4   57.29    1.60
  -2   9   4   56.29    3.00
   2   9  -4   55.19    2.10
  -2   9   4   57.39    2.80
  -1  -9   4   28.60    2.00
  -1  -9   4   30.10    1.20
   1  -9  -4   25.40    2.40
   1  -9  -4   27.00    1.70
  -1  -9   4   29.90    2.70
  -1   9   4   26.70    2.00
   1   9  -4   27.80    2.10
  -1   9   4   28.40    1.30
  -1   9   4   27.70    2.00
   0  -9  -4   23.50    1.60
   0  -9   4   21.20    2.40
   0  -9   4   22.50    1.90
   0  -9  -4   18.60    2.10
   0  -9   4   21.30    1.30
   0   9  -4   19.60    1.80
   0   9   4   20.70    1.90
   0   9   4   19.70    1.30
   0   9   4   19.60    1.90
  -1  -9  -4  161.98    5.00
   1  -9   4  157.08    6.30
   1  -9   4  163.38    5.70
  -1  -9  -4  152.38    5.80
   1  -9   4  158.58    5.70
   1  -9   4  161.58    5.00
   1   9   4  158.58    5.60
   1   9   4  150.08    5.50
   1   9   4  161.58    5.10
  -1   9  -4  160.38    5.30
  -2  -9  -4  232.68    6.80
   2  -9   4  228.08    7.70
   2  -9   4  234.98    7.70
   2  -9   4  238.48    7.10
  -2  -9  -4  222.08    7.80
   2  -9   4  229.48    8.50
   2   9   4  228.88    7.30
   2   9   4  248.38    7.60
  -2   9  -4  232.98    7.10
   2   9   4  238.38    7.70
   3  -9   4  115.69    4.60
   3  -9   4  104.89    4.50
  -3  -9  -4   95.19    4.50
   3  -9   4  105.59    5.60
  -3  -9  -4   98.89    3.50
   3  -9   4  100.69    4.10
   3   9   4   99.49    4.20
   3   9   4  102.79    4.40
   3   9   4  104.89    4.20
  -3   9  -4  100.09    3.70
   4  -9   4  459.65   13.40
   4  -9   4  445.76   14.60
   4  -9   4  458.15   13.60
   4  -9   4  464.85   13.60
  -4  -9  -4  456.75   12.50
  -4   9  -4  439.66   12.50
   4   9   4  460.75   13.60
   4   9   4  463.45   13.60
   4   9   4  468.95   13.20
  -5  -9  -4    1.00    0.70
   5  -9   4    1.00    1.50
   5  -9   4    0.70    1.20
   5  -9   4    1.20    1.10
   5  -9   4    1.00    1.20
   5   9   4    1.30    1.10
   5   9   4   -0.50    1.00
   5   9   4    1.00    1.00
  -5   9  -4    0.30    0.50
   6  -9   4    1.70    1.40
   6  -9   4   -0.10    1.20
   6  -9   4    3.90    1.40
   6  -9   4    0.00    1.60
   6   9   4    1.10    1.20
   6   9   4    1.90    1.10
   6   9   4    2.50    1.20
   7  -9   4   15.80    2.40
   7  -9   4   12.70    2.60
   7  -9   4   16.80    2.30
   7  -9   4   12.30    2.10
   7   9   4   15.00    2.30
   7   9   4   13.70    1.70
   7   9   4   13.40    2.10
   8  -9   4   -0.30    1.50
   8  -9   4   -1.40    1.80
   8  -9   4   -1.50    1.30
   8  -9   4    0.70    1.70
   8   9   4   -0.50    1.40
   8   9   4   -0.80    1.20
   9  -9   4   -0.70    1.90
   9  -9   4    1.80    1.90
   9  -9   4   -1.10    2.20
   9  -9   4    0.40    1.60
   9   9   4    0.70    1.30
   9   9   4   -1.30    1.50
  10  -9   4    3.30    2.80
  10  -9   4    4.40    2.50
  10  -9   4    8.10    2.20
  10  -9   4    5.70    2.40
  10   9   4    6.50    2.30
  10   9   4    7.50    1.80
  11 -10  -4   -1.90    2.40
  11 -10  -4    3.60    3.30
  11  10  -4    1.30    1.90
  10 -10  -4   11.10    3.20
  10 -10  -4   21.60    3.90
  10  10  -4   19.30    2.90
   9 -10  -4    3.80    2.50
   9 -10  -4    3.40    2.40
   9  10  -4    3.50    1.90
   9  10  -4    5.00    1.00
   8 -10  -4    5.40    2.20
   8 -10  -4   11.20    2.70
   8  10  -4    8.40    2.00
   8  10  -4    9.20    1.30
   7 -10  -4   10.60    2.40
   7 -10  -4    7.70    2.30
   7  10  -4   12.20    1.50
   7  10  -4   13.30    2.10
   6 -10  -4   34.00    3.40
   6 -10  -4   42.40    3.00
   6 -10  -4   35.90    3.90
   6  10  -4   38.90    3.00
   6  10  -4   40.60    2.40
   5 -10  -4   74.09    4.50
   5 -10  -4   71.39    3.50
   5 -10  -4   70.89    4.70
   5  10  -4   70.59    3.30
   5  10  -4   72.09    3.80
  -5  10   4   72.69    3.40
   4 -10  -4  468.25   14.40
   4 -10  -4  483.15   13.70
   4 -10  -4  482.35   14.70
   4  10  -4  472.05   12.40
   4  10  -4  462.45   14.00
  -4  10   4  474.15   13.60
   4  10  -4  468.05   13.60
   3 -10  -4   99.29    4.80
   3 -10  -4   92.69    4.90
   3 -10  -4   97.89    3.90
  -3  10   4   98.39    4.10
   3  10  -4   96.29    4.20
  -3  10   4   97.49    4.20
   3  10  -4  100.09    4.10
   2 -10  -4  165.38    6.40
   2 -10  -4  165.98    6.50
  -2 -10   4  178.18    5.10
   2 -10  -4  160.68    5.40
  -2 -10   4  159.18    6.30
  -2  10   4  165.98    4.50
   2  10  -4  169.28    6.00
  -2  10   4  158.08    5.90
  -2  10   4  164.08    4.50
  -2  10   4  166.78    5.90
  -1 -10   4  201.78    6.70
   1 -10  -4  207.58    6.40
  -1 -10   4  210.78    7.60
   1 -10  -4  200.18    7.20
   1 -10  -4  207.68    7.40
  -1 -10   4  206.08    5.80
  -1  10   4  207.88    5.90
  -1  10   4  208.88    7.00
  -1  10   4  207.38    6.90
   1  10  -4  208.18    6.90
   0 -10   4  126.19    4.80
   0 -10   4  130.29    4.10
   0 -10   4  124.09    5.70
   0 -10  -4  126.59    5.20
   0 -10  -4  125.59    4.30
   0  10   4  127.49    4.20
   0  10  -4  126.39    4.70
   0  10   4  131.59    4.90
   0  10   4  130.99    5.00
   1 -10   4  182.18    7.40
  -1 -10  -4  191.08    6.90
   1 -10   4  193.58    5.90
  -1 -10  -4  194.08    5.80
   1 -10   4  183.08    6.70
   1 -10   4  189.28    6.60
  -1  10  -4  189.88    6.30
   1  10   4  207.28    6.80
   1  10   4  188.58    6.10
   1  10   4  194.58    6.60
  -2 -10  -4  169.58    6.50
  -2 -10  -4  177.08    5.40
   2 -10   4  182.28    7.40
   2 -10   4  175.78    6.40
   2 -10   4  174.18    5.80
   2 -10   4  188.78    6.60
  -2  10  -4  175.58    5.80
   2  10   4  183.38    6.30
   2  10   4  184.28    6.50
   2  10   4  172.18    6.00
   3 -10   4  222.68    8.90
   3 -10   4  226.18    7.50
  -3 -10  -4  231.18    6.80
  -3 -10  -4  240.18    8.30
   3 -10   4  235.08    8.00
   3 -10   4  240.68    8.00
  -3  10  -4  233.28    7.20
   3  10   4  238.38    7.70
   3  10   4  243.78    7.70
   3  10   4  242.98    8.10
   4 -10   4    5.20    1.50
   4 -10   4    2.80    1.80
   4 -10   4    3.60    1.40
   4 -10   4    5.10    1.40
  -4 -10  -4    3.30    0.80
  -4 -10  -4    3.40    1.40
   4  10   4    3.00    1.20
  -4  10  -4    3.60    0.90
   4  10   4    3.00    1.30
   4  10   4    2.70    1.20
   5 -10   4    1.90    1.50
   5 -10   4    1.40    1.70
   5 -10   4    3.40    1.50
  -5 -10  -4    5.90    0.90
   5 -10   4    4.30    1.40
  -5  10  -4    4.00    0.80
   5  10   4    6.30    1.40
   5  10   4    2.80    1.20
   5  10   4    4.90    1.50
   6 -10   4   65.69    4.10
   6 -10   4   70.69    4.00
   6 -10   4   69.79    5.40
   6 -10   4   62.29    3.90
   6  10   4   71.19    4.20
   6  10   4   64.49    3.40
   6  10   4   65.69    3.80
   7 -10   4    1.10    2.00
   7 -10   4   -1.20    1.40
   7 -10   4   -1.40    1.60
   7 -10   4    0.60    1.60
   7  10   4    0.40    1.40
   7  10   4    0.40    1.30
   7  10   4   -0.90    1.10
   8 -10   4    3.40    2.60
   8 -10   4   10.40    2.30
   8 -10   4    5.10    2.00
   8 -10   4    9.30    2.40
   8  10   4    4.40    1.70
   8  10   4    4.00    1.80
   9 -10   4    6.30    2.20
   9 -10   4    8.70    2.70
   9 -10   4   10.60    2.40
   9 -10   4    4.90    2.80
   9  10   4    9.50    2.00
   9  10   4   10.40    2.50
  10 -10   4   10.10    3.70
  10 -10   4   12.90    2.80
  10 -10   4   21.10    3.50
  10 -10   4   16.40    2.70
  10  10   4   14.60    2.40
  10  10   4   15.10    3.10
  10 -11  -4    0.70    2.60
  10 -11  -4    4.60    3.10
  10  11  -4    4.90    2.20
   9 -11  -4   -3.10    2.30
   9 -11  -4   -0.90    2.30
   9  11  -4   -0.70    0.80
   9  11  -4   -1.00    1.70
   8 -11  -4   -1.50    1.90
   8 -11  -4    2.10    2.30
   8  11  -4    2.30    1.00
   8  11  -4    5.30    1.90
   7 -11  -4   -1.70    2.10
   7 -11  -4    1.20    1.90
   7  11  -4    0.40    1.60
   7  11  -4    1.00    1.00
   6 -11  -4   16.60    2.80
   6 -11  -4   13.80    2.00
   6 -11  -4   11.10    2.60
   6  11  -4   13.80    2.20
   6  11  -4   12.80    1.60
   5 -11  -4   14.00    2.60
   5 -11  -4   12.40    2.00
   5 -11  -4    8.60    2.10
  -5  11   4   13.70    1.80
   5  11  -4   12.60    2.00
   5  11  -4   10.60    1.50
   4 -11  -4  389.06   12.50
   4 -11  -4  385.16   11.60
   4 -11  -4  400.86   12.80
  -4  11   4  376.16   11.60
   4  11  -4  389.76   11.60
   4  11  -4  389.56   12.00
   3 -11  -4   10.00    2.10
   3 -11  -4   11.20    1.60
   3 -11  -4   10.90    2.20
   3  11  -4   10.00    1.60
  -3  11   4   11.70    1.70
  -3  11   4   12.40    1.80
   3  11  -4   11.00    1.90
   2 -11  -4  219.08    7.70
   2 -11  -4  204.98    6.70
   2 -11  -4  208.38    7.70
  -2 -11   4  203.08    7.80
   2  11  -4  214.78    7.20
  -2  11   4  209.68    7.20
  -2  11   4  210.78    5.80
  -2  11   4  208.68    7.10
   2  11  -4  217.68    7.20
   1 -11  -4   49.10    3.60
  -1 -11   4   50.39    2.00
  -1 -11   4   50.59    3.70
   1 -11  -4   52.99    3.50
   1 -11  -4   52.79    2.60
  -1  11   4   52.29    2.10
  -1  11   4   52.89    3.00
   1  11  -4   56.69    3.10
  -1  11   4   56.39    3.10
   0 -11   4    1.40    1.10
   0 -11  -4   -0.60    0.80
   0 -11  -4   -0.20    1.40
   0 -11   4    0.10    0.80
   0 -11   4   -1.30    1.40
   0  11   4    1.70    1.20
   0  11  -4    0.60    1.00
   0  11   4    0.30    1.20
   0  11   4   -0.40    0.60
   1 -11   4  357.36   12.30
  -1 -11  -4  377.56   10.50
   1 -11   4  393.96   11.60
  -1 -11  -4  360.06   11.60
   1 -11   4  381.96   10.70
   1  11   4  372.96   10.80
   1  11   4  373.26   11.40
  -1  11  -4  362.36   11.10
   1  11   4  401.36   11.70
  -2 -11  -4  210.28    6.30
   2 -11   4  211.48    6.80
  -2 -11  -4  202.28    7.50
   2 -11   4  220.98    7.50
   2 -11   4  204.98    8.30
   2 -11   4  218.28    7.50
   2  11   4  204.58    6.90
   2  11   4  211.38    7.20
  -2  11  -4  209.18    6.80
   2  11   4  217.98    7.50
  -3 -11  -4   -0.30    1.30
   3 -11   4    1.30    1.10
   3 -11   4    0.20    1.80
  -3 -11  -4    1.00    0.60
   3 -11   4    2.30    1.40
   3 -11   4    2.30    1.40
   3  11   4    1.60    1.10
   3  11   4    0.40    1.00
   3  11   4    0.70    1.20
  -3  11  -4    0.00    0.90
   4 -11   4   14.20    1.90
   4 -11   4   14.20    2.10
   4 -11   4   13.70    2.50
  -4 -11  -4   14.00    2.20
  -4 -11  -4   13.20    1.10
   4 -11   4   14.20    2.00
   4  11   4   13.00    1.90
  -4  11  -4   14.60    1.50
   4  11   4   10.70    1.70
   4  11   4   18.80    2.20
   5 -11   4    2.40    1.50
   5 -11   4    1.50    1.50
   5 -11   4    2.30    2.20
   5 -11   4   -0.10    1.40
  -5  11  -4    2.50    0.80
   5  11   4    2.40    1.40
   5  11   4    2.00    1.50
   5  11   4    1.70    1.30
   6 -11   4    0.30    1.50
   6 -11   4    0.90    1.60
   6 -11   4   -1.50    2.10
   6 -11   4    0.90    1.50
   6  11   4   -0.20    1.30
   6  11   4   -1.40    1.10
   6  11   4    0.40    1.20
   7 -11   4    1.10    2.20
   7 -11   4    3.90    1.90
   7 -11   4    4.00    1.90
   7 -11   4    0.00    1.70
   7  11   4    2.50    1.50
   7  11   4    5.90    1.80
   7  11   4    2.80    1.60
   8 -11   4   12.30    2.50
   8 -11   4   11.30    2.70
   8 -11   4    5.50    2.80
   8 -11   4   10.00    2.30
   8  11   4   11.30    2.40
   8  11   4   13.60    2.20
   9 -11   4   -3.20    2.70
   9 -11   4    1.60    2.00
   9 -11   4    0.20    2.20
   9 -11   4   -2.50    2.10
   9  11   4    0.80    1.60
   9  11   4    2.00    1.90
  10 -12  -4   23.80    4.40
  10 -12  -4   33.00    3.60
  10 -12  -4   27.60    4.30
  10  12  -4   38.30    4.00
   9 -12  -4   -4.10    2.30
   9 -12  -4   -4.70    2.40
   9  12  -4   -1.80    0.90
   9  12  -4    2.10    1.90
   8 -12  -4   -0.50    1.50
   8 -12  -4   -1.20    2.30
   8 -12  -4   -2.40    2.10
   8  12  -4   -0.10    1.60
   8  12  -4   -0.90    0.90
   7 -12  -4    2.70    2.60
   7 -12  -4    7.60    1.80
   7 -12  -4    0.70    2.30
   7  12  -4    3.00    1.20
   7  12  -4    2.10    1.80
   6 -12  -4   89.69    5.90
   6 -12  -4   86.99    5.30
   6 -12  -4  100.69    4.70
   6  12  -4   94.19    5.00
   6  12  -4   94.59    4.20
   5 -12  -4   49.30    4.50
   5 -12  -4   51.99    3.30
   5 -12  -4   43.30    3.90
  -5  12   4   51.19    3.10
   5  12  -4   49.00    3.40
   5  12  -4   46.10    2.90
   4 -12  -4   31.60    3.50
   4 -12  -4   37.30    3.80
   4 -12  -4   33.80    2.70
   4  12  -4   35.60    2.90
   4  12  -4   37.10    2.70
  -4  12   4   32.30    2.70
   3 -12  -4    3.70    1.80
   3 -12  -4    6.40    1.50
   3 -12  -4    6.70    2.10
   3  12  -4    8.70    1.60
   3  12  -4    4.10    1.50
  -3  12   4    4.10    1.50
  -3  12   4    6.00    1.60
   2 -12  -4  413.76   11.80
  -2 -12   4  385.26   13.00
   2 -12  -4  414.96   12.80
  -2 -12   4  405.76   11.00
   2 -12  -4  428.56   13.20
  -2  12   4  405.76   12.40
   2  12  -4  423.66   12.50
  -2  12   4  395.06   10.90
   2  12  -4  405.96   12.30
  -2  12   4  390.06   12.30
   1 -12  -4  248.78    8.70
  -1 -12   4  233.38    8.90
   1 -12  -4  243.88    7.50
  -1 -12   4  238.58    6.90
   1 -12  -4  247.68    8.90
  -1  12   4  241.18    7.00
   1  12  -4  243.08    8.10
  -1  12   4  245.68    8.20
   1  12  -4  235.28    8.10
  -1  12   4  242.18    8.10
   0 -12   4    1.00    1.50
   0 -12  -4    1.00    0.90
   0 -12   4    0.50    0.80
   0 -12  -4    1.70    1.60
   0  12   4    0.50    1.30
   0  12   4    1.70    1.40
   0  12  -4    1.30    1.20
   0  12   4    1.70    0.70
  -1 -12  -4    9.40    2.00
   1 -12   4    6.30    2.10
  -1 -12  -4    9.00    1.20
   1 -12   4    8.10    1.40
   1 -12   4    8.70    1.60
  -1  12  -4    8.20    1.50
   1  12   4    5.30    1.10
   1  12   4    7.20    1.70
   1  12   4    8.60    1.70
  -2 -12  -4  204.08    7.70
   2 -12   4  213.08    7.60
   2 -12   4  206.68    8.50
  -2 -12  -4  215.78    6.30
   2 -12   4  209.08    6.90
   2  12   4  218.78    7.10
  -2  12  -4  207.48    7.00
   2  12   4  219.08    7.50
   2  12   4  214.78    7.60
   3 -12   4    2.70    1.50
   3 -12   4    2.90    2.00
  -3 -12  -4    3.50    0.70
  -3 -12  -4    2.90    1.50
   3 -12   4    2.90    1.30
   3 -12   4    4.00    1.50
   3  12   4    3.20    1.40
  -3  12  -4    2.70    1.00
   3  12   4    4.80    1.50
   3  12   4    3.40    1.10
   4 -12   4   18.10    2.30
   4 -12   4   13.70    2.90
  -4 -12  -4   15.00    2.30
   4 -12   4   14.60    2.00
   4 -12   4   15.00    2.20
  -4  12  -4   14.20    1.60
   4  12   4   12.50    1.80
   4  12   4   14.00    2.10
   4  12   4   12.60    2.10
   5 -12   4   -1.10    2.00
   5 -12   4    1.10    1.50
   5 -12   4    0.90    1.50
   5 -12   4    1.70    1.50
   5  12   4    0.20    1.30
   5  12   4    0.90    1.30
  -5  12  -4    0.50    0.80
   5  12   4    1.70    1.40
   6 -12   4   15.40    2.50
   6 -12   4   14.90    3.10
   6 -12   4   22.00    2.70
   6 -12   4   15.90    2.40
   6  12   4   18.50    2.30
   6  12   4   17.80    2.50
   6  12   4   16.50    2.40
   7 -12   4    3.10    1.90
   7 -12   4   -2.90    2.40
   7 -12   4    1.20    1.90
   7 -12   4   -2.30    1.70
   7  12   4    0.20    1.40
   7  12   4    1.80    1.60
   7  12   4    3.20    1.70
   8 -12   4   10.20    3.30
   8 -12   4   17.00    2.80
   8 -12   4   13.20    2.60
   8 -12   4   12.80    2.70
   8  12   4   13.20    2.60
   8  12   4   12.50    2.30
   9 -12   4   13.10    2.70
   9 -12   4   10.40    3.00
   9 -12   4    4.90    3.30
   9 -12   4    5.90    2.50
   9  12   4    9.90    2.20
   9  12   4   11.00    2.70
   9 -13  -4   -0.20    2.80
   9 -13  -4    9.80    2.30
   9 -13  -4   -1.40    3.00
   9  13  -4    3.80    2.30
   9  13  -4    4.50    1.30
   8 -13  -4    1.80    2.60
   8 -13  -4    5.80    1.90
   8 -13  -4   -0.70    2.60
   8  13  -4    2.10    1.20
   8  13  -4    4.50    2.00
   7 -13  -4   22.10    3.40
   7 -13  -4   29.90    4.10
   7 -13  -4   34.60    3.10
   7  13  -4   27.90    3.20
   7  13  -4   26.90    2.50
   6 -13  -4   -0.90    2.10
   6 -13  -4   -0.90    1.90
   6 -13  -4    1.10    1.60
   6  13  -4   -0.90    1.20
   6  13  -4    1.80    1.80
   5 -13  -4    4.60    1.70
   5 -13  -4    1.20    2.20
   5 -13  -4    1.80    1.90
  -5  13   4    1.50    1.30
   5  13  -4    3.00    1.40
   5  13  -4    3.20    1.70
   4 -13  -4    2.80    2.10
   4 -13  -4    1.70    1.40
   4 -13  -4    1.70    1.80
   4  13  -4    2.00    1.30
  -4  13   4    2.70    1.30
   4  13  -4    3.20    1.70
   3 -13  -4    8.60    2.10
   3 -13  -4   11.20    2.40
   3 -13  -4   11.90    1.70
  -3  13   4   12.10    2.00
  -3  13   4   11.70    2.00
   3  13  -4   10.80    2.00
   3  13  -4   11.80    1.90
   2 -13  -4   32.80    3.30
   2 -13  -4   31.10    2.30
  -2 -13   4   27.60    3.10
   2 -13  -4   34.10    3.70
  -2  13   4   32.50    2.80
   2  13  -4   33.90    2.80
  -2  13   4   37.80    3.00
   2  13  -4   35.00    2.90
  -1 -13   4   12.70    2.20
   1 -13  -4   16.20    1.70
   1 -13  -4   14.80    2.40
  -1 -13   4   17.50    1.30
   1 -13  -4   11.00    2.00
  -1  13   4   16.20    2.20
  -1  13   4   14.40    2.10
   1  13  -4   14.70    2.00
   1  13  -4   14.70    2.10
  -1  13   4   18.20    1.40
   0 -13  -4   79.89    4.40
   0 -13   4   81.69    3.30
   0 -13  -4   77.19    3.20
   0 -13   4   76.39    4.90
   0  13  -4   84.69    4.00
   0  13   4   83.19    4.10
   0  13  -4   83.99    4.30
   0  13   4   89.29    4.40
   0  13   4   83.19    3.30
  -1 -13  -4   61.29    2.70
   1 -13   4   64.79    3.10
  -1 -13  -4   65.79    4.10
   1 -13   4   67.79    4.90
   1  13   4   67.29    3.80
   1  13   4   71.19    4.00
   1  13   4   65.09    3.10
  -1  13  -4   65.59    3.80
  -1  13  -4   58.79    3.30
  -2 -13  -4   32.30    3.00
   2 -13   4   38.00    3.10
   2 -13   4   31.20    2.50
   2 -13   4   36.50    4.30
  -2 -13  -4   34.20    1.80
  -2  13  -4   32.00    2.50
   2  13   4   35.60    3.00
   2  13   4   33.00    2.40
   2  13   4   40.70    3.20
   3 -13   4    1.70    1.40
   3 -13   4    0.80    1.30
  -3 -13  -4    0.40    1.30
   3 -13   4   -0.70    1.30
   3 -13   4    2.00    2.10
   3  13   4    1.50    1.00
   3  13   4    2.30    1.60
  -3  13  -4    3.00    1.10
   3  13   4    0.70    1.30
   4 -13   4   -1.10    1.50
   4 -13   4   -1.30    1.30
   4 -13   4   -1.40    2.00
  -4 -13  -4   -0.10    1.30
   4 -13   4   -1.60    1.30
  -4  13  -4    0.20    0.80
   4  13   4   -0.90    1.00
   4  13   4   -1.00    1.30
   4  13   4    0.00    1.40
   5 -13   4    5.90    1.90
   5 -13   4    6.80    2.00
   5 -13   4    5.10    2.60
   5 -13   4    9.80    2.20
   5  13   4    9.10    2.00
   5  13   4    7.90    1.80
   5  13   4    5.20    1.60
  -5  13  -4    9.20    2.10
   6 -13   4   -1.00    1.70
   6 -13   4    0.70    2.50
   6 -13   4    1.50    1.70
   6 -13   4   -1.20    1.60
   6  13   4    0.90    1.60
   6  13   4    0.80    1.40
  -6  13  -4    2.60    1.70
   6  13   4    3.10    1.70
   7 -13   4    1.40    2.00
   7 -13   4   -1.90    2.60
   7 -13   4   -2.00    1.70
   7 -13   4    0.30    1.80
   7  13   4    1.40    1.50
   7  13   4    1.10    1.60
   7  13   4    1.80    1.60
   8 -13   4   -2.20    2.80
   8 -13   4    7.80    2.50
   8 -13   4    8.00    2.50
   8 -13   4    4.20    2.20
   8  13   4    3.50    2.10
   8  13   4    5.20    2.00
   9 -13   4    3.20    2.70
   9 -13   4    6.00    2.40
   9 -13   4   -4.70    2.90
   9 -13   4    1.20    2.30
   9  13   4    3.00    1.90
   9  13   4    5.70    2.30
   9 -14  -4   13.20    2.60
   9 -14  -4    1.70    3.10
   9 -14  -4    1.80    3.00
   9  14  -4    6.20    2.20
   9  14  -4   10.30    1.70
   8 -14  -4    0.70    2.90
   8 -14  -4    7.40    2.10
   8 -14  -4    5.70    3.40
   8  14  -4    6.30    1.60
   8  14  -4   11.60    2.70
   7 -14  -4   -0.40    2.40
   7 -14  -4    3.20    2.90
   7 -14  -4    4.30    1.90
   7  14  -4    2.50    1.40
   7  14  -4    3.10    2.10
   6 -14  -4    1.00    2.30
   6 -14  -4   -0.30    2.40
   6 -14  -4    4.90    1.70
   6  14  -4    2.30    1.40
   6  14  -4    4.90    2.10
   5 -14  -4   21.80    3.20
   5 -14  -4   21.50    2.60
   5 -14  -4   22.00    3.40
  -5  14   4   22.00    2.50
   5  14  -4   21.30    2.40
   5  14  -4   22.70    2.80
   4 -14  -4   13.50    2.60
   4 -14  -4   16.40    2.10
   4 -14  -4   12.60    2.90
  -4  14   4   14.60    2.10
   4  14  -4   19.20    2.60
   4  14  -4   16.60    2.20
   3 -14  -4    2.00    2.10
   3 -14  -4   -1.00    1.20
   3 -14  -4    1.20    1.70
   3  14  -4    1.80    1.40
  -3  14   4    3.40    1.60
  -3  14   4    1.40    1.50
   3  14  -4    2.80    1.60
  -2 -14   4  113.49    6.20
   2 -14  -4  118.49    5.80
   2 -14  -4  111.59    4.60
   2 -14  -4  127.79    6.30
  -2  14   4  119.69    5.40
   2  14  -4  117.39    5.30
  -2  14   4  128.59    5.60
   2  14  -4  125.29    5.40
   1 -14  -4   24.60    2.90
   1 -14  -4   27.50    3.30
   1 -14  -4   20.60    1.90
  -1 -14   4   17.60    2.60
  -1  14   4   19.80    2.50
   1  14  -4   21.50    2.50
   1  14  -4   22.70    2.60
  -1  14   4   21.30    2.70
   0 -14  -4   22.30    1.90
   0 -14   4   25.30    2.90
   0 -14   4   22.40    2.90
   0 -14  -4   26.50    3.10
   0  14  -4   27.30    2.90
   0  14   4   23.80    2.70
   0  14   4   22.80    1.80
   0  14   4   26.50    2.90
   0  14  -4   24.90    2.60
   1 -14   4    6.50    2.10
   1 -14   4    4.20    1.30
  -1 -14  -4    8.00    2.10
  -1 -14  -4    7.30    1.20
   1  14   4    4.20    1.60
  -1  14  -4    7.10    1.70
   1  14   4    5.50    1.20
   1  14   4    5.80    1.80
  -1  14  -4    6.40    1.90
  -2 -14  -4   40.30    3.50
   2 -14   4   38.60    2.80
   2 -14   4   38.70    4.30
  -2  14  -4   43.10    3.60
   2  14   4   37.90    2.70
  -2  14  -4   40.00    2.80
   2  14   4   40.60    3.10
   2  14   4   40.60    3.20
   3 -14   4    0.00    1.40
   3 -14   4    0.90    1.50
   3 -14   4    0.30    2.00
  -3 -14  -4    3.20    1.60
   3  14   4    3.20    1.60
   3  14   4    3.20    1.20
  -3  14  -4    5.00    1.40
  -3  14  -4    0.50    1.60
   3  14   4    2.00    1.60
   4 -14   4    5.80    2.00
  -4 -14  -4    6.90    1.80
   4 -14   4    5.10    2.60
   4 -14   4    7.50    1.80
   4 -14   4    5.20    1.80
   4  14   4    8.00    2.00
  -4  14  -4    6.80    1.40
   4  14   4    4.70    1.50
  -4  14  -4    6.40    2.00
   4  14   4    7.80    2.00
   5 -14   4    0.40    2.50
   5 -14   4    0.10    1.60
   5 -14   4   -0.20    1.70
   5 -14   4    1.00    1.90
   5  14   4   -0.90    1.50
  -5  14  -4   -0.20    1.60
   5  14   4    0.70    1.40
   5  14   4    0.80    1.50
   6 -14   4   -1.30    1.70
   6 -14   4   -0.80    1.70
   6 -14   4   -2.10    1.70
   6 -14   4   -0.30    2.60
  -6  14  -4    0.50    1.60
   6  14   4    0.30    1.60
   6  14   4   -0.40    1.60
   6  14   4    0.40    1.40
   7 -14   4    2.30    2.10
   7 -14   4    4.90    2.20
   7 -14   4    0.00    2.20
   7 -14   4   -4.50    2.90
   7  14   4    2.90    1.80
   7  14   4    2.10    1.80
   7  14   4    3.50    1.80
   8 -14   4    3.90    3.90
   8 -14   4   12.70    3.10
   8 -14   4   11.90    2.80
   8 -14   4   15.20    2.90
   8  14   4   11.40    2.40
   8  14   4   13.80    2.60
   8 -15  -4   -4.60    2.80
   8 -15  -4    8.20    2.30
   8 -15  -4   -3.50    3.00
   8  15  -4    0.10    1.90
   8  15  -4   -0.20    1.40
   7 -15  -4    1.40    2.50
   7 -15  -4    6.40    2.10
   7 -15  -4    0.60    2.90
   7  15  -4    2.00    2.10
   7  15  -4    1.50    1.40
   6 -15  -4    1.50    2.50
   6 -15  -4   -1.20    2.50
   6 -15  -4    1.50    1.80
   6  15  -4    0.30    1.40
   6  15  -4   -0.10    1.70
   5 -15  -4   24.00    2.60
   5 -15  -4   24.10    3.80
   5 -15  -4   20.30    3.10
   5  15  -4   27.10    3.10
   5  15  -4   25.90    2.70
   4 -15  -4    2.90    2.10
   4 -15  -4    4.20    1.70
   4 -15  -4    3.70    2.40
  -4  15   4    3.40    1.70
   4  15  -4    1.90    1.50
  -4  15   4    3.20    1.70
   4  15  -4    4.80    2.10
   3 -15  -4   20.60    3.00
   3 -15  -4   23.40    3.30
   3 -15  -4   20.30    2.30
   3  15  -4   17.00    2.50
  -3  15   4   21.80    2.70
  -3  15   4   21.30    2.70
   3  15  -4   18.90    2.40
   2 -15  -4   39.70    3.70
   2 -15  -4   32.30    2.50
  -2 -15   4   35.70    3.80
   2 -15  -4   38.10    4.10
  -2  15   4   29.50    3.00
  -2  15   4   38.20    3.40
   2  15  -4   34.90    3.20
   2  15  -4   37.50    3.20
   1 -15  -4   18.10    2.90
  -1 -15   4   14.40    2.70
   1 -15  -4   14.30    2.50
   1 -15  -4   13.90    1.70
  -1  15   4   17.00    2.40
   1  15  -4   16.70    2.50
   1  15  -4   17.20    2.50
  -1  15   4   14.00    2.30
   0 -15   4  107.89    6.20
   0 -15  -4  111.19    5.70
   0 -15  -4  106.69    4.20
   0  15  -4  110.69    5.30
   0  15  -4  110.59    5.00
   0  15   4  110.89    5.40
   0  15   4  104.99    5.20
   1 -15   4   22.70    3.20
  -1 -15  -4   26.00    3.00
   1  15   4   29.90    3.10
  -1  15  -4   28.30    3.10
   1  15   4   27.30    2.20
  -1  15  -4   30.20    2.90
   1  15   4   32.10    3.20
   2 -15   4   12.30    2.70
   2 -15   4   15.00    2.20
  -2 -15  -4   20.00    2.70
   2  15   4   12.70    1.70
  -2  15  -4   16.00    2.60
   2  15   4   13.60    2.30
  -2  15  -4   13.10    2.00
   2  15   4   18.40    2.60
  -3 -15  -4    0.60    1.50
   3 -15   4   -1.60    2.20
   3 -15   4   -2.90    1.30
   3  15   4   -0.50    1.60
  -3  15  -4    0.10    1.20
   3  15   4   -0.10    1.60
  -3  15  -4   -1.60    1.60
   3  15   4    0.20    1.10
  -4 -15  -4    2.50    1.60
   4 -15   4   -1.50    2.30
   4 -15   4   -2.00    1.60
  -4  15  -4    1.30    1.10
  -4  15  -4    0.60    1.70
   4  15   4    0.90    1.60
   4  15   4    2.40    1.30
   4  15   4    1.40    1.80
   5 -15   4   14.50    2.40
   5 -15   4   18.10    2.80
   5 -15   4   13.90    3.50
   5  15   4   22.10    2.90
   5  15   4   13.60    2.50
   5  15   4   16.10    2.30
  -5  15  -4   16.90    2.60
   6 -15   4   -0.50    2.00
   6 -15   4    0.70    3.00
   6 -15   4    5.70    2.10
   6  15   4    4.20    1.80
   6  15   4    9.20    2.40
  -6  15  -4    7.60    2.20
   6  15   4    7.70    2.10
   7 -15   4    1.30    3.70
   7 -15   4    0.80    2.20
   7 -15   4    4.70    2.20
   7  15   4    6.20    2.20
   7  15   4    4.10    2.10
   7  15   4    6.80    2.20
   8 -16  -4    1.70    2.00
   8 -16  -4   -6.80    2.80
   8 -16  -4   -8.20    3.00
   8  16  -4    0.90    2.20
   8  16  -4   -2.60    1.30
   7 -16  -4   -4.70    2.90
   7 -16  -4    2.10    2.00
   7 -16  -4   -3.10    2.50
   7  16  -4    1.00    1.90
   7  16  -4    1.10    1.40
   6 -16  -4    8.50    2.10
   6 -16  -4    7.90    2.70
   6 -16  -4    2.70    2.90
   6  16  -4    7.10    2.30
   6  16  -4    6.40    1.80
   5 -16  -4   43.60    3.50
   5 -16  -4   36.90    4.30
   5 -16  -4   40.40    4.60
   5  16  -4   50.19    4.20
   5  16  -4   45.40    3.70
   4 -16  -4    0.00    1.90
   4 -16  -4    0.10    2.40
   4 -16  -4   -0.30    1.50
   4  16  -4    0.30    1.70
  -4  16   4   -0.90    1.70
   4  16  -4    0.90    1.60
  -4  16   4   -1.30    1.20
   3 -16  -4   12.10    1.90
   3 -16  -4   10.10    2.50
   3 -16  -4   11.10    2.70
  -3  16   4    9.20    2.30
   3  16  -4    6.90    2.20
   3  16  -4   10.70    2.10
  -3  16   4    8.50    2.00
   2 -16  -4    1.50    1.70
   2 -16  -4    1.60    2.00
   2 -16  -4   -0.50    1.10
   2  16  -4    3.20    1.90
   2  16  -4   -0.10    1.60
  -2  16   4    1.00    1.70
  -2  16   4   -2.00    1.50
   1 -16  -4   53.89    4.20
  -1 -16   4   56.39    4.70
   1 -16  -4   56.99    4.70
  -1  16   4   54.29    3.80
   1  16  -4   55.89    4.10
  -1  16   4   50.79    3.80
   1  16  -4   54.49    3.80
   0 -16  -4    1.20    1.90
   0 -16   4   -0.70    1.70
   0  16  -4   -1.20    1.50
   0  16  -4   -0.40    1.70
   0  16   4    0.80    1.80
   0  16   4   -0.40    1.70
  -1 -16  -4    4.60    2.00
   1 -16   4    2.20    2.00
  -1  16  -4    4.60    2.00
  -1  16  -4    3.20    1.70
   1  16   4    2.70    2.00
   1  16   4    4.60    1.90
  -2 -16  -4    0.00    1.50
   2 -16   4   -0.60    2.00
  -2  16  -4   -1.20    1.60
   2  16   4    2.20    1.10
  -2  16  -4    0.90    1.40
   2  16   4   -1.30    1.60
   2  16   4    0.70    1.60
  -3 -16  -4   46.30    3.80
   3 -16   4   43.80    5.10
  -3  16  -4   44.80    3.20
   3  16   4   52.19    4.00
   3  16   4   40.90    3.90
  -3  16  -4   47.20    4.10
   3  16   4   39.90    3.10
   4 -16   4   -1.80    2.60
  -4 -16  -4    4.00    1.90
  -4  16  -4    1.60    2.00
   4  16   4    2.20    1.50
   4  16   4    1.00    1.80
   4  16   4    3.30    1.90
  -4  16  -4    0.30    1.20
   5 -16   4    3.60    2.30
   5 -16   4    2.20    2.90
   5  16   4    7.70    2.30
  -5  16  -4    8.40    2.30
   5  16   4    7.60    2.30
   5  16   4    7.40    1.80
   6 -16   4   -6.40    1.80
   6 -16   4   -2.40    2.90
   6 -16   4    1.30    1.70
   6  16   4    0.50    1.90
   6  16   4    1.70    1.60
   6  16   4   -2.00    1.80
   7 -16   4   -2.40    2.30
   7 -16   4   -4.90    3.50
   7  16   4    1.30    2.00
   7  16   4    0.20    1.90
   7  16   4    3.10    1.90
   7 -17  -4   -2.30    2.90
   7 -17  -4    1.00    1.90
   7 -17  -4   -2.60    2.60
   7  17  -4   -0.60    2.00
   7  17  -4    0.80    1.60
   6 -17  -4   -2.70    3.00
   6 -17  -4    4.00    2.70
   6 -17  -4    1.10    1.90
   6  17  -4    1.80    2.00
   6  17  -4    2.50    1.70
   5 -17  -4    1.90    2.20
   5 -17  -4   -0.60    1.70
   5 -17  -4   -1.90    2.50
   5  17  -4    2.10    2.00
   5  17  -4    1.70    1.70
   4 -17  -4    2.60    1.70
   4 -17  -4    4.60    2.60
   4 -17  -4    2.20    2.60
  -4  17   4    4.70    2.10
  -4  17   4    1.50    1.70
   4  17  -4    5.50    2.00
   4  17  -4   -2.00    1.90
   3 -17  -4    0.20    1.90
   3 -17  -4    0.60    2.30
   3 -17  -4   -0.40    1.30
  -3  17   4    2.50    1.80
   3  17  -4    1.80    1.80
   3  17  -4    1.20    1.80
  -3  17   4   -0.20    1.60
   2 -17  -4    2.30    2.00
   2 -17  -4    0.30    2.00
  -2  17   4   -0.60    1.60
  -2  17   4   -0.80    1.50
   2  17  -4    4.10    1.90
   2  17  -4   -0.20    1.60
   1 -17  -4   -2.50    1.80
  -1 -17   4    1.10    1.80
   1  17  -4    0.50    1.80
  -1  17   4    0.20    1.70
   1  17  -4   -0.70    1.60
  -1  17   4    1.00    1.70
   0 -17  -4    7.50    2.30
   0 -17   4    7.20    2.30
   0  17   4    7.20    2.20
   0  17   4    9.50    2.50
   0  17  -4   10.60    2.30
   0  17  -4    8.20    2.20
   1 -17   4   -1.50    1.80
  -1 -17  -4    1.60    1.80
   1  17   4   -0.20    1.80
  -1  17  -4   -1.40    1.80
   1  17   4   -2.40    1.80
  -1  17  -4    0.00    1.60
   2 -17   4    2.30    2.40
  -2 -17  -4    6.60    2.10
   2  17   4    1.90    1.80
   2  17   4    3.20    2.10
  -2  17  -4    2.30    2.00
  -2  17  -4    4.50    1.60
   3 -17   4    3.80    2.60
  -3 -17  -4    5.70    2.00
   3  17   4    2.80    2.00
  -3  17  -4    3.10    2.10
   3  17   4    4.80    2.10
   3  17   4    5.00    1.50
  -3  17  -4    2.50    1.60
  -4 -17  -4    6.70    2.10
   4 -17   4    2.80    2.90
   4  17   4    2.80    2.10
   4  17   4    1.40    1.40
   4  17   4    3.00    2.10
  -4  17  -4    0.70    1.90
   5 -17   4   -0.20    3.30
   5  17   4    1.70    1.90
   5  17   4    1.70    2.10
  -5  17  -4    1.50    2.00
   5  17   4    2.80    1.60
   6 -17   4   -1.40    3.10
   6  17   4    1.10    1.90
   6  17   4    1.20    2.10
   6  17   4    1.00    1.50
   6 -18  -4    0.20    3.30
   6 -18  -4   -1.30    1.80
   6 -18  -4    0.10    2.60
   6  18  -4    0.20    2.30
   6  18  -4    0.30    1.80
   5 -18  -4    6.80    3.30
   5 -18  -4    2.70    1.90
   5 -18  -4    8.10    2.70
   5  18  -4   10.60    2.90
   5  18  -4    5.00    2.10
   4 -18  -4   12.60    3.50
   4 -18  -4    8.30    2.50
  -4  18   4   13.50    2.70
   4  18  -4   11.90    2.70
   4  18  -4   10.10    2.40
   3 -18  -4    2.40    2.00
   3 -18  -4   -0.50    2.50
  -3  18   4    1.30    2.00
   3  18  -4    0.20    1.70
   3  18  -4   -3.20    1.70
  -3  18   4   -1.30    1.60
   2 -18  -4    3.90    2.20
   2 -18  -4    0.30    2.00
  -2  18   4    0.90    1.80
   2  18  -4    0.50    2.00
  -2  18   4    2.60    1.90
   2  18  -4    0.10    1.90
   1 -18  -4   42.00    4.30
  -1 -18   4   43.00    4.90
   1  18  -4   38.00    3.80
   1  18  -4   42.30    4.00
  -1  18   4   42.40    4.00
  -1  18   4   36.80    3.80
   0 -18  -4    4.00    2.00
   0 -18   4    3.10    2.20
   0  18  -4    2.60    1.90
   0  18   4    2.60    1.90
   0  18  -4    2.90    2.00
   0  18   4    4.40    2.30
  -1 -18  -4    4.20    2.10
   1 -18   4    5.10    2.40
   1  18   4    2.00    2.00
  -1  18  -4    1.30    2.00
   1  18   4    4.10    2.00
  -1  18  -4    3.90    2.00
  -2 -18  -4    6.00    2.10
   2 -18   4   -0.10    2.30
  -2  18  -4   -0.10    2.00
  -2  18  -4    0.90    1.70
   2  18   4    2.50    2.00
   2  18   4    1.60    2.10
  -3 -18  -4   35.10    3.70
   3 -18   4   19.30    3.70
  -3  18  -4   20.90    3.20
  -3  18  -4   19.70    2.70
   3  18   4   23.40    3.40
   3  18   4   23.10    3.30
  -4 -18  -4    2.60    1.60
   4 -18   4   -0.70    2.60
  -4  18  -4    1.60    2.00
   4  18   4    1.20    2.00
   4  18   4   -0.30    1.90
   5 -18   4   -1.80    2.90
   5  18   4    1.00    2.00
   5  18   4   -0.60    1.40
  -5  18  -4   -1.40    2.00
   5  18   4    0.30    1.90
   4 -19  -4   13.70    3.10
   4 -19  -4    4.70    3.00
   4  19  -4    9.30    2.70
   4  19  -4   14.50    2.70
   3 -19  -4   10.60    2.70
   3 -19  -4   10.30    3.10
  -3  19   4   11.50    2.60
   3  19  -4    9.30    2.50
  -3  19   4   15.00    2.80
   3  19  -4    7.20    2.60
   2 -19  -4    2.40    2.20
   2 -19  -4    5.80    2.20
   2  19  -4   -1.60    1.90
  -2  19   4    1.60    2.00
   2  19  -4   -0.60    1.90
  -2  19   4    2.10    2.00
   1 -19  -4    4.80    2.20
   1  19  -4    0.90    2.00
   1  19  -4    0.20    2.00
  -1  19   4    1.90    2.00
  -1  19   4   -2.10    1.80
   0 -19   4    1.60    2.10
   0 -19  -4    5.30    2.20
   0  19   4    0.50    1.80
   0  19  -4    0.60    2.00
   0  19  -4    1.60    1.90
   0  19   4    0.50    2.00
  -1 -19  -4   19.20    3.00
   1 -19   4   15.20    3.40
  -1  19  -4   13.60    2.60
   1  19   4   15.10    2.90
  -1  19  -4   15.00    2.80
   1  19   4   12.40    3.00
  -2 -19  -4    5.00    2.00
   2 -19   4    1.50    2.70
  -2  19  -4    0.40    2.10
  -2  19  -4   -0.20    1.60
   2  19   4    0.10    2.00
   2  19   4   -0.50    2.20
  -3 -19  -4    6.10    1.90
   3 -19   4    2.80    2.70
   3  19   4   -1.60    2.10
  -3  19  -4   -0.80    1.90
  -3  19  -4    1.70    1.70
   3  19   4    0.90    2.10
   2 -20  -4    3.80    2.40
  -2  20   4    7.00    2.40
   2  20  -4    0.30    2.10
  -2  20   4    6.00    2.30
   2  20  -4    4.20    2.40
   1 -20  -4    3.80    2.10
   1  20  -4    1.00    2.20
   1  20  -4   -0.30    2.10
  -1  20   4    3.20    2.40
  -1  20   4    3.00    2.10
   0 -20   4    4.40    2.30
   0 -20  -4    2.30    1.80
   0  20  -4   -0.80    1.80
   0  20   4    0.30    2.20
   0  20  -4    1.90    2.10
   0  20   4   -2.70    1.80
   1 -20   4    3.50    2.30
  -1 -20  -4    8.50    2.20
   1  20   4   -1.20    1.80
  -1  20  -4    3.00    2.30
   1  20   4    1.90    2.20
  -1  20  -4   -0.20    1.80
  12   0  -5   -0.10    2.10
  12   0  -5   -0.80    1.70
  12   0  -5   -1.00    1.70
  11   0  -5   -1.50    1.20
  11   0  -5   -0.30    1.60
  11   0  -5    0.30    1.10
  11   0  -5    0.80    1.40
  11   0  -5    1.70    1.90
  10   0  -5   -2.30    1.00
  10   0  -5   -4.50    1.30
  10   0  -5   -2.40    1.50
  10   0  -5    0.30    1.30
   9   0  -5   -1.60    0.90
   9   0  -5    0.50    1.30
   9   0  -5   -0.90    1.10
   9   0  -5   -0.80    1.20
   8   0  -5    2.60    1.30
   8   0  -5   -0.90    1.10
   8   0  -5    0.40    1.20
   7   0  -5    1.10    1.20
   7   0  -5    3.00    1.30
   6   0  -5    0.10    0.70
   6   0  -5    0.00    0.30
   6   0  -5    0.20    0.80
   6   0  -5   -0.40    0.90
   5   0  -5    0.00    0.70
   5   0  -5   -0.10    0.70
   5   0  -5    0.20    0.50
   5   0  -5   -0.40    0.30
  -5   0   5    0.10    0.20
  -4   0   5    0.00    0.10
   4   0  -5   -1.20    0.50
   4   0  -5    1.70    0.80
   4   0  -5   -1.70    0.50
   4   0  -5    1.50    0.80
   3   0  -5   -0.40    0.60
   3   0  -5   -0.90    0.40
  -3   0   5   -0.50    0.40
   3   0  -5   -0.10    0.20
   3   0  -5   -0.20    0.60
   2   0  -5   -0.10    0.60
   2   0  -5   -1.10    0.40
  -2   0   5   -0.90    0.40
   2   0  -5   -0.50    0.60
  -2   0   5   -0.30    0.50
   1   0  -5   -0.40    0.40
   1   0  -5   -0.40    0.50
  -1   0   5    0.30    0.50
  -1   0   5   -0.30    0.50
  -1   0   5   -0.10    0.50
   1   0  -5   -0.20    0.60
   0   0   5   -0.30    0.30
   0   0   5   -0.50    0.60
   0   0  -5    0.20    0.60
   0   0   5   -0.40    0.50
   0   0  -5    0.00    0.50
   1   0   5   -0.30    0.50
   1   0   5   -1.00    0.30
   1   0   5   -1.60    0.50
  -1   0  -5    0.00    0.50
   2   0   5   -0.10    0.50
   2   0   5   -0.20    0.60
  -2   0  -5   -0.30    0.60
   2   0   5    0.00    0.60
  -2   0  -5    0.10    0.40
   3   0   5   -0.10    0.60
   3   0   5   -1.10    0.60
  -3   0  -5    0.40    0.30
  -3   0  -5   -0.50    0.60
   3   0   5   -1.40    0.60
  -4   0  -5   -0.20    0.30
   4   0   5    0.00    0.70
   4   0   5    0.00    0.70
  -4   0  -5   -0.10    0.70
   4   0   5   -0.20    0.80
   5   0   5   -0.70    0.90
   5   0   5    0.20    0.90
   5   0   5   -0.70    0.90
  -5   0  -5   -0.30    0.80
   6   0   5   -1.20    1.20
   6   0   5    0.60    1.00
   6   0   5   -0.60    1.00
   7   0   5   -0.40    1.10
   7   0   5    0.00    1.30
   7   0   5   -1.00    1.10
   8   0   5    0.30    1.30
   8   0   5    1.10    1.40
   8   0   5   -0.70    1.50
   9   0   5    0.10    1.80
   9   0   5   -0.50    1.40
   9   0   5    3.20    1.70
  10   0   5    1.30    2.00
  10   0   5    5.10    1.60
  10   0   5    0.80    1.90
  11   0   5    0.40    1.50
  11   0   5    0.60    2.40
  11   0   5   -0.50    2.10
  12  -1  -5   21.40    3.30
  12  -1  -5   24.40    3.60
  12  -1  -5   21.80    2.80
  12   1  -5   19.10    3.10
  12   1  -5   26.10    3.40
  12   1  -5   26.80    3.00
  11  -1  -5   36.70    3.80
  11  -1  -5   22.60    3.20
  11  -1  -5   25.70    2.80
  11   1  -5   33.90    3.00
  11   1  -5   34.40    3.50
  11   1  -5   35.30    3.00
  11   1  -5   30.20    3.10
  11   1  -5   33.00    3.90
  10  -1  -5   -1.70    1.00
  10  -1  -5   -3.50    1.40
  10  -1  -5    0.40    1.70
  10  -1  -5   -1.10    1.20
  10   1  -5   -1.70    1.10
  10   1  -5   -1.10    1.50
  10   1  -5   -0.40    1.20
  10   1  -5    1.30    1.40
  10   1  -5   -1.50    1.40
   9  -1  -5   16.10    2.20
   9  -1  -5    9.20    1.50
   9  -1  -5   13.20    2.20
   9  -1  -5    9.90    1.90
   9   1  -5   10.20    1.70
   9   1  -5   10.20    1.90
   9   1  -5   10.40    1.90
   9   1  -5   12.00    1.70
   8  -1  -5  105.79    5.20
   8  -1  -5  115.89    5.00
   8  -1  -5  119.49    4.50
   8  -1  -5  113.09    4.60
   8   1  -5  114.19    4.60
   8   1  -5  119.09    4.90
   8   1  -5  111.39    5.30
   7  -1  -5  452.35   12.00
   7  -1  -5  453.35   13.50
   7  -1  -5  463.25   13.80
   7  -1  -5  462.05   13.20
   7   1  -5  462.75   13.30
   7   1  -5  441.56   13.00
   7   1  -5  458.75   13.90
   6  -1  -5   10.60    0.80
   6  -1  -5   11.30    1.50
   6  -1  -5    8.90    1.40
   6  -1  -5    9.90    1.30
   6   1  -5   10.40    1.40
   6   1  -5   11.70    0.80
   6   1  -5   12.00    1.40
   6   1  -5   12.60    1.50
   5  -1  -5   32.70    1.50
  -5  -1   5   31.90    1.00
   5  -1  -5   34.30    2.10
   5  -1  -5   31.60    2.00
   5  -1  -5   33.80    1.90
   5   1  -5   34.30    2.00
  -5   1   5   33.70    1.20
   5   1  -5   31.60    1.90
   5   1  -5   31.60    1.40
   4  -1  -5 1398.46   36.10
   4  -1  -5 1359.76   36.40
   4  -1  -5 1514.85   36.40
   4  -1  -5 1375.06   36.50
   4  -1  -5 1404.36   36.10
   4   1  -5 1335.37   36.00
   4   1  -5 1386.06   36.40
   4   1  -5 1380.36   36.20
   3  -1  -5  136.79    4.60
  -3  -1   5  138.89    4.30
  -3  -1   5  149.09    4.40
   3  -1  -5  142.99    4.00
   3  -1  -5  136.59    4.60
   3  -1  -5  144.69    4.40
   3  -1  -5  145.89    4.30
  -3   1   5  145.09    4.40
   3   1  -5  142.39    4.40
   3   1  -5  139.79    4.40
   3   1  -5  147.19    4.10
   3   1  -5  138.39    4.60
  -2  -1   5    4.20    0.70
   2  -1  -5    4.00    0.90
  -2  -1   5    5.40    0.60
   2  -1  -5    4.90    0.60
   2  -1  -5    4.90    0.90
   2  -1  -5    5.80    0.80
  -2   1   5    6.00    0.80
   2   1  -5    3.10    0.70
   2   1  -5    5.00    0.30
   2   1  -5    5.40    0.90
   2   1  -5    4.80    0.70
   1  -1  -5  172.18    5.30
   1  -1  -5  185.88    5.50
  -1  -1   5  176.88    5.40
   1  -1  -5  164.78    5.30
  -1  -1   5  182.78    5.10
[truncated: 371,013 more chars]
