# Supplementary material for: Crystal structure of (Z)-2-benzyl­idene-4-methyl-2H-benzo[b][1,4]thia­zin-3(4H)-one
Source: Acta Crystallogr E Crystallogr Commun. 2015 Oct 17;71(Pt 11):o862–3. doi: 10.1107/S2056989015019295 (PMC4645059; doi:10.1107/S2056989015019295)
Supplement: Supplementary file 2 [file e-71-0o862-Isup2.hkl]

data_I                                                                          
_shelx_title ' BAD15_D18_DRX11_E16_a.res in P2(1)/c'                            
_shelx_refln_list_code          4                                               
_shelx_F_calc_maximum      111.15                                               
_exptl_crystal_F_000       560.00                                               
_reflns_d_resolution_high  0.6996                                               
                                                                                
loop_                                                                           
 _space_group_symop_operation_xyz                                               
 'x, y, z'                                                                      
 '-x, y+1/2, -z+1/2'                                                            
 '-x, -y, -z'                                                                   
 'x, -y-1/2, z-1/2'                                                             
                                                                                
_cell_length_a     9.1497                                                       
_cell_length_b    14.7052                                                       
_cell_length_c    10.0037                                                       
_cell_angle_alpha  90.000                                                       
_cell_angle_beta   97.051                                                       
_cell_angle_gamma  90.000                                                       
                                                                                
_shelx_F_squared_multiplier     1.000                                           
                                                                                
loop_                                                                           
 _refln_index_h                                                                 
 _refln_index_k                                                                 
 _refln_index_l                                                                 
 _refln_F_squared_calc                                                          
 _refln_F_squared_meas                                                          
 _refln_F_squared_sigma                                                         
 _refln_observed_status                                                         
   1   0   0          0.94         -0.07         0.07 o                         
   2   0   0        181.53        208.98         4.00 o                         
   3   0   0        496.67        549.86         8.38 o                         
   4   0   0        351.92        361.56         7.48 o                         
   5   0   0        594.72        768.81        11.85 o                         
   6   0   0        201.51        186.75         3.44 o                         
   7   0   0        236.78        224.09         3.81 o                         
   8   0   0        778.85        786.96        11.21 o                         
   9   0   0         25.07         22.98         1.43 o                         
  10   0   0         30.33         25.29         1.49 o                         
  11   0   0          3.22          1.68         1.65 o                         
  12   0   0          2.83          2.18         1.87 o                         
   1   1   0         44.63         22.59         1.19 o                         
   2   1   0       7663.80       8241.23       119.55 o                         
   3   1   0       4293.17       4659.23        40.12 o                         
   4   1   0         11.93         12.61         0.38 o                         
   5   1   0        206.68        231.81         2.94 o                         
   6   1   0         65.53         66.79         1.34 o                         
   7   1   0         32.68         33.75         0.98 o                         
   8   1   0          2.24          2.18         1.20 o                         
   9   1   0         10.64          9.24         0.64 o                         
  10   1   0          9.75          7.74         0.74 o                         
  11   1   0          3.06          1.19         1.14 o                         
  12   1   0          0.01         -1.15         1.15 o                         
   0   2   0      10963.12       8480.55       428.90 o                         
   1   2   0        140.72        156.43         1.10 o                         
   2   2   0      12353.71      13202.97       169.85 o                         
   3   2   0         79.04         84.55         1.00 o                         
   4   2   0        560.15        475.72         5.62 o                         
   5   2   0        127.98        102.32         1.57 o                         
   6   2   0        461.97        479.42         5.65 o                         
   7   2   0        140.59        128.64         1.73 o                         
   8   2   0        437.90        430.77         4.93 o                         
   9   2   0         37.40         38.62         1.54 o                         
  10   2   0         19.75         17.82         0.98 o                         
  11   2   0          0.04         -0.36         0.72 o                         
  12   2   0          7.32          8.14         1.57 o                         
   1   3   0       3801.65       3996.96        24.58 o                         
   2   3   0       8002.43       8364.02        57.63 o                         
   3   3   0       2281.74       2487.77        26.51 o                         
   4   3   0        513.74        506.82         5.70 o                         
   5   3   0        141.60        167.83         2.13 o                         
   6   3   0         27.97         29.38         1.01 o                         
   7   3   0        275.06        290.12         3.57 o                         
   8   3   0         27.80         25.68         1.59 o                         
   9   3   0          0.00          1.05         0.49 o                         
  10   3   0          7.26          9.24         0.83 o                         
  11   3   0          0.08         -0.46         0.73 o                         
  12   3   0          0.95          0.05         1.13 o                         
   0   4   0       2385.49       2373.71        23.53 o                         
   1   4   0       9493.48      10091.21        61.51 o                         
   2   4   0       3822.78       4195.89        38.18 o                         
   3   4   0       2024.44       2233.98        17.35 o                         
   4   4   0        516.87        671.02         6.46 o                         
   5   4   0       2058.59       2087.63        27.69 o                         
   6   4   0         14.37         15.38         0.58 o                         
   7   4   0         51.39         52.91         1.15 o                         
   8   4   0        416.93        407.35         5.21 o                         
   9   4   0         50.75         49.07         1.40 o                         
  10   4   0          2.15          2.37         0.66 o                         
  11   4   0         14.12         15.26         1.25 o                         
  12   4   0         14.85         13.44         1.61 o                         
   1   5   0         85.97        118.12         1.06 o                         
   2   5   0          2.10          0.74         0.19 o                         
   3   5   0        151.07        141.43         1.40 o                         
   4   5   0        114.69         99.04         1.43 o                         
   5   5   0         20.45         25.00         0.72 o                         
   6   5   0        120.45        105.66         1.66 o                         
   7   5   0         26.14         20.89         0.80 o                         
   8   5   0         32.55         32.24         1.79 o                         
   9   5   0         20.71         21.17         0.99 o                         
  10   5   0          2.76          3.29         0.71 o                         
  11   5   0          4.35          8.21         1.45 o                         
  12   5   0          0.44         -0.24         1.17 o                         
   0   6   0        333.81        309.52         4.68 o                         
   1   6   0       1853.90       2025.59        15.84 o                         
   2   6   0       2489.01       2919.94        25.09 o                         
   3   6   0       1433.98       1468.64        12.86 o                         
   4   6   0        280.12        344.45         3.39 o                         
   5   6   0        503.41        478.30         4.89 o                         
   6   6   0        218.46        205.65         2.73 o                         
   7   6   0         11.12          8.10         0.60 o                         
   8   6   0         82.47         82.90         1.73 o                         
   9   6   0         25.01         25.78         1.11 o                         
  10   6   0          5.41          6.00         0.91 o                         
  11   6   0         27.07         29.13         2.10 o                         
  12   6   0          8.43          7.00         2.00 o                         
   1   7   0        265.42        272.69         2.69 o                         
   2   7   0       2778.67       3237.78        37.83 o                         
   3   7   0        262.02        287.57         3.15 o                         
   4   7   0        329.83        358.43         3.54 o                         
   5   7   0         44.18         44.22         0.93 o                         
   6   7   0         57.27         66.69         1.40 o                         
   7   7   0          1.18          2.68         0.56 o                         
   8   7   0          2.61          1.74         0.61 o                         
   9   7   0          4.16          4.27         0.81 o                         
  10   7   0          1.12         -0.12         0.80 o                         
  11   7   0          0.20         -1.43         1.54 o                         
  12   7   0          2.68          1.68         2.85 o                         
   0   8   0       4408.23       4671.08        75.58 o                         
   1   8   0        509.72        488.62         4.67 o                         
   2   8   0          5.25          6.77         0.52 o                         
   3   8   0        331.92        328.78         3.59 o                         
   4   8   0        275.36        265.87         3.28 o                         
   5   8   0         24.37         27.79         1.08 o                         
   6   8   0          0.72          0.61         0.50 o                         
   7   8   0        663.06        640.55         7.79 o                         
   8   8   0         93.23        106.21         3.01 o                         
   9   8   0         23.21         26.82         1.34 o                         
  10   8   0          0.45         -0.65         0.84 o                         
  11   8   0          2.96          1.55         1.66 o                         
  12   8   0          1.38         -3.30         3.30 o                         
   1   9   0         50.52         49.43         0.97 o                         
   2   9   0          1.98          2.34         0.45 o                         
   3   9   0        228.11        242.49         2.89 o                         
   4   9   0         31.85         35.98         1.09 o                         
   5   9   0        165.11        151.70         2.29 o                         
   6   9   0         13.63         11.79         0.89 o                         
   7   9   0         83.79         83.70         2.22 o                         
   8   9   0          1.03          1.62         0.75 o                         
   9   9   0         14.18         13.38         1.43 o                         
  10   9   0         11.10         14.87         1.47 o                         
  11   9   0          4.05          5.56         2.04 o                         
   0  10   0       1885.93       1857.56        24.68 o                         
   1  10   0         23.65         28.66         1.27 o                         
   2  10   0          0.17         -0.31         0.46 o                         
   3  10   0        238.73        242.87         3.20 o                         
   4  10   0        161.94        168.61         2.51 o                         
   5  10   0         47.54         41.16         1.26 o                         
   6  10   0          4.52          5.51         0.79 o                         
   7  10   0          0.38         -0.75         0.75 o                         
   8  10   0          4.72          8.00         0.99 o                         
   9  10   0          5.52          7.85         1.17 o                         
  10  10   0          4.73          2.97         1.13 o                         
  11  10   0          0.88         -1.78         1.78 o                         
   1  11   0        104.43        112.90         1.72 o                         
   2  11   0         10.50         10.85         0.77 o                         
   3  11   0         42.58         39.23         1.18 o                         
   4  11   0          4.28          2.38         0.62 o                         
   5  11   0        207.18        183.70         2.79 o                         
   6  11   0         46.24         35.88         1.42 o                         
   7  11   0         63.00         66.20         2.15 o                         
   8  11   0          5.37          7.59         1.31 o                         
   9  11   0          2.05          2.48         1.12 o                         
  10  11   0          6.10          6.02         2.24 o                         
  11  11   0          0.60         -2.10         3.20 o                         
   0  12   0         83.60         90.05         2.42 o                         
   1  12   0        135.17        129.20         1.72 o                         
   2  12   0        152.58        142.01         2.35 o                         
   3  12   0          4.12          5.61         0.69 o                         
   4  12   0        202.02        192.65         3.21 o                         
   5  12   0         40.16         37.01         1.34 o                         
   6  12   0         16.01          9.44         0.98 o                         
   7  12   0          0.01         -0.94         0.94 o                         
   8  12   0         48.44         52.42         5.27 o                         
   9  12   0         36.15         34.92         1.98 o                         
  10  12   0          0.56         -1.12         1.12 o                         
   1  13   0          5.32          4.87         0.54 o                         
   2  13   0         22.08         27.57         1.17 o                         
   3  13   0         11.91          8.97         0.83 o                         
   4  13   0         59.13         50.72         2.18 o                         
   5  13   0         18.53         17.71         1.18 o                         
   6  13   0          4.01          1.48         0.86 o                         
   7  13   0          4.61          2.78         1.31 o                         
   8  13   0          1.32          2.76         1.43 o                         
   9  13   0         10.56         11.07         1.79 o                         
  10  13   0          0.80         -1.20         1.20 o                         
   0  14   0          2.76          2.04         0.70 o                         
   1  14   0          4.92          6.28         0.78 o                         
   2  14   0         12.70         11.91         0.93 o                         
   3  14   0          1.34          0.29         0.70 o                         
   4  14   0         49.66         48.71         1.77 o                         
   5  14   0         39.02         40.47         1.69 o                         
   6  14   0          6.46          4.30         0.98 o                         
   7  14   0          0.90         -1.23         1.23 o                         
   8  14   0         17.60         17.54         1.93 o                         
   9  14   0          0.76          0.45         1.60 o                         
   1  15   0        149.94        140.38         2.47 o                         
   2  15   0          5.44          4.61         0.88 o                         
   3  15   0         24.36         23.77         1.27 o                         
   4  15   0         16.40         15.65         1.26 o                         
   5  15   0          2.82          0.76         0.88 o                         
   6  15   0          0.11         -0.99         0.99 o                         
   7  15   0          5.62          6.06         1.58 o                         
   8  15   0          4.72          6.65         2.59 o                         
   9  15   0         21.18         26.60         2.34 o                         
   0  16   0         84.72         97.13         3.09 o                         
   1  16   0         38.87         43.52         1.58 o                         
   2  16   0          3.82          4.41         0.92 o                         
   3  16   0         28.27         28.24         1.39 o                         
   4  16   0         28.95         29.44         1.63 o                         
   5  16   0          0.56         -0.40         0.88 o                         
   6  16   0          0.39          0.10         1.40 o                         
   7  16   0         24.91         24.77         2.26 o                         
   8  16   0          3.17          4.63         1.92 o                         
   1  17   0         17.33         17.09         1.28 o                         
   2  17   0         10.00         12.92         1.16 o                         
   3  17   0          3.11          4.29         1.15 o                         
   4  17   0         16.05         13.95         1.39 o                         
   5  17   0          1.36          1.19         1.09 o                         
   6  17   0          1.03          2.04         1.28 o                         
   7  17   0         22.36         26.85         2.43 o                         
   0  18   0          0.52         -1.02         1.19 o                         
   1  18   0          4.54          5.50         1.01 o                         
   2  18   0          0.46          1.31         0.89 o                         
   3  18   0         25.63         24.90         1.95 o                         
   4  18   0          0.38         -0.17         1.06 o                         
   5  18   0          0.39         -0.31         1.20 o                         
   6  18   0          1.54          0.43         1.49 o                         
   1  19   0          0.05          0.16         1.05 o                         
   2  19   0          1.60          4.40         1.21 o                         
   3  19   0          0.00         -1.08         1.08 o                         
   4  19   0          0.01         -1.13         1.13 o                         
   5  19   0         11.58         13.70         1.68 o                         
   0  20   0          0.22         -0.34         1.51 o                         
   1  20   0          1.62          1.79         1.18 o                         
   2  20   0          2.50          2.27         1.23 o                         
   3  20   0          5.56          4.44         1.31 o                         
 -13   1   1          0.97          1.37         1.25 o                         
 -12   1   1         22.74         21.24         1.99 o                         
 -11   1   1         25.62         26.03         1.91 o                         
 -10   1   1         15.86         18.53         1.31 o                         
  -9   1   1         81.28         75.21         1.32 o                         
  -8   1   1          9.57          9.11         0.48 o                         
  -7   1   1        131.39        115.21         1.81 o                         
  -6   1   1        385.26        357.05         4.31 o                         
  -5   1   1        359.21        379.91         4.04 o                         
  -4   1   1        552.47        558.26         6.04 o                         
  -3   1   1       2644.41       2588.22        27.14 o                         
  -2   1   1       1513.93       1629.64        18.83 o                         
  -1   1   1       7899.61       7390.99       110.42 o                         
   0   1   1        300.36        119.87         5.87 o                         
   1   1   1       1000.07       1112.54         7.47 o                         
   2   1   1        302.08        271.36         2.41 o                         
   3   1   1        416.96        453.38         4.60 o                         
   4   1   1        361.48        398.50         4.23 o                         
   5   1   1        286.60        260.15         2.98 o                         
   6   1   1        244.25        255.15         3.01 o                         
   7   1   1        673.75        667.84         7.11 o                         
   8   1   1          0.53          0.47         0.39 o                         
   9   1   1        361.26        351.45         4.98 o                         
  10   1   1        103.95        108.18         3.61 o                         
  11   1   1          0.52          0.88         0.68 o                         
  12   1   1          2.46          1.61         1.33 o                         
 -12   2   1          0.00         -1.07         1.07 o                         
 -11   2   1          0.55         -0.15         1.03 o                         
 -10   2   1          2.59          2.06         1.03 o                         
  -9   2   1         41.49         40.42         1.13 o                         
  -8   2   1         35.88         32.44         0.93 o                         
  -7   2   1         56.15         56.06         1.14 o                         
  -6   2   1         28.75         34.69         0.82 o                         
  -5   2   1          0.54          0.69         0.27 o                         
  -4   2   1        481.93        550.86         6.08 o                         
  -3   2   1        111.55        114.10         1.38 o                         
  -2   2   1        139.64        120.65         1.15 o                         
  -1   2   1        204.19        213.80         1.59 o                         
   0   2   1       2069.27       2226.91        13.40 o                         
   1   2   1       9753.17      10241.12        79.20 o                         
   2   2   1         30.27         20.64         0.31 o                         
   3   2   1        225.10        228.14         2.34 o                         
   4   2   1         80.92         88.16         1.13 o                         
   5   2   1        131.47        147.24         1.99 o                         
   6   2   1        143.20        142.21         1.74 o                         
   7   2   1         73.22         67.93         1.56 o                         
   8   2   1          0.13         -0.02         0.48 o                         
   9   2   1         25.50         25.89         1.85 o                         
  10   2   1          3.10          3.54         1.03 o                         
  11   2   1          0.02          0.34         0.69 o                         
  12   2   1          4.09          5.20         1.53 o                         
 -12   3   1          5.15          2.76         1.73 o                         
 -11   3   1         23.03         25.57         1.73 o                         
 -10   3   1         72.30         74.41         2.42 o                         
  -9   3   1         29.00         25.96         1.06 o                         
  -8   3   1          0.01         -0.35         0.60 o                         
  -7   3   1        154.91        134.99         1.85 o                         
  -6   3   1        641.27        645.96         7.26 o                         
  -5   3   1        621.96        662.24         8.09 o                         
  -4   3   1         71.76         50.09         0.73 o                         
  -3   3   1        455.78        477.01         5.39 o                         
  -2   3   1       7370.07       7769.17        69.78 o                         
  -1   3   1        859.24        914.60         5.71 o                         
   0   3   1       4667.90       5070.29        28.71 o                         
   1   3   1       7023.54       7491.65        61.78 o                         
   2   3   1       1613.62       1787.07        11.90 o                         
   3   3   1        333.85        487.82         4.20 o                         
   4   3   1         10.07         15.28         0.75 o                         
   5   3   1         24.55         27.83         0.69 o                         
   6   3   1        459.65        424.37         4.71 o                         
   7   3   1        299.22        291.22         3.51 o                         
   8   3   1         72.67         73.64         1.63 o                         
   9   3   1        183.05        187.33         5.62 o                         
  10   3   1         97.62        100.94         2.89 o                         
  11   3   1          2.60          2.47         0.75 o                         
  12   3   1          2.23          1.86         1.41 o                         
 -12   4   1          0.17         -1.09         1.09 o                         
 -11   4   1          3.34          2.72         1.53 o                         
 -10   4   1         15.92         13.64         1.19 o                         
  -9   4   1         37.63         41.97         1.31 o                         
  -8   4   1          9.36         10.44         0.73 o                         
  -7   4   1         30.28         30.35         0.79 o                         
  -6   4   1          8.51         10.82         0.98 o                         
  -5   4   1         15.12         13.49         0.53 o                         
  -4   4   1         18.31         10.77         0.48 o                         
  -3   4   1        336.10        389.43         3.63 o                         
  -2   4   1        304.20        369.49         2.75 o                         
  -1   4   1       2116.40       2425.98        14.78 o                         
   0   4   1        209.98        235.39         1.56 o                         
   1   4   1          1.67          2.20         0.15 o                         
   2   4   1          1.36          2.06         0.19 o                         
   3   4   1          3.75          3.55         0.25 o                         
   4   4   1        413.66        423.41         4.25 o                         
   5   4   1          8.75         10.24         0.47 o                         
   6   4   1          1.71          0.85         0.34 o                         
   7   4   1          1.07          2.76         0.54 o                         
   8   4   1          2.42          0.91         0.53 o                         
   9   4   1          2.14          3.78         0.88 o                         
  10   4   1          0.39          1.77         0.80 o                         
  11   4   1         34.41         31.98         1.52 o                         
  12   4   1          0.02         -0.51         1.19 o                         
 -12   5   1          0.04         -1.44         1.44 o                         
 -11   5   1          4.49          4.14         1.25 o                         
 -10   5   1         25.04         23.69         1.46 o                         
  -9   5   1         25.12         22.41         1.06 o                         
  -8   5   1          6.85          6.30         0.69 o                         
  -7   5   1        494.25        465.20         6.33 o                         
  -6   5   1       1565.75       1541.90        16.77 o                         
  -5   5   1        142.80        130.21         1.97 o                         
  -4   5   1         42.94         55.02         1.00 o                         
  -3   5   1       1540.90       1510.84        13.06 o                         
  -2   5   1       2113.51       2270.11        17.66 o                         
  -1   5   1        194.15        228.88         1.81 o                         
   0   5   1        441.24        428.33         4.17 o                         
   1   5   1        595.57        655.19         4.88 o                         
   2   5   1       3253.84       3231.59        23.99 o                         
   3   5   1        249.02        315.02         3.70 o                         
   4   5   1         66.80         64.41         0.98 o                         
   5   5   1          0.27          0.15         0.32 o                         
   6   5   1        119.17        122.87         1.84 o                         
   7   5   1          1.81          0.94         0.55 o                         
   8   5   1         13.06         11.80         0.83 o                         
   9   5   1         70.04         74.65         1.82 o                         
  10   5   1        100.92        114.78         3.22 o                         
  11   5   1          5.38          8.63         1.01 o                         
  12   5   1          1.34          0.83         1.10 o                         
 -12   6   1          0.08         -1.38         1.67 o                         
 -11   6   1          0.97          1.85         1.56 o                         
 -10   6   1          5.60          7.02         1.12 o                         
  -9   6   1         27.60         30.92         1.25 o                         
  -8   6   1         49.11         44.17         1.39 o                         
  -7   6   1        271.57        256.17         3.54 o                         
  -6   6   1          8.55          9.75         0.59 o                         
  -5   6   1          2.17          4.73         0.41 o                         
  -4   6   1        228.48        230.81         2.34 o                         
  -3   6   1       1944.02       2193.95        20.22 o                         
  -2   6   1        334.84        315.52         3.07 o                         
  -1   6   1        256.05        258.94         2.22 o                         
   0   6   1         79.87         77.31         1.52 o                         
   1   6   1        140.06        159.62         1.57 o                         
   2   6   1        492.58        540.11         4.69 o                         
   3   6   1         25.91         24.06         0.54 o                         
   4   6   1        364.15        414.04         4.98 o                         
   5   6   1        486.13        516.49         5.86 o                         
   6   6   1        115.51        119.20         1.76 o                         
   7   6   1         45.52         48.51         1.20 o                         
   8   6   1         38.03         42.21         1.34 o                         
   9   6   1          8.20          9.26         0.83 o                         
  10   6   1          3.01          4.07         0.87 o                         
  11   6   1          0.03          0.74         0.85 o                         
  12   6   1          0.24         -1.36         1.41 o                         
 -12   7   1          3.18          0.29         1.80 o                         
 -11   7   1         24.31         22.93         2.54 o                         
 -10   7   1         51.60         58.10         1.99 o                         
  -9   7   1         30.62         29.67         1.30 o                         
  -8   7   1         48.93         50.15         1.65 o                         
  -7   7   1        146.96        128.49         2.24 o                         
  -6   7   1         12.65         13.18         0.84 o                         
  -5   7   1         19.59         19.70         0.85 o                         
  -4   7   1          1.37          3.80         0.37 o                         
  -3   7   1       1681.31       1697.96        14.83 o                         
  -2   7   1        985.69       1009.14         9.55 o                         
  -1   7   1        106.85        120.29         1.30 o                         
   0   7   1          4.18          2.87         0.27 o                         
   1   7   1       1053.15       1023.56         9.64 o                         
   2   7   1          4.87          3.57         0.28 o                         
   3   7   1        227.57        210.36         2.28 o                         
   4   7   1         94.25         90.11         1.37 o                         
   5   7   1        164.64        156.94         2.19 o                         
   6   7   1        373.84        359.06         4.10 o                         
   7   7   1        356.45        375.32         4.35 o                         
   8   7   1          5.68          4.51         0.71 o                         
   9   7   1          9.55          9.32         0.87 o                         
  10   7   1         42.93         48.34         2.42 o                         
  11   7   1          2.96          2.41         1.00 o                         
  12   7   1         11.30          7.90         2.15 o                         
 -12   8   1          0.05         -2.11         2.11 o                         
 -11   8   1          1.61         -0.23         1.74 o                         
 -10   8   1         17.14         17.70         1.33 o                         
  -9   8   1         27.35         31.35         1.53 o                         
  -8   8   1          0.97          0.67         0.72 o                         
  -7   8   1          6.98          5.51         0.72 o                         
  -6   8   1         23.10         22.02         0.84 o                         
  -5   8   1        396.56        372.58         4.74 o                         
  -4   8   1         82.97         80.90         1.45 o                         
  -3   8   1        205.44        222.32         2.44 o                         
  -2   8   1          3.57          1.99         0.37 o                         
  -1   8   1        558.33        607.19         5.36 o                         
   0   8   1          2.37          5.59         0.50 o                         
   1   8   1         51.27         59.51         1.04 o                         
   2   8   1        100.21        133.24         1.54 o                         
   3   8   1         36.84         44.37         0.93 o                         
   4   8   1         17.20         21.26         0.75 o                         
   5   8   1         69.56         72.10         1.19 o                         
   6   8   1         69.86         60.56         1.47 o                         
   7   8   1         51.35         59.62         1.47 o                         
   8   8   1          0.00         -0.58         0.62 o                         
   9   8   1          0.33          0.86         0.72 o                         
  10   8   1          2.55          1.82         0.92 o                         
  11   8   1          1.73          1.49         1.74 o                         
 -11   9   1         11.07         10.30         2.37 o                         
 -10   9   1          3.94          3.71         0.99 o                         
  -9   9   1          5.42          5.13         0.98 o                         
  -8   9   1         13.23         16.94         1.18 o                         
  -7   9   1         48.38         55.96         1.82 o                         
  -6   9   1         20.03         18.96         0.96 o                         
  -5   9   1         97.28        107.57         2.03 o                         
  -4   9   1         88.03         96.78         1.68 o                         
  -3   9   1        674.98        664.72         7.19 o                         
  -2   9   1        263.83        252.77         3.17 o                         
  -1   9   1        680.34        696.68         6.85 o                         
   0   9   1        137.26        148.42         1.96 o                         
   1   9   1        392.07        385.08         4.11 o                         
   2   9   1          0.36          3.05         0.34 o                         
   3   9   1        378.02        390.99         4.02 o                         
   4   9   1          0.04          0.76         0.44 o                         
   5   9   1         80.28         73.53         1.43 o                         
   6   9   1         94.52         81.47         1.73 o                         
   7   9   1        104.72        114.90         2.05 o                         
   8   9   1         11.32         12.51         0.99 o                         
   9   9   1         85.77         92.33         2.20 o                         
  10   9   1         36.39         37.04         1.95 o                         
  11   9   1          5.36          7.36         1.76 o                         
 -11  10   1          0.68         -0.86         2.46 o                         
 -10  10   1          2.11          2.18         1.09 o                         
  -9  10   1          5.41          7.28         1.16 o                         
  -8  10   1         19.34         16.99         1.50 o                         
  -7  10   1          2.36          1.88         0.82 o                         
  -6  10   1        144.82        142.31         2.87 o                         
  -5  10   1         29.93         24.98         1.02 o                         
  -4  10   1         18.41         15.23         0.79 o                         
  -3  10   1         27.61         27.86         1.00 o                         
  -2  10   1         64.05         71.50         1.45 o                         
  -1  10   1         70.22         71.49         1.19 o                         
   0  10   1         96.94        107.74         1.49 o                         
   1  10   1        119.19        141.02         1.86 o                         
   2  10   1          0.18          0.19         0.32 o                         
   3  10   1         16.30         16.38         0.76 o                         
   4  10   1         54.22         51.84         1.32 o                         
   5  10   1          0.00         -0.41         0.48 o                         
   6  10   1         43.15         41.04         1.37 o                         
   7  10   1          1.09         -0.09         0.79 o                         
   8  10   1          3.74          2.49         0.88 o                         
   9  10   1         11.96          9.86         1.13 o                         
  10  10   1          8.58          7.67         1.93 o                         
  11  10   1          1.20         -1.10         1.89 o                         
 -11  11   1          0.19         -1.06         1.87 o                         
 -10  11   1         12.67         14.59         1.72 o                         
  -9  11   1         32.77         35.44         2.11 o                         
  -8  11   1          9.22         10.02         1.35 o                         
  -7  11   1         49.39         55.49         2.32 o                         
  -6  11   1        105.20         99.35         2.38 o                         
  -5  11   1        133.43        123.58         2.18 o                         
  -4  11   1        102.82        103.29         2.13 o                         
  -3  11   1         51.35         51.92         1.36 o                         
  -2  11   1        221.36        215.41         2.97 o                         
  -1  11   1         21.49         21.93         1.30 o                         
   0  11   1         54.38         64.90         1.24 o                         
   1  11   1         19.56         14.72         0.67 o                         
   2  11   1        125.47        123.41         1.78 o                         
   3  11   1         76.44         72.57         1.73 o                         
   4  11   1          2.69          2.05         0.54 o                         
   5  11   1        214.79        201.48         2.96 o                         
   6  11   1         38.41         34.51         1.44 o                         
   7  11   1          0.41          0.46         0.83 o                         
   8  11   1          5.60          4.20         1.05 o                         
   9  11   1         22.00         18.14         1.56 o                         
  10  11   1          1.27          0.94         1.32 o                         
 -10  12   1          4.87          5.22         1.86 o                         
  -9  12   1          7.39          9.78         1.48 o                         
  -8  12   1          7.55          7.76         1.50 o                         
  -7  12   1         21.32         20.35         1.67 o                         
  -6  12   1          2.35          1.80         0.91 o                         
  -5  12   1          5.42          6.46         1.05 o                         
  -4  12   1          1.42          0.94         0.69 o                         
  -3  12   1         12.69          8.95         0.78 o                         
  -2  12   1          0.35         -0.06         0.55 o                         
  -1  12   1         34.12         32.33         0.92 o                         
   0  12   1        127.34        113.03         1.75 o                         
   1  12   1         28.54         24.18         1.03 o                         
   2  12   1          1.21          1.09         0.30 o                         
   3  12   1         15.46         14.00         0.90 o                         
   4  12   1         15.11          7.91         0.72 o                         
   5  12   1          3.90          6.04         0.78 o                         
   6  12   1          2.66          2.01         0.72 o                         
   7  12   1          2.47         -0.01         0.96 o                         
   8  12   1         13.35         13.44         1.45 o                         
   9  12   1          1.28          0.51         1.45 o                         
  10  12   1          1.08         -0.86         1.36 o                         
 -10  13   1          8.63         13.45         3.21 o                         
  -9  13   1         12.29         10.11         1.82 o                         
  -8  13   1          5.88          6.33         1.59 o                         
  -7  13   1         12.50         17.91         1.68 o                         
  -6  13   1         87.19         89.31         2.58 o                         
  -5  13   1         78.52         68.84         1.99 o                         
  -4  13   1         18.61         18.96         1.18 o                         
  -3  13   1         17.97         17.25         1.00 o                         
  -2  13   1        145.34        147.02         2.49 o                         
  -1  13   1         17.89         21.21         0.86 o                         
   0  13   1        215.70        211.67         2.71 o                         
   1  13   1        110.07        111.90         1.78 o                         
   2  13   1         65.51         70.56         1.72 o                         
   3  13   1         17.67         18.67         1.06 o                         
   4  13   1          2.72          1.48         0.69 o                         
   5  13   1         24.35         21.54         1.13 o                         
   6  13   1          6.41          9.08         0.91 o                         
   7  13   1          0.99         -1.00         1.00 o                         
   8  13   1          4.34          2.48         1.20 o                         
   9  13   1         10.01         11.40         2.09 o                         
  10  13   1          1.54         -0.78         2.17 o                         
  -9  14   1          1.63         -1.43         1.43 o                         
  -8  14   1          3.13          3.96         1.51 o                         
  -7  14   1         21.43         20.93         1.90 o                         
  -6  14   1          0.95          1.89         1.27 o                         
  -5  14   1          0.29         -0.79         0.79 o                         
  -4  14   1          4.92          6.02         0.96 o                         
  -3  14   1         10.93          9.22         0.88 o                         
  -2  14   1         95.91         89.73         1.96 o                         
  -1  14   1          9.84          7.85         0.71 o                         
   0  14   1          0.77          0.42         0.56 o                         
   1  14   1         22.17         17.62         1.03 o                         
   2  14   1          7.88          6.02         0.86 o                         
   3  14   1          0.38         -0.09         0.68 o                         
   4  14   1         24.09         20.59         1.18 o                         
   5  14   1          6.42          8.18         1.03 o                         
   6  14   1          0.01         -0.72         0.72 o                         
   7  14   1          4.63          3.53         1.39 o                         
   8  14   1         22.67         25.48         2.35 o                         
   9  14   1          8.34          6.43         1.59 o                         
  -9  15   1          2.35         -0.65         1.68 o                         
  -8  15   1          0.05         -1.84         1.84 o                         
  -7  15   1          2.73          3.14         1.70 o                         
  -6  15   1         17.42         16.41         1.86 o                         
  -5  15   1          0.07         -0.18         0.87 o                         
  -4  15   1          1.96          1.75         0.93 o                         
  -3  15   1        106.23        103.93         2.23 o                         
  -2  15   1         79.92         86.62         1.83 o                         
  -1  15   1         43.71         44.53         1.33 o                         
   0  15   1          0.31          0.28         0.72 o                         
   1  15   1          0.76         -0.16         0.72 o                         
   2  15   1          2.35          2.34         0.82 o                         
   3  15   1          1.09          1.06         0.80 o                         
   4  15   1          9.19          5.95         0.92 o                         
   5  15   1         23.84         22.18         1.42 o                         
   6  15   1         13.48         14.66         1.37 o                         
   7  15   1          6.31          5.40         1.63 o                         
   8  15   1          3.58          1.30         1.89 o                         
  -8  16   1          1.12         -1.15         2.01 o                         
  -7  16   1          3.19          2.48         1.63 o                         
  -6  16   1          0.08         -1.46         1.46 o                         
  -5  16   1          8.15          8.98         1.20 o                         
  -4  16   1         14.15         14.33         1.32 o                         
  -3  16   1          4.06          3.71         1.08 o                         
  -2  16   1          9.53         10.06         1.08 o                         
  -1  16   1         20.41         19.28         1.17 o                         
   0  16   1         33.96         27.85         1.30 o                         
   1  16   1         11.94         13.54         1.13 o                         
   2  16   1         20.91         21.57         1.28 o                         
   3  16   1          3.81          3.10         0.93 o                         
   4  16   1          3.10          0.08         0.83 o                         
   5  16   1          0.83         -0.86         0.92 o                         
   6  16   1          1.44         -0.75         1.26 o                         
   7  16   1          2.20         -0.83         1.45 o                         
   8  16   1         11.77         13.05         1.74 o                         
  -7  17   1          9.50         10.63         1.94 o                         
  -6  17   1          7.53          8.49         1.78 o                         
  -5  17   1          0.04         -0.42         1.05 o                         
  -4  17   1          0.02          0.08         1.02 o                         
  -3  17   1          0.88          1.18         0.78 o                         
  -2  17   1          0.48          0.44         0.94 o                         
  -1  17   1          8.15          5.39         0.90 o                         
   0  17   1         11.74         11.69         1.06 o                         
   1  17   1          3.42          5.98         1.01 o                         
   2  17   1         59.41         66.36         2.03 o                         
   3  17   1         29.39         33.51         1.89 o                         
   4  17   1          3.21          3.00         1.00 o                         
   5  17   1          3.01          2.41         1.08 o                         
   6  17   1         22.13         26.17         2.31 o                         
   7  17   1          0.31         -1.58         1.58 o                         
  -6  18   1          4.42          0.40         2.50 o                         
  -5  18   1          0.12         -0.01         1.32 o                         
  -4  18   1          0.01          0.55         1.10 o                         
  -3  18   1          0.29          0.73         1.08 o                         
  -2  18   1          1.82         -0.07         1.02 o                         
  -1  18   1          0.00          0.38         0.83 o                         
   0  18   1          0.82          0.57         0.84 o                         
   1  18   1          1.25          1.72         0.92 o                         
   2  18   1         12.71         13.91         1.42 o                         
   3  18   1          5.14          4.25         1.03 o                         
   4  18   1          1.87          0.19         1.12 o                         
   5  18   1          1.62         -0.45         1.24 o                         
   6  18   1         21.02         22.80         2.32 o                         
  -5  19   1          0.36          0.33         1.39 o                         
  -4  19   1          0.02         -1.13         1.13 o                         
  -3  19   1          4.44          4.62         1.27 o                         
  -2  19   1          5.13          4.67         1.26 o                         
  -1  19   1          0.11         -0.13         1.02 o                         
   0  19   1          1.44          1.35         1.52 o                         
   1  19   1          0.38          1.88         1.01 o                         
   2  19   1         23.83         25.16         1.55 o                         
   3  19   1          1.27          2.58         1.09 o                         
   4  19   1          0.05         -1.15         1.15 o                         
   5  19   1          0.56          0.37         1.33 o                         
  -3  20   1          0.03         -0.13         1.13 o                         
  -2  20   1          2.78          2.09         1.57 o                         
  -1  20   1          0.19         -0.78         1.41 o                         
   0  20   1          0.04         -0.49         1.06 o                         
   1  20   1         12.23         14.49         1.62 o                         
   2  20   1          0.00          0.61         1.37 o                         
   3  20   1         10.94          9.22         1.58 o                         
 -13   0   2         22.40         28.55         3.52 o                         
 -12   0   2        172.52        215.60         6.17 o                         
 -11   0   2          9.21          6.71         1.86 o                         
 -10   0   2        112.31        112.45         3.49 o                         
  -9   0   2         41.07         33.00         1.98 o                         
  -8   0   2        144.37        157.61         3.80 o                         
  -7   0   2         50.31         67.90         2.93 o                         
  -6   0   2        173.72        146.71         4.16 o                         
  -5   0   2       5135.39       5696.96       146.28 o                         
  -4   0   2       2216.64       2226.11        58.03 o                         
  -3   0   2         36.44         33.96         0.95 o                         
  -2   0   2       3608.06       3886.06       103.98 o                         
  -1   0   2       3264.75       3428.56        33.62 o                         
   0   0   2        772.46        977.00         8.42 o                         
   1   0   2        878.85        916.89         9.08 o                         
   2   0   2       2621.61       2831.62        27.45 o                         
   3   0   2        139.94        184.77         3.04 o                         
   4   0   2       2579.43       2420.40        37.08 o                         
   5   0   2         13.47          7.36         0.59 o                         
   6   0   2         13.66          5.99         0.74 o                         
   7   0   2        162.18        144.26         2.67 o                         
   8   0   2        999.10        998.04        16.60 o                         
   9   0   2          2.65          2.72         1.07 o                         
  10   0   2          7.02          6.51         1.26 o                         
  11   0   2         40.32         49.65         4.54 o                         
  12   0   2          1.70         -0.43         1.75 o                         
 -13   1   2          2.37          5.95         1.35 o                         
 -12   1   2          0.08          3.71         1.86 o                         
 -11   1   2          6.64          5.96         1.46 o                         
 -10   1   2          2.39          4.84         0.88 o                         
  -9   1   2         84.71         79.58         1.93 o                         
  -8   1   2          0.84          0.96         0.64 o                         
  -7   1   2         45.90         38.02         1.44 o                         
  -6   1   2          7.67          3.86         1.07 o                         
  -5   1   2         16.16          9.46         1.29 o                         
  -4   1   2        413.28        406.26         6.67 o                         
  -3   1   2        154.06        212.14         2.40 o                         
  -2   1   2         78.34         59.69         0.77 o                         
  -1   1   2       2269.80       2290.06        14.01 o                         
   0   1   2       1649.04       1774.76        11.15 o                         
   1   1   2          2.57         -0.18         0.18 o                         
   2   1   2         28.41         33.71         0.44 o                         
   3   1   2         79.08         58.56         0.83 o                         
   4   1   2         36.40         42.11         1.04 o                         
   5   1   2        357.85        364.00         4.42 o                         
   6   1   2         75.94         70.02         1.38 o                         
   7   1   2         85.98         87.21         1.64 o                         
   8   1   2         24.83         25.79         2.62 o                         
   9   1   2          0.37          0.64         0.66 o                         
  10   1   2          0.06         -0.70         0.70 o                         
  11   1   2         12.50         10.10         1.06 o                         
  12   1   2          1.16         -0.56         1.31 o                         
 -13   2   2         10.83         13.18         1.93 o                         
 -12   2   2         50.55         58.72         3.01 o                         
 -11   2   2          0.67          0.13         0.97 o                         
 -10   2   2         53.04         58.74         1.94 o                         
  -9   2   2         18.22         18.00         1.18 o                         
  -8   2   2        118.58        117.44         2.51 o                         
  -7   2   2        195.43        219.29         3.55 o                         
  -6   2   2         83.33         66.68         1.77 o                         
  -5   2   2       1233.07       1225.61        11.58 o                         
  -4   2   2        307.20        322.19         3.15 o                         
  -3   2   2        770.98        911.09         8.93 o                         
  -2   2   2        942.97       1016.69         8.81 o                         
  -1   2   2         11.86         11.94         0.27 o                         
   0   2   2       2985.82       3210.41        18.68 o                         
   1   2   2       9525.86      10253.34        73.27 o                         
   2   2   2         23.11         31.71         0.40 o                         
   3   2   2        555.84        533.46         4.87 o                         
   4   2   2       1357.51       1495.65        20.32 o                         
   5   2   2         32.02         15.12         0.65 o                         
   6   2   2         14.94         14.74         0.70 o                         
   7   2   2         83.31         85.38         1.69 o                         
   8   2   2        267.23        263.66         5.68 o                         
   9   2   2          7.10          7.54         0.86 o                         
  10   2   2         45.09         46.96         2.57 o                         
  11   2   2         25.88         31.72         1.80 o                         
  12   2   2          6.32          7.24         1.25 o                         
 -12   3   2          0.00          1.07         1.70 o                         
 -11   3   2          3.28          2.96         1.12 o                         
 -10   3   2         29.21         28.58         1.55 o                         
  -9   3   2          2.69          4.32         0.82 o                         
  -8   3   2          0.09          0.49         0.63 o                         
  -7   3   2          3.74          3.79         0.31 o                         
  -6   3   2          2.99          8.10         0.36 o                         
  -5   3   2         68.53         59.13         0.96 o                         
  -4   3   2          2.44          1.29         0.17 o                         
  -3   3   2          3.31          0.80         0.14 o                         
  -2   3   2       1276.85       1383.00         9.85 o                         
  -1   3   2       1979.67       2148.76        13.52 o                         
   0   3   2        296.84        299.25         1.79 o                         
   1   3   2      11084.11      11809.07        92.63 o                         
   2   3   2         80.49         71.46         0.80 o                         
   3   3   2        546.64        634.34         5.15 o                         
   4   3   2        170.24        162.52         2.09 o                         
   5   3   2          9.48         10.91         0.52 o                         
   6   3   2        344.76        327.72         4.23 o                         
   7   3   2          3.33          2.62         0.56 o                         
   8   3   2        192.31        201.50         3.46 o                         
   9   3   2         21.00         21.52         1.25 o                         
  10   3   2         23.10         21.95         1.88 o                         
  11   3   2          1.63          2.07         0.88 o                         
  12   3   2          1.08          0.24         1.04 o                         
 -12   4   2          3.97          1.21         1.61 o                         
 -11   4   2          1.76         -0.53         1.25 o                         
 -10   4   2         58.75         63.07         2.19 o                         
  -9   4   2         81.80         81.57         2.25 o                         
  -8   4   2        123.41        123.32         2.12 o                         
  -7   4   2        563.03        570.98         6.10 o                         
  -6   4   2        196.95        180.27         2.46 o                         
  -5   4   2        897.48        885.58        10.20 o                         
  -4   4   2       1457.73       1524.09        14.03 o                         
  -3   4   2        522.73        572.90         5.49 o                         
  -2   4   2        726.71        767.32         6.15 o                         
  -1   4   2        684.93        657.53         4.03 o                         
   0   4   2       2823.25       3093.72        23.17 o                         
   1   4   2        595.60        626.14         5.03 o                         
   2   4   2        200.44        199.43         1.79 o                         
   3   4   2       4903.18       5481.73        44.71 o                         
   4   4   2         13.97         17.68         0.58 o                         
   5   4   2        132.95        130.37         1.79 o                         
   6   4   2        329.60        353.11         4.54 o                         
   7   4   2        343.82        324.99         4.37 o                         
   8   4   2         78.61         80.81         1.85 o                         
   9   4   2         22.21         21.72         1.29 o                         
  10   4   2        107.08        126.54         4.30 o                         
  11   4   2          7.33          5.94         0.99 o                         
  12   4   2          0.15          0.00         1.08 o                         
 -12   5   2          0.81         -1.37         1.37 o                         
 -11   5   2          0.48          0.34         1.54 o                         
 -10   5   2          2.94          2.16         1.02 o                         
  -9   5   2         35.98         32.97         1.06 o                         
  -8   5   2         20.91         19.65         1.13 o                         
  -7   5   2          0.74          3.88         0.38 o                         
  -6   5   2          1.96          2.67         0.35 o                         
  -5   5   2         65.33         55.78         0.93 o                         
  -4   5   2        179.69        159.48         1.74 o                         
  -3   5   2        369.13        363.12         3.08 o                         
  -2   5   2         52.37         65.02         0.76 o                         
  -1   5   2        472.64        483.65         3.43 o                         
   0   5   2         40.33         39.05         0.53 o                         
   1   5   2        241.93        316.17         3.07 o                         
   2   5   2        843.74        866.82         7.28 o                         
   3   5   2        193.98        241.26         2.31 o                         
   4   5   2        226.34        272.29         3.15 o                         
   5   5   2          9.45         12.74         0.55 o                         
   6   5   2        301.34        301.63         3.62 o                         
   7   5   2        140.18        148.86         2.56 o                         
   8   5   2         39.19         39.07         1.93 o                         
   9   5   2          3.70          4.72         0.92 o                         
  10   5   2         19.23         16.51         1.29 o                         
  11   5   2          1.29          0.18         1.05 o                         
  12   5   2          6.11          3.52         1.25 o                         
 -12   6   2          6.48          6.65         2.03 o                         
 -11   6   2          0.48         -0.18         1.58 o                         
 -10   6   2          7.35          6.68         1.29 o                         
  -9   6   2         31.49         28.52         1.14 o                         
  -8   6   2         81.70         78.44         1.64 o                         
  -7   6   2        189.46        204.31         2.73 o                         
  -6   6   2          0.84          0.58         0.33 o                         
  -5   6   2        651.66        679.27         6.64 o                         
  -4   6   2        690.34        736.29         6.65 o                         
  -3   6   2        123.78        125.42         1.29 o                         
  -2   6   2          3.51          3.79         0.21 o                         
  -1   6   2        495.94        477.75         3.53 o                         
   0   6   2        686.13        637.47         5.23 o                         
   1   6   2        345.86        396.93         3.77 o                         
   2   6   2         41.08         37.24         0.62 o                         
   3   6   2        917.74        820.05         6.70 o                         
   4   6   2         23.53         22.45         0.81 o                         
   5   6   2        282.51        250.48         3.12 o                         
   6   6   2          0.01          0.77         0.57 o                         
   7   6   2        417.75        396.87         5.23 o                         
   8   6   2        127.15        129.46         2.47 o                         
   9   6   2         17.72         21.91         1.36 o                         
  10   6   2         45.66         50.18         1.90 o                         
  11   6   2         17.71         17.76         1.52 o                         
  12   6   2          0.14         -1.38         1.63 o                         
 -12   7   2          4.16          5.42         3.24 o                         
 -11   7   2          0.08         -1.53         1.53 o                         
 -10   7   2          9.10         11.73         1.48 o                         
  -9   7   2         28.09         21.72         1.15 o                         
  -8   7   2         11.81         11.98         0.81 o                         
  -7   7   2        132.73        139.50         2.29 o                         
  -6   7   2          1.40          2.31         0.42 o                         
  -5   7   2         38.91         49.66         0.87 o                         
  -4   7   2          0.01          0.48         0.23 o                         
  -3   7   2         10.97         10.77         0.38 o                         
  -2   7   2        467.09        579.71         4.63 o                         
  -1   7   2        155.18        160.22         1.59 o                         
   0   7   2        633.42        644.98         5.38 o                         
   1   7   2          1.26          3.14         0.32 o                         
   2   7   2         22.01         13.31         0.65 o                         
   3   7   2        340.00        309.93         2.97 o                         
   4   7   2          6.44          5.26         0.41 o                         
   5   7   2         82.50         72.34         1.22 o                         
   6   7   2        103.21        117.40         2.09 o                         
   7   7   2          7.53          6.14         0.74 o                         
   8   7   2          8.99          9.03         0.84 o                         
   9   7   2          2.69          2.76         0.89 o                         
  10   7   2          1.17          1.22         0.93 o                         
  11   7   2          0.37         -0.31         0.97 o                         
 -12   8   2         28.42         36.57         4.96 o                         
 -11   8   2          0.00         -1.58         1.58 o                         
 -10   8   2          4.72          5.39         1.42 o                         
  -9   8   2         58.76         57.34         2.07 o                         
  -8   8   2        113.50        115.93         2.51 o                         
  -7   8   2         38.63         36.80         1.39 o                         
  -6   8   2        307.20        305.45         3.68 o                         
  -5   8   2       1720.47       1686.47        15.77 o                         
  -4   8   2         56.87         58.19         1.05 o                         
  -3   8   2        154.35        188.34         2.16 o                         
  -2   8   2         18.72         30.53         0.63 o                         
  -1   8   2        127.60        115.02         1.23 o                         
   0   8   2        215.51        204.21         2.02 o                         
   1   8   2        195.47        168.70         1.96 o                         
   2   8   2        550.16        503.29         4.84 o                         
   3   8   2        484.80        515.08         4.66 o                         
   4   8   2        256.08        251.55         2.93 o                         
   5   8   2          0.73         -0.16         0.41 o                         
   6   8   2         52.97         49.53         1.45 o                         
   7   8   2         91.51         84.96         1.90 o                         
   8   8   2         74.90         78.95         1.94 o                         
   9   8   2          0.00         -0.44         0.83 o                         
  10   8   2          0.94         -0.58         0.93 o                         
  11   8   2         26.12         27.43         2.17 o                         
 -11   9   2          0.52          0.98         1.83 o                         
 -10   9   2          7.33          3.31         1.36 o                         
  -9   9   2          1.11          1.94         1.20 o                         
  -8   9   2          2.92          4.04         0.94 o                         
  -7   9   2         53.13         35.01         1.74 o                         
  -6   9   2         36.86         31.90         1.19 o                         
  -5   9   2         78.25         80.94         1.55 o                         
  -4   9   2        106.82        109.94         1.81 o                         
  -3   9   2          4.14          4.24         0.47 o                         
  -2   9   2        200.14        192.03         2.06 o                         
  -1   9   2        148.21        159.51         1.79 o                         
   0   9   2          9.84         11.67         0.55 o                         
   1   9   2         55.69         52.85         1.04 o                         
   2   9   2         17.93         15.46         0.60 o                         
   3   9   2         52.86         47.57         1.01 o                         
   4   9   2         33.94         39.09         0.95 o                         
   5   9   2        139.48        121.17         1.93 o                         
   6   9   2         87.98         96.46         1.98 o                         
   7   9   2         11.22         12.80         0.88 o                         
   8   9   2          5.15          6.14         1.00 o                         
   9   9   2          0.07         -0.86         0.86 o                         
  10   9   2          0.18         -0.91         0.91 o                         
  11   9   2          0.25          0.46         1.14 o                         
 -11  10   2          0.92         -0.27         2.71 o                         
 -10  10   2          2.59          2.02         1.43 o                         
  -9  10   2         33.91         34.82         2.67 o                         
  -8  10   2        144.02        152.12         3.64 o                         
  -7  10   2         40.38         34.86         1.82 o                         
  -6  10   2          7.50          5.96         0.73 o                         
  -5  10   2        345.32        356.38         5.32 o                         
  -4  10   2         36.21         41.14         1.23 o                         
  -3  10   2         19.64         20.18         0.92 o                         
  -2  10   2          4.54          5.74         0.32 o                         
  -1  10   2          3.24          1.83         0.35 o                         
   0  10   2        161.82        153.91         1.98 o                         
   1  10   2        172.86        184.88         2.36 o                         
   2  10   2        106.15         88.34         1.32 o                         
   3  10   2         37.76         30.46         0.78 o                         
   4  10   2         70.93         69.48         1.36 o                         
   5  10   2         30.87         24.16         0.95 o                         
   6  10   2          2.00          2.39         0.64 o                         
   7  10   2         57.91         62.28         1.67 o                         
   8  10   2        169.28        179.53         3.15 o                         
   9  10   2          0.26         -0.72         0.91 o                         
  10  10   2          2.33          0.50         1.03 o                         
  11  10   2          7.84          8.62         1.71 o                         
 -11  11   2          3.52          1.72         2.94 o                         
 -10  11   2         16.49         15.85         2.04 o                         
  -9  11   2          2.22          2.91         1.17 o                         
  -8  11   2         17.66         17.45         1.94 o                         
  -7  11   2         42.16         34.12         1.93 o                         
  -6  11   2         79.22         76.23         2.16 o                         
  -5  11   2         59.87         54.70         2.07 o                         
  -4  11   2          2.68          3.19         0.71 o                         
  -3  11   2          0.46          0.23         0.60 o                         
  -2  11   2         31.86         29.49         1.12 o                         
  -1  11   2          3.40          4.91         0.49 o                         
   0  11   2        147.49        139.11         1.93 o                         
   1  11   2        113.74        111.98         1.76 o                         
   2  11   2         32.74         28.49         1.03 o                         
   3  11   2         71.30         60.30         1.53 o                         
   4  11   2          0.34          0.33         0.49 o                         
   5  11   2          2.77          2.74         0.62 o                         
   6  11   2          4.12          3.28         0.62 o                         
   7  11   2          8.90          9.42         1.03 o                         
   8  11   2         46.42         55.10         2.14 o                         
   9  11   2          0.17          0.69         0.94 o                         
  10  11   2          0.99          2.79         1.50 o                         
 -10  12   2          1.43         -0.81         1.89 o                         
  -9  12   2          0.71         -0.70         1.57 o                         
  -8  12   2         33.12         30.91         2.00 o                         
  -7  12   2         69.10         66.13         2.62 o                         
  -6  12   2        114.43        130.61         2.96 o                         
  -5  12   2         76.50         79.36         2.04 o                         
  -4  12   2         21.59         21.40         1.21 o                         
  -3  12   2          0.01          0.03         0.54 o                         
  -2  12   2         60.89         60.66         1.31 o                         
  -1  12   2        264.41        254.99         3.03 o                         
   0  12   2        346.83        329.99         3.68 o                         
   1  12   2         82.29         83.29         1.57 o                         
   2  12   2        136.93        123.67         1.91 o                         
   3  12   2         77.15         81.67         2.18 o                         
   4  12   2         20.14         23.30         1.07 o                         
   5  12   2          0.54          0.16         0.64 o                         
   6  12   2          6.16          5.31         0.72 o                         
   7  12   2         34.50         36.07         1.65 o                         
   8  12   2         25.95         27.02         2.16 o                         
   9  12   2          0.69          0.32         1.22 o                         
  10  12   2         30.71         26.97         2.27 o                         
 -10  13   2          2.15         -0.15         2.15 o                         
  -9  13   2          9.32          6.89         2.42 o                         
  -8  13   2          2.40          0.36         1.25 o                         
  -7  13   2          5.16          2.00         1.31 o                         
  -6  13   2          2.26          3.98         1.23 o                         
  -5  13   2          0.26         -0.36         0.78 o                         
  -4  13   2         27.19         26.66         1.36 o                         
  -3  13   2         19.50         19.46         1.05 o                         
  -2  13   2         71.52         63.80         1.41 o                         
  -1  13   2          0.00         -0.35         0.52 o                         
   0  13   2        143.23        135.72         2.05 o                         
   1  13   2         19.82         14.88         0.85 o                         
   2  13   2         11.06          9.33         0.87 o                         
   3  13   2          8.08          7.34         0.85 o                         
   4  13   2          1.69          0.18         0.63 o                         
   5  13   2          1.12          1.98         0.73 o                         
   6  13   2          0.73          0.25         0.67 o                         
   7  13   2         17.07         16.72         1.36 o                         
   8  13   2         12.59         16.46         1.61 o                         
   9  13   2          0.18         -1.49         1.49 o                         
  -9  14   2          2.29          0.94         2.25 o                         
  -8  14   2         36.89         32.45         3.80 o                         
  -7  14   2         31.66         30.51         2.10 o                         
  -6  14   2         75.80         88.79         5.68 o                         
  -5  14   2          1.05          1.14         0.87 o                         
  -4  14   2         16.62         13.13         1.15 o                         
  -3  14   2          0.37          0.06         0.58 o                         
  -2  14   2         38.84         30.77         1.16 o                         
  -1  14   2          3.50          4.22         0.67 o                         
   0  14   2        311.37        325.79         3.84 o                         
   1  14   2          8.17          8.89         0.94 o                         
   2  14   2          5.87          3.94         0.82 o                         
   3  14   2        190.08        188.31         3.09 o                         
   4  14   2          6.65          8.28         0.93 o                         
   5  14   2          0.90          0.48         0.77 o                         
   6  14   2          3.08          1.25         0.88 o                         
   7  14   2          2.39          0.92         1.06 o                         
   8  14   2         15.02         20.11         2.67 o                         
   9  14   2          0.54         -1.91         1.91 o                         
  -9  15   2         22.95         21.83         2.67 o                         
  -8  15   2          2.24          1.52         1.46 o                         
  -7  15   2          0.39         -1.51         2.17 o                         
  -6  15   2         14.96         10.28         1.60 o                         
  -5  15   2          1.68          4.03         1.04 o                         
  -4  15   2          2.42          1.02         0.95 o                         
  -3  15   2         49.89         48.75         1.49 o                         
  -2  15   2         18.88         19.71         1.07 o                         
  -1  15   2          2.34          1.58         0.63 o                         
   0  15   2         17.99         15.45         1.03 o                         
   1  15   2          0.35          0.97         0.79 o                         
   2  15   2          0.30         -0.73         0.73 o                         
   3  15   2          4.58          5.66         0.92 o                         
   4  15   2          0.24         -0.16         0.75 o                         
   5  15   2         12.10          9.95         1.33 o                         
   6  15   2          0.42         -0.67         0.88 o                         
   7  15   2          7.90          5.05         1.41 o                         
   8  15   2          7.08          9.47         1.62 o                         
  -8  16   2         19.04         18.41         2.15 o                         
  -7  16   2          1.25         -0.58         1.70 o                         
  -6  16   2         20.25         23.12         2.12 o                         
  -5  16   2         37.55         40.76         2.08 o                         
  -4  16   2         13.93         11.34         1.08 o                         
  -3  16   2          6.04          6.50         0.94 o                         
  -2  16   2          0.01          0.46         0.68 o                         
  -1  16   2          0.03          0.30         0.73 o                         
   0  16   2         31.32         30.68         1.39 o                         
   1  16   2          1.31          0.51         0.84 o                         
   2  16   2         24.05         25.82         1.37 o                         
   3  16   2         10.13         10.73         1.12 o                         
   4  16   2          7.04          9.45         1.07 o                         
   5  16   2          2.39         -0.25         0.95 o                         
   6  16   2          0.60         -0.54         1.19 o                         
   7  16   2          6.50          6.11         1.64 o                         
  -7  17   2          0.00         -1.47         1.47 o                         
  -6  17   2          0.02         -1.45         1.45 o                         
  -5  17   2          2.34          2.27         1.12 o                         
  -4  17   2          0.13          0.67         0.88 o                         
  -3  17   2          4.27          3.56         0.95 o                         
  -2  17   2         25.78         29.68         1.68 o                         
  -1  17   2         20.53         20.10         1.36 o                         
   0  17   2          0.61          1.72         0.83 o                         
   1  17   2          1.36          1.97         0.91 o                         
   2  17   2          3.92          2.96         0.97 o                         
   3  17   2          1.90          1.04         0.93 o                         
   4  17   2          4.91          3.11         1.02 o                         
   5  17   2          5.56          4.35         1.18 o                         
   6  17   2          3.17          5.12         1.50 o                         
   7  17   2          6.92          3.75         1.50 o                         
  -6  18   2          0.76          1.68         1.38 o                         
  -5  18   2          9.06          9.40         1.34 o                         
  -4  18   2          1.45         -0.85         1.04 o                         
  -3  18   2          1.04          0.83         1.13 o                         
  -2  18   2          0.00         -0.14         1.06 o                         
  -1  18   2          0.07          1.03         0.96 o                         
   0  18   2          3.42          4.85         1.14 o                         
   1  18   2         27.85         30.88         2.39 o                         
   2  18   2          7.21         11.01         1.26 o                         
   3  18   2          0.16          0.49         0.98 o                         
   4  18   2          2.00          0.67         1.22 o                         
   5  18   2          2.54          1.23         1.45 o                         
   6  18   2          0.30          0.16         1.35 o                         
  -5  19   2          1.36         -1.41         1.59 o                         
  -4  19   2          7.37          5.10         1.31 o                         
  -3  19   2          1.32          0.34         1.13 o                         
  -2  19   2          0.02         -0.12         1.12 o                         
  -1  19   2          1.23          0.78         1.05 o                         
   0  19   2          5.36          6.15         1.51 o                         
   1  19   2         34.00         32.30         1.85 o                         
   2  19   2          6.86          8.24         1.32 o                         
   3  19   2          0.48          1.41         1.13 o                         
   4  19   2          9.29         10.52         1.60 o                         
   5  19   2          0.18         -0.53         1.85 o                         
  -3  20   2          0.27         -1.16         1.16 o                         
  -2  20   2          0.15         -0.59         1.33 o                         
  -1  20   2          0.46          2.34         1.43 o                         
   0  20   2          3.16          9.07         1.38 o                         
   1  20   2         11.82         19.31         1.59 o                         
   2  20   2          6.99         10.07         1.40 o                         
   3  20   2         10.68         16.39         1.59 o                         
 -13   1   3         13.17         12.86         1.71 o                         
 -12   1   3         10.01          9.98         1.30 o                         
 -11   1   3        149.19        163.81         3.89 o                         
 -10   1   3          2.37          2.42         0.71 o                         
  -9   1   3          2.82          2.23         0.68 o                         
  -8   1   3        186.70        171.86         2.94 o                         
  -7   1   3        408.21        378.95         7.12 o                         
  -6   1   3        289.42        292.14         5.52 o                         
  -5   1   3        273.15        299.56         4.48 o                         
  -4   1   3        375.67        412.54         3.97 o                         
  -3   1   3       1509.88       1667.54        15.22 o                         
  -2   1   3       1363.85       1427.33        13.02 o                         
  -1   1   3        659.59        732.84         4.69 o                         
   0   1   3       2481.38       2670.50        17.02 o                         
   1   1   3        813.96        869.14         5.57 o                         
   2   1   3       3198.28       3447.13        31.34 o                         
   3   1   3        203.62        217.56         3.60 o                         
   4   1   3        795.17        881.86         8.40 o                         
   5   1   3        905.50        877.35         9.86 o                         
   6   1   3         81.50         70.16         1.35 o                         
   7   1   3         50.12         51.11         1.59 o                         
   8   1   3         23.14         26.13         1.60 o                         
   9   1   3          8.70          7.56         0.94 o                         
  10   1   3         52.53         52.66         2.86 o                         
  11   1   3          3.90          5.71         1.02 o                         
  12   1   3          5.00          4.64         1.10 o                         
 -12   2   3          9.38         12.61         1.58 o                         
 -11   2   3         39.02         41.71         4.69 o                         
 -10   2   3          2.87          0.84         0.77 o                         
  -9   2   3         91.74         79.33         2.03 o                         
  -8   2   3         25.28         24.75         1.72 o                         
  -7   2   3          6.44          3.79         0.76 o                         
  -6   2   3         69.59         59.20         1.94 o                         
  -5   2   3          0.13          0.12         0.14 o                         
  -4   2   3        212.30        260.75         4.77 o                         
  -3   2   3        468.15        489.65         4.71 o                         
  -2   2   3        134.23        140.44         1.12 o                         
  -1   2   3         38.69         56.92         0.49 o                         
   0   2   3         26.70         34.64         0.39 o                         
   1   2   3       1296.20       1470.48        11.82 o                         
   2   2   3        554.21        636.99         5.44 o                         
   3   2   3          2.30          6.02         0.57 o                         
   4   2   3          3.69          3.72         0.67 o                         
   5   2   3         12.65         17.92         1.55 o                         
   6   2   3          3.05          4.20         0.55 o                         
   7   2   3        214.42        220.00         3.22 o                         
   8   2   3         15.92         15.28         1.12 o                         
   9   2   3          4.93          5.42         0.91 o                         
  10   2   3          3.46          2.69         0.90 o                         
  11   2   3          0.29          0.18         0.86 o                         
  12   2   3         10.38         10.17         1.17 o                         
 -12   3   3         47.38         49.21         5.54 o                         
 -11   3   3         55.73         59.88         3.86 o                         
 -10   3   3         30.79         32.74         1.62 o                         
  -9   3   3         43.44         41.68         1.72 o                         
  -8   3   3          4.51          3.22         0.80 o                         
  -7   3   3        210.32        205.03         3.32 o                         
  -6   3   3        233.77        234.54         2.51 o                         
  -5   3   3          2.87          1.26         0.20 o                         
  -4   3   3        527.91        620.00         6.38 o                         
  -3   3   3       2374.96       2415.84        20.74 o                         
  -2   3   3       1807.88       1943.17        15.00 o                         
  -1   3   3          2.31          6.30         0.21 o                         
   0   3   3        583.87        666.21         4.20 o                         
   1   3   3          1.84         -0.14         0.16 o                         
   2   3   3        650.38        795.23         8.57 o                         
   3   3   3       1357.67       1378.44        12.07 o                         
   4   3   3        548.85        532.32         5.32 o                         
   5   3   3       1337.00       1308.04        13.25 o                         
   6   3   3        221.29        222.31         2.87 o                         
   7   3   3        145.76        150.87         2.53 o                         
   8   3   3         82.41         84.74         2.21 o                         
   9   3   3         76.28         81.45         2.31 o                         
  10   3   3         24.09         18.64         1.31 o                         
  11   3   3          5.27          5.30         1.04 o                         
  12   3   3          2.87          2.71         1.04 o                         
 -12   4   3          0.03          0.09         1.36 o                         
 -11   4   3         19.30         16.01         2.09 o                         
 -10   4   3          8.22         11.26         1.01 o                         
  -9   4   3         34.34         29.31         1.29 o                         
  -8   4   3         15.74         13.85         0.98 o                         
  -7   4   3          8.08          6.86         0.42 o                         
  -6   4   3         96.04        105.01         1.38 o                         
  -5   4   3         45.57         34.19         0.69 o                         
  -4   4   3          1.14          5.02         0.30 o                         
  -3   4   3         84.32         84.23         1.10 o                         
  -2   4   3        170.20        223.17         1.84 o                         
  -1   4   3        137.46        149.74         1.25 o                         
   0   4   3         13.10         11.87         0.29 o                         
   1   4   3        219.23        268.35         2.43 o                         
   2   4   3         72.18         79.49         1.01 o                         
   3   4   3          0.98          0.06         0.24 o                         
   4   4   3        204.61        178.15         2.11 o                         
   5   4   3          0.88          5.82         0.62 o                         
   6   4   3         28.52         26.51         1.16 o                         
   7   4   3          4.64          5.59         0.70 o                         
   8   4   3          0.83         -0.69         0.69 o                         
   9   4   3          5.10          4.15         0.96 o                         
  10   4   3          4.44          3.89         1.00 o                         
  11   4   3          9.68         11.39         1.22 o                         
  12   4   3          0.03          0.62         1.06 o                         
 -12   5   3         38.34         37.34         3.31 o                         
 -11   5   3         40.34         39.13         3.10 o                         
 -10   5   3         91.65         96.57         2.70 o                         
  -9   5   3         10.30         10.24         0.95 o                         
  -8   5   3         50.01         53.49         1.23 o                         
  -7   5   3          1.40          1.52         0.33 o                         
  -6   5   3        115.98        117.75         1.69 o                         
  -5   5   3         95.37         89.28         1.18 o                         
  -4   5   3         14.89          8.81         0.44 o                         
  -3   5   3        665.81        666.68         6.06 o                         
  -2   5   3         49.79         31.24         0.49 o                         
  -1   5   3        930.84       1099.96         8.39 o                         
   0   5   3       1181.63       1181.46        10.03 o                         
   1   5   3        784.82        798.64         5.96 o                         
   2   5   3       1788.31       1783.95        14.74 o                         
   3   5   3        116.18        127.20         1.52 o                         
   4   5   3        328.41        345.52         3.69 o                         
   5   5   3       1226.31       1241.08        13.80 o                         
   6   5   3         67.59         59.84         1.50 o                         
   7   5   3          6.34          5.46         0.85 o                         
   8   5   3          2.02          2.22         0.84 o                         
   9   5   3         57.14         58.04         2.12 o                         
  10   5   3         12.64         12.44         1.27 o                         
  11   5   3          2.32          2.69         0.99 o                         
 -12   6   3          6.47          6.82         2.65 o                         
 -11   6   3          3.23          0.78         1.27 o                         
 -10   6   3          1.01         -0.42         1.07 o                         
  -9   6   3          3.32          1.46         0.99 o                         
  -8   6   3          6.25          9.14         0.77 o                         
  -7   6   3        308.89        301.86         3.98 o                         
  -6   6   3         78.58         74.47         1.42 o                         
  -5   6   3         51.10         56.56         0.97 o                         
  -4   6   3          5.61          2.10         0.27 o                         
  -3   6   3        510.13        531.50         4.96 o                         
  -2   6   3        363.29        450.82         3.67 o                         
  -1   6   3          1.20          3.67         0.21 o                         
   0   6   3         91.64         83.35         0.97 o                         
   1   6   3        126.69        147.46         1.62 o                         
   2   6   3        145.71        155.53         1.72 o                         
   3   6   3        105.27        139.93         1.61 o                         
   4   6   3          9.48          8.74         0.43 o                         
   5   6   3         56.51         62.20         1.57 o                         
   6   6   3         15.28         10.88         0.81 o                         
   7   6   3         25.12         15.52         0.99 o                         
   8   6   3          0.00         -0.65         0.65 o                         
   9   6   3          0.49          0.51         1.01 o                         
  10   6   3          0.21         -0.77         0.90 o                         
  11   6   3          4.33          2.87         1.15 o                         
 -12   7   3         15.97         18.94         3.10 o                         
 -11   7   3          7.88          9.91         1.60 o                         
 -10   7   3          7.55          6.26         1.40 o                         
  -9   7   3          1.49         -0.15         0.70 o                         
  -8   7   3        148.47        152.86         4.18 o                         
  -7   7   3        202.65        201.69         2.92 o                         
  -6   7   3        259.38        260.00         3.18 o                         
  -5   7   3        111.76        109.36         1.51 o                         
  -4   7   3        646.01        676.71         6.65 o                         
  -3   7   3         28.82         15.36         0.55 o                         
  -2   7   3        522.92        517.65         4.17 o                         
  -1   7   3         52.84         52.21         0.72 o                         
   0   7   3        108.24        107.01         1.41 o                         
   1   7   3        904.35        945.40         8.10 o                         
   2   7   3        133.42        117.94         1.46 o                         
   3   7   3        140.12        137.12         1.66 o                         
   4   7   3        435.16        429.20         4.04 o                         
   5   7   3        236.86        237.43         3.11 o                         
   6   7   3          5.74          5.00         0.71 o                         
   7   7   3          4.98          4.37         0.75 o                         
   8   7   3         22.55         21.76         1.23 o                         
   9   7   3         41.51         41.84         2.51 o                         
  10   7   3          5.94          4.04         1.26 o                         
  11   7   3          1.30          0.40         0.98 o                         
 -12   8   3          8.79          4.77         2.11 o                         
 -11   8   3          9.30          8.85         1.65 o                         
 -10   8   3          7.34          3.01         1.68 o                         
  -9   8   3          4.36          1.13         0.91 o                         
  -8   8   3          0.40         -0.74         0.81 o                         
  -7   8   3          6.61          7.55         0.97 o                         
  -6   8   3          1.71          3.22         0.46 o                         
  -5   8   3        594.32        589.69         5.93 o                         
  -4   8   3         27.13         29.37         0.75 o                         
  -3   8   3        122.82        141.94         1.66 o                         
  -2   8   3          3.17          9.05         0.50 o                         
  -1   8   3         14.65          8.65         0.51 o                         
   0   8   3         29.63         35.97         0.82 o                         
   1   8   3        107.20         85.25         1.27 o                         
   2   8   3        100.61         95.14         1.32 o                         
   3   8   3          0.16         -0.32         0.32 o                         
   4   8   3          7.11         10.80         0.58 o                         
   5   8   3          0.61          1.05         0.45 o                         
   6   8   3          6.45          4.09         0.68 o                         
   7   8   3          2.42          1.38         0.68 o                         
   8   8   3          6.35          6.98         0.88 o                         
   9   8   3          0.08         -0.85         0.85 o                         
  10   8   3          0.13         -0.60         0.90 o                         
  11   8   3          0.25         -1.19         1.19 o                         
 -11   9   3         22.87         26.26         2.25 o                         
 -10   9   3          0.60         -0.30         1.54 o                         
  -9   9   3         14.69         10.69         1.20 o                         
  -8   9   3         17.44         17.32         1.32 o                         
  -7   9   3        203.56        201.59         4.10 o                         
  -6   9   3        264.84        254.20         4.10 o                         
  -5   9   3          0.31          1.34         0.73 o                         
  -4   9   3        115.75        119.47         2.45 o                         
  -3   9   3        263.64        241.40         2.65 o                         
  -2   9   3         27.38         23.32         0.76 o                         
  -1   9   3         28.34         26.33         1.37 o                         
   0   9   3        240.85        224.44         2.55 o                         
   1   9   3        572.99        549.29         5.32 o                         
   2   9   3        228.15        225.42         2.59 o                         
   3   9   3         10.20         10.98         0.57 o                         
   4   9   3         65.57         66.61         1.26 o                         
   5   9   3        148.90        158.00         2.31 o                         
   6   9   3          5.33          6.00         0.77 o                         
   7   9   3          2.03          1.22         0.72 o                         
   8   9   3         10.35         11.80         1.04 o                         
   9   9   3          3.30          1.61         0.98 o                         
  10   9   3          3.37          1.77         1.06 o                         
  11   9   3          0.64         -1.08         1.08 o                         
 -11  10   3         20.22         23.47         2.26 o                         
 -10  10   3          0.70         -1.65         1.65 o                         
  -9  10   3          0.87         -0.29         0.97 o                         
  -8  10   3          0.17         -0.87         0.87 o                         
  -7  10   3          0.07          0.34         0.93 o                         
  -6  10   3         25.76         29.13         1.63 o                         
  -5  10   3         28.14         28.51         1.43 o                         
  -4  10   3         23.98         27.22         1.34 o                         
  -3  10   3        144.81        137.11         2.36 o                         
  -2  10   3         21.67         18.29         0.53 o                         
  -1  10   3         39.55         27.05         0.64 o                         
   0  10   3         95.76        105.96         1.67 o                         
   1  10   3         35.60         23.32         0.85 o                         
   2  10   3         91.35        112.29         1.66 o                         
   3  10   3          5.66          4.90         0.51 o                         
   4  10   3          4.82          5.73         0.53 o                         
   5  10   3         12.98         10.31         0.73 o                         
   6  10   3          1.30          0.89         0.69 o                         
   7  10   3          5.02          7.38         0.93 o                         
   8  10   3         46.35         60.15         1.94 o                         
   9  10   3          6.64          6.03         1.25 o                         
  10  10   3          1.97          0.24         1.12 o                         
 -11  11   3         27.67         35.14         4.17 o                         
 -10  11   3          5.83          5.21         2.04 o                         
  -9  11   3          0.02         -0.93         0.93 o                         
  -8  11   3          1.41         -0.29         0.98 o                         
  -7  11   3        128.59        131.90         3.42 o                         
  -6  11   3          0.46          1.50         0.82 o                         
  -5  11   3        151.36        155.35         3.12 o                         
  -4  11   3          1.98          0.36         0.71 o                         
  -3  11   3        185.05        180.34         2.73 o                         
  -2  11   3        169.74        159.51         1.82 o                         
  -1  11   3         50.57         46.76         1.10 o                         
   0  11   3         19.97         19.21         0.81 o                         
   1  11   3        700.20        677.73         6.96 o                         
   2  11   3        156.03        154.55         2.11 o                         
   3  11   3        120.92        103.48         1.63 o                         
   4  11   3         46.51         44.69         1.05 o                         
   5  11   3         40.75         44.31         1.31 o                         
   6  11   3         25.58         31.76         1.44 o                         
   7  11   3          0.93          2.77         0.89 o                         
   8  11   3          0.95          0.16         0.87 o                         
   9  11   3         25.22         27.47         1.74 o                         
  10  11   3         16.62         19.29         1.64 o                         
 -10  12   3          0.66         -0.93         2.01 o                         
  -9  12   3         25.17         22.74         2.07 o                         
  -8  12   3          0.49         -0.80         1.06 o                         
  -7  12   3         10.57          7.32         1.46 o                         
  -6  12   3         14.22         13.31         1.59 o                         
  -5  12   3         21.86         22.09         1.36 o                         
  -4  12   3          5.84          3.08         0.78 o                         
  -3  12   3          0.04         -0.42         0.62 o                         
  -2  12   3         94.10         78.99         1.50 o                         
  -1  12   3        102.88         97.73         1.67 o                         
   0  12   3         51.61         61.31         1.33 o                         
   1  12   3          9.73         10.94         0.75 o                         
   2  12   3          1.54          1.36         0.51 o                         
   3  12   3          3.60          3.91         0.49 o                         
   4  12   3        155.74        146.50         2.13 o                         
   5  12   3         35.30         28.57         1.07 o                         
   6  12   3          0.59          0.12         0.72 o                         
   7  12   3          0.22          0.05         0.85 o                         
   8  12   3          0.06         -0.71         0.92 o                         
   9  12   3          1.75          2.68         1.23 o                         
 -10  13   3          0.80         -1.91         1.91 o                         
  -9  13   3          1.62          1.40         1.55 o                         
  -8  13   3          0.04         -1.06         1.18 o                         
  -7  13   3         80.25         89.53         3.31 o                         
  -6  13   3          1.46          1.57         1.26 o                         
  -5  13   3          9.89         10.55         1.19 o                         
  -4  13   3          1.95          1.97         0.75 o                         
  -3  13   3          9.78         10.55         0.94 o                         
  -2  13   3         55.51         53.24         1.32 o                         
  -1  13   3         40.68         41.68         1.19 o                         
   0  13   3         13.50         13.43         0.79 o                         
   1  13   3        109.32        108.05         1.89 o                         
   2  13   3         98.08        100.71         1.81 o                         
   3  13   3          5.00          3.94         0.81 o                         
   4  13   3         15.21         12.36         0.82 o                         
   5  13   3          3.71          1.99         0.68 o                         
   6  13   3         43.02         41.56         2.11 o                         
   7  13   3          0.22         -0.88         0.88 o                         
   8  13   3          4.46          3.11         1.09 o                         
   9  13   3         26.64         24.93         2.29 o                         
  -9  14   3          4.39          0.22         2.94 o                         
  -8  14   3          4.02         -0.35         2.71 o                         
  -7  14   3         32.32         33.83         3.02 o                         
  -6  14   3         43.22         42.30         2.40 o                         
  -5  14   3          0.03         -0.81         0.81 o                         
  -4  14   3         22.59         17.10         1.14 o                         
  -3  14   3          4.12          2.53         0.80 o                         
  -2  14   3        202.96        198.84         2.72 o                         
  -1  14   3          5.55          6.87         0.73 o                         
   0  14   3          8.09          9.76         0.77 o                         
   1  14   3         12.77         12.66         0.87 o                         
   2  14   3          1.12         -0.47         0.71 o                         
   3  14   3          9.93          8.42         0.94 o                         
   4  14   3          0.25         -0.29         0.64 o                         
   5  14   3          6.89          6.70         0.95 o                         
   6  14   3          8.52          5.59         1.03 o                         
   7  14   3          1.19         -0.98         0.98 o                         
   8  14   3          0.68          0.63         1.40 o                         
  -9  15   3          8.28          2.45         1.78 o                         
  -8  15   3         19.71         19.49         2.36 o                         
  -7  15   3          3.70          2.59         1.99 o                         
  -6  15   3         11.11         13.05         1.51 o                         
  -5  15   3          2.17          1.14         0.96 o                         
  -4  15   3         24.48         28.86         1.42 o                         
  -3  15   3          0.49          0.21         0.80 o                         
  -2  15   3          2.44          2.00         0.81 o                         
  -1  15   3         54.29         54.93         1.47 o                         
   0  15   3        154.24        154.73         2.54 o                         
   1  15   3         16.58         20.20         1.24 o                         
   2  15   3         78.90         83.61         2.09 o                         
   3  15   3          4.21          2.67         0.86 o                         
   4  15   3         21.51         20.45         1.25 o                         
   5  15   3          3.41          4.75         0.92 o                         
   6  15   3          8.41         11.25         1.21 o                         
   7  15   3         10.63         13.12         1.57 o                         
   8  15   3          3.97         -0.18         1.52 o                         
  -8  16   3          1.14          1.61         1.39 o                         
  -7  16   3          0.01         -0.86         1.63 o                         
  -6  16   3          5.04          5.58         2.16 o                         
  -5  16   3          0.94          1.13         1.19 o                         
  -4  16   3         10.88          8.75         1.09 o                         
  -3  16   3          2.55          3.73         0.94 o                         
  -2  16   3          7.88          5.58         0.93 o                         
  -1  16   3          4.61          2.80         0.93 o                         
   0  16   3         22.80         26.06         1.56 o                         
   1  16   3          4.50          5.06         0.94 o                         
   2  16   3          0.19          0.27         0.85 o                         
   3  16   3          8.59          7.81         1.07 o                         
   4  16   3          0.43         -0.10         0.80 o                         
   5  16   3          6.52          2.52         1.11 o                         
   6  16   3          0.93         -0.07         1.64 o                         
   7  16   3          2.91          2.72         1.42 o                         
  -7  17   3          4.02          5.58         1.47 o                         
  -6  17   3          1.42          0.29         1.91 o                         
  -5  17   3          5.24          2.45         1.28 o                         
  -4  17   3         29.81         34.52         1.74 o                         
  -3  17   3          7.71          5.94         1.05 o                         
  -2  17   3         33.01         35.11         1.81 o                         
  -1  17   3         15.73         15.54         1.30 o                         
   0  17   3         28.54         29.31         1.68 o                         
   1  17   3         50.70         62.82         2.28 o                         
   2  17   3          1.55          1.90         1.03 o                         
   3  17   3          0.15          0.00         1.23 o                         
   4  17   3         24.00         24.73         1.37 o                         
   5  17   3          6.25          4.08         1.23 o                         
   6  17   3          1.32         -0.82         1.29 o                         
  -6  18   3          9.39         12.00         1.73 o                         
  -5  18   3         11.56         11.22         1.58 o                         
  -4  18   3          0.48          0.11         1.14 o                         
  -3  18   3         17.30         15.76         1.48 o                         
  -2  18   3          0.14          1.44         1.27 o                         
  -1  18   3         14.81         12.63         1.28 o                         
   0  18   3          1.86          3.25         1.11 o                         
   1  18   3          0.16          1.69         1.06 o                         
   2  18   3         45.28         56.15         3.01 o                         
   3  18   3          0.02          2.06         1.08 o                         
   4  18   3          1.03          1.08         0.94 o                         
   5  18   3          0.79          0.26         1.22 o                         
  -5  19   3          3.48          4.67         1.80 o                         
  -4  19   3          0.03          0.69         1.31 o                         
  -3  19   3          9.52         11.58         1.45 o                         
  -2  19   3          1.57          3.29         1.19 o                         
  -1  19   3          1.59          2.58         1.15 o                         
   0  19   3          2.43          3.94         1.45 o                         
   1  19   3         10.09         13.08         1.45 o                         
   2  19   3          0.04          1.74         1.17 o                         
   3  19   3          1.09          0.55         1.12 o                         
   4  19   3          0.06          2.45         1.65 o                         
  -3  20   3          0.15          1.09         1.45 o                         
  -2  20   3          3.29          1.58         1.64 o                         
  -1  20   3          0.03         -1.06         1.91 o                         
   0  20   3          0.15          2.12         1.20 o                         
   1  20   3          3.33          7.05         1.34 o                         
   2  20   3          1.82          4.55         1.26 o                         
 -12   0   4          3.99          4.53         1.37 o                         
 -11   0   4         23.90         23.75         1.55 o                         
 -10   0   4         53.06         60.61         2.28 o                         
  -9   0   4          1.60          0.74         0.77 o                         
  -8   0   4        311.86        329.56         5.64 o                         
  -7   0   4          0.09          1.61         0.82 o                         
  -6   0   4        270.34        217.31         3.52 o                         
  -5   0   4        367.11        366.83         5.38 o                         
  -4   0   4       2367.92       2521.41        29.04 o                         
  -3   0   4       2385.38       2634.52        27.99 o                         
  -2   0   4       1209.29       1278.65        11.72 o                         
  -1   0   4       2045.02       2372.17        23.19 o                         
   0   0   4         20.40         15.15         0.48 o                         
   1   0   4       1941.48       2343.48        30.45 o                         
   2   0   4       2704.33       2994.02        34.48 o                         
   3   0   4       3160.87       3457.16        39.89 o                         
   4   0   4          8.40          4.54         0.42 o                         
   5   0   4         54.25         55.26         2.03 o                         
   6   0   4        677.78        694.75        11.96 o                         
   7   0   4         21.26         22.64         1.66 o                         
   8   0   4         62.72         63.99         2.77 o                         
   9   0   4          1.78          2.60         1.58 o                         
  10   0   4         67.55         76.81         3.40 o                         
  11   0   4         18.21         18.60         2.29 o                         
  12   0   4          7.80         10.81         1.83 o                         
 -12   1   4          1.32          2.99         0.95 o                         
 -11   1   4         11.13         11.04         0.93 o                         
 -10   1   4         25.67         26.15         1.21 o                         
  -9   1   4          0.20         -0.30         0.53 o                         
  -8   1   4          0.58         -0.12         0.57 o                         
  -7   1   4         15.05         14.02         0.77 o                         
  -6   1   4         88.54         89.37         1.57 o                         
  -5   1   4         71.04         76.56         1.18 o                         
  -4   1   4         42.22         55.66         1.12 o                         
  -3   1   4        143.95        157.45         1.77 o                         
  -2   1   4          9.94          9.74         0.28 o                         
  -1   1   4        498.24        504.00         3.43 o                         
   0   1   4        317.92        297.64         2.30 o                         
   1   1   4        221.13        221.17         2.31 o                         
   2   1   4       1174.24       1244.79        12.67 o                         
   3   1   4        192.25        211.95         2.24 o                         
   4   1   4        345.16        383.47         4.06 o                         
   5   1   4          4.13          2.08         0.75 o                         
   6   1   4         35.18         24.37         1.25 o                         
   7   1   4          0.26          0.37         0.63 o                         
   8   1   4         48.71         41.35         2.11 o                         
   9   1   4          3.81          3.31         0.91 o                         
  10   1   4          3.38          5.01         1.02 o                         
  11   1   4          5.90          6.35         1.14 o                         
 -12   2   4          7.53          8.20         1.14 o                         
 -11   2   4          6.50          6.44         0.98 o                         
 -10   2   4        131.75        130.90         2.40 o                         
  -9   2   4         41.32         36.24         1.24 o                         
  -8   2   4        160.42        152.03         2.63 o                         
  -7   2   4         39.65         41.97         1.41 o                         
  -6   2   4         56.55         57.10         0.95 o                         
  -5   2   4        767.97        712.83         6.84 o                         
  -4   2   4       1316.66       1620.21        14.91 o                         
  -3   2   4          9.26          6.38         0.32 o                         
  -2   2   4       2963.02       3354.56        23.97 o                         
  -1   2   4        531.84        485.35         3.41 o                         
   0   2   4       1383.24       1576.36        11.83 o                         
   1   2   4        182.08        176.18         1.79 o                         
   2   2   4       1770.39       1881.03        17.34 o                         
   3   2   4       1102.60       1159.79        10.29 o                         
   4   2   4         24.28         16.63         0.63 o                         
   5   2   4         63.90         66.20         1.40 o                         
   6   2   4        540.65        528.20         7.27 o                         
   7   2   4         82.30         78.94         2.12 o                         
   8   2   4        102.23        104.23         2.46 o                         
   9   2   4         51.03         57.53         3.86 o                         
  10   2   4         14.89         14.38         1.25 o                         
  11   2   4         22.02         27.19         1.64 o                         
 -12   3   4          1.39         -0.23         1.16 o                         
 -11   3   4         35.35         47.22         1.78 o                         
 -10   3   4         35.61         31.35         1.29 o                         
  -9   3   4          0.22          0.97         0.82 o                         
  -8   3   4         26.43         24.08         1.22 o                         
  -7   3   4        182.30        200.71         3.30 o                         
  -6   3   4        233.57        236.85         2.42 o                         
  -5   3   4          2.75          2.61         0.28 o                         
  -4   3   4        568.61        584.26         5.32 o                         
  -3   3   4         17.69         23.79         0.44 o                         
  -2   3   4        846.99       1114.09         8.43 o                         
  -1   3   4        106.39         79.97         0.79 o                         
   0   3   4       2737.82       2982.84        22.27 o                         
   1   3   4       1139.95       1242.05        10.38 o                         
   2   3   4         30.57         33.56         0.66 o                         
   3   3   4       1193.68       1260.84        11.17 o                         
   4   3   4          3.96          0.95         0.34 o                         
   5   3   4         29.37         25.70         0.87 o                         
   6   3   4         67.26         76.55         1.65 o                         
   7   3   4         14.61         15.78         1.11 o                         
   8   3   4        237.36        242.97         4.30 o                         
   9   3   4          4.71          5.73         1.02 o                         
  10   3   4          8.07          7.48         1.11 o                         
  11   3   4          0.50          2.33         1.03 o                         
 -12   4   4          8.28         10.67         1.51 o                         
 -11   4   4          0.78         -0.52         0.89 o                         
 -10   4   4         28.88         31.46         3.32 o                         
  -9   4   4        139.72        143.51         2.92 o                         
  -8   4   4        112.14        101.43         2.66 o                         
  -7   4   4         13.03         15.05         0.51 o                         
  -6   4   4        612.84        557.15         5.19 o                         
  -5   4   4       1449.71       1470.02        13.63 o                         
  -4   4   4        146.28        135.75         1.37 o                         
  -3   4   4         10.12          5.35         0.28 o                         
  -2   4   4       2150.80       2379.41        23.85 o                         
  -1   4   4        149.39        204.12         1.70 o                         
   0   4   4        100.21         88.69         0.94 o                         
   1   4   4        221.20        189.22         1.96 o                         
   2   4   4        677.60        714.69         6.54 o                         
   3   4   4        294.80        242.63         2.58 o                         
   4   4   4        506.73        482.11         4.94 o                         
   5   4   4        366.41        379.85         4.49 o                         
   6   4   4         25.06         23.10         1.54 o                         
   7   4   4          3.50          3.45         0.65 o                         
   8   4   4         67.09         67.34         2.18 o                         
   9   4   4          1.90          1.23         1.18 o                         
  10   4   4          0.24         -0.89         0.89 o                         
  11   4   4         39.10         40.43         2.11 o                         
 -12   5   4          1.29         -1.30         1.30 o                         
 -11   5   4          0.24          0.18         1.18 o                         
 -10   5   4          3.53          3.11         1.16 o                         
  -9   5   4          6.93          8.63         1.18 o                         
  -8   5   4         93.92         86.94         2.08 o                         
  -7   5   4         52.99         59.54         1.32 o                         
  -6   5   4        295.22        275.96         3.05 o                         
  -5   5   4         29.61         31.86         0.72 o                         
  -4   5   4         90.26         73.35         1.16 o                         
  -3   5   4        223.25        223.78         2.06 o                         
  -2   5   4        857.93        917.77         8.64 o                         
  -1   5   4        358.23        450.34         4.03 o                         
   0   5   4       2111.00       2484.93        24.17 o                         
   1   5   4       1603.39       1676.82        13.91 o                         
   2   5   4       1165.61       1291.98        10.88 o                         
   3   5   4        129.10        111.22         1.48 o                         
   4   5   4          1.27          0.85         0.35 o                         
   5   5   4         85.55         93.02         1.69 o                         
   6   5   4        114.79        103.10         2.04 o                         
   7   5   4         18.86         16.72         1.18 o                         
   8   5   4          1.94         -0.81         0.81 o                         
   9   5   4         12.34         13.66         1.31 o                         
  10   5   4          8.92         10.26         1.26 o                         
  11   5   4          0.00          0.97         1.16 o                         
 -12   6   4          1.38         -1.62         1.62 o                         
 -11   6   4          7.86          9.60         1.56 o                         
 -10   6   4         10.83          8.23         1.62 o                         
  -9   6   4        140.64        151.40         4.43 o                         
  -8   6   4          3.93          3.08         0.64 o                         
  -7   6   4         40.78         46.07         1.52 o                         
  -6   6   4          0.05          0.59         0.68 o                         
  -5   6   4       1932.05       1888.04        15.69 o                         
  -4   6   4         83.26         75.34         1.18 o                         
  -3   6   4        454.16        513.05         4.31 o                         
  -2   6   4        334.55        301.79         3.08 o                         
  -1   6   4        884.59        919.30         7.84 o                         
   0   6   4        449.79        403.15         3.53 o                         
   1   6   4        108.56        100.46         1.22 o                         
   2   6   4         15.15         27.24         0.74 o                         
   3   6   4       1456.67       1476.42        13.13 o                         
   4   6   4        283.40        277.70         3.19 o                         
   5   6   4        572.64        529.54         6.02 o                         
   6   6   4          0.05          0.15         0.56 o                         
   7   6   4         98.82        103.89         2.45 o                         
   8   6   4         42.16         40.10         2.36 o                         
   9   6   4          0.60         -0.85         0.85 o                         
  10   6   4          0.01         -0.97         0.97 o                         
  11   6   4         27.09         33.89         1.98 o                         
 -12   7   4          8.11          3.33         1.98 o                         
 -11   7   4          2.86          1.65         1.34 o                         
 -10   7   4          1.40         -1.22         1.41 o                         
  -9   7   4         25.17         25.40         2.13 o                         
  -8   7   4          2.76          1.67         1.19 o                         
  -7   7   4        157.61        140.24         3.12 o                         
  -6   7   4        236.60        245.57         3.10 o                         
  -5   7   4        172.42        186.80         2.10 o                         
  -4   7   4         25.66         22.85         0.93 o                         
  -3   7   4         51.62         75.88         1.10 o                         
  -2   7   4        104.06        116.13         1.64 o                         
  -1   7   4          8.16          4.03         0.32 o                         
   0   7   4        363.43        398.65         3.53 o                         
   1   7   4        207.20        218.78         2.18 o                         
   2   7   4         34.37         38.51         0.82 o                         
   3   7   4         90.56         88.46         1.38 o                         
   4   7   4        222.79        240.75         2.91 o                         
   5   7   4          2.32          1.93         0.45 o                         
   6   7   4        173.58        170.80         2.94 o                         
   7   7   4         45.18         44.14         2.36 o                         
   8   7   4          2.01          1.45         0.94 o                         
   9   7   4          0.16         -0.91         0.91 o                         
  10   7   4          1.72          1.60         1.14 o                         
  11   7   4          0.21          2.21         1.48 o                         
 -11   8   4         21.51         22.62         2.27 o                         
 -10   8   4         66.40         75.37         4.19 o                         
  -9   8   4         11.34         11.16         1.80 o                         
  -8   8   4         38.91         40.73         2.55 o                         
  -7   8   4          1.36          2.18         0.80 o                         
  -6   8   4        154.45        146.08         2.38 o                         
  -5   8   4        524.71        527.60         5.91 o                         
  -4   8   4        375.67        340.48         3.74 o                         
  -3   8   4        444.84        415.83         4.29 o                         
  -2   8   4          7.46          7.64         0.60 o                         
  -1   8   4       1198.54       1189.78         9.61 o                         
   0   8   4          1.83          2.53         0.37 o                         
   1   8   4        136.02        136.17         1.67 o                         
   2   8   4         41.61         38.10         0.89 o                         
   3   8   4       1651.09       1588.45        13.45 o                         
   4   8   4         44.91         38.43         1.15 o                         
   5   8   4         57.85         56.84         1.17 o                         
   6   8   4         11.65         14.27         0.93 o                         
   7   8   4          8.50          9.22         0.90 o                         
   8   8   4          8.17          4.75         1.03 o                         
   9   8   4          0.33          0.11         0.90 o                         
  10   8   4         20.75         22.96         1.87 o                         
 -11   9   4          0.59         -0.64         2.44 o                         
 -10   9   4          0.40         -0.86         1.69 o                         
  -9   9   4          0.52         -1.15         1.15 o                         
  -8   9   4         11.38         11.19         1.33 o                         
  -7   9   4          1.38         -0.04         0.85 o                         
  -6   9   4        149.51        148.27         2.96 o                         
  -5   9   4         46.30         48.53         1.21 o                         
  -4   9   4        829.24        857.13         9.09 o                         
  -3   9   4        334.03        351.12         3.76 o                         
  -2   9   4         85.29         79.87         1.03 o                         
  -1   9   4         48.86         40.64         0.84 o                         
   0   9   4         28.71         29.95         0.81 o                         
   1   9   4        220.01        227.71         2.47 o                         
   2   9   4        334.92        334.96         3.39 o                         
   3   9   4        148.26        146.91         1.92 o                         
   4   9   4        699.70        655.68         6.38 o                         
   5   9   4          0.96          1.03         0.42 o                         
   6   9   4          1.27          2.27         0.69 o                         
   7   9   4         26.00         20.48         1.17 o                         
   8   9   4          0.31         -0.84         0.84 o                         
   9   9   4          0.02          0.00         0.97 o                         
  10   9   4          5.93          9.00         1.33 o                         
 -11  10   4          1.53          1.13         2.03 o                         
 -10  10   4         27.76         25.98         3.94 o                         
  -9  10   4          5.43          6.24         1.13 o                         
  -8  10   4         15.13         12.66         1.36 o                         
  -7  10   4         17.13         16.73         1.49 o                         
  -6  10   4         48.20         56.21         1.94 o                         
  -5  10   4         96.02        102.98         2.20 o                         
  -4  10   4        662.02        677.64         7.43 o                         
  -3  10   4        132.92        139.92         2.31 o                         
  -2  10   4        230.80        237.63         2.49 o                         
  -1  10   4        305.87        296.10         3.04 o                         
   0  10   4        184.52        183.19         2.24 o                         
   1  10   4        298.74        274.75         2.93 o                         
   2  10   4        274.01        255.17         2.81 o                         
   3  10   4        341.65        337.52         3.52 o                         
   4  10   4          3.88          5.11         0.54 o                         
   5  10   4          8.29          6.26         0.70 o                         
   6  10   4         96.83         95.78         2.17 o                         
   7  10   4          0.45         -0.30         0.77 o                         
   8  10   4          9.08          9.11         1.66 o                         
   9  10   4          9.91         12.60         1.40 o                         
  10  10   4         17.86         22.22         1.72 o                         
 -10  11   4          6.91          4.91         2.12 o                         
  -9  11   4          0.26         -0.95         0.95 o                         
  -8  11   4          2.74          3.00         1.45 o                         
  -7  11   4          0.94          0.58         1.04 o                         
  -6  11   4         19.30         19.44         1.35 o                         
  -5  11   4         15.48         17.29         1.12 o                         
  -4  11   4        605.10        556.13         7.01 o                         
  -3  11   4         15.02         15.92         0.98 o                         
  -2  11   4        280.99        302.11         3.38 o                         
  -1  11   4         66.91         75.34         1.32 o                         
   0  11   4          0.11          0.18         0.45 o                         
   1  11   4        528.84        539.16         5.92 o                         
   2  11   4        306.85        302.66         3.25 o                         
   3  11   4          1.16          1.32         0.47 o                         
   4  11   4         20.04         20.04         0.80 o                         
   5  11   4          5.19          2.69         0.66 o                         
   6  11   4          0.25         -0.13         0.75 o                         
   7  11   4          7.05          4.18         0.96 o                         
   8  11   4         14.60         16.16         1.44 o                         
   9  11   4          0.33          0.03         1.17 o                         
 -10  12   4         35.90         46.03         4.12 o                         
  -9  12   4          0.17         -1.88         1.88 o                         
  -8  12   4          1.10         -0.91         0.91 o                         
  -7  12   4          5.15          5.25         1.45 o                         
  -6  12   4        131.91        134.80         3.15 o                         
  -5  12   4         67.40         69.90         1.99 o                         
  -4  12   4         55.92         49.72         1.74 o                         
  -3  12   4          8.21          8.59         0.88 o                         
  -2  12   4        593.52        582.92         5.50 o                         
  -1  12   4        362.81        346.58         3.60 o                         
   0  12   4          2.27          1.66         0.52 o                         
   1  12   4          8.57         11.40         0.71 o                         
   2  12   4        304.42        304.46         3.48 o                         
   3  12   4          6.69          4.77         0.54 o                         
   4  12   4         19.61         20.68         0.99 o                         
   5  12   4          2.48          1.10         0.65 o                         
   6  12   4         26.10         25.18         1.37 o                         
   7  12   4          1.46          1.03         1.14 o                         
   8  12   4         14.02         19.31         1.56 o                         
   9  12   4         12.53         13.96         1.56 o                         
  -9  13   4          8.28          6.08         2.34 o                         
  -8  13   4          3.94          4.09         1.43 o                         
  -7  13   4         37.42         41.21         2.34 o                         
  -6  13   4          0.01          0.02         1.04 o                         
  -5  13   4          5.09          3.69         0.95 o                         
  -4  13   4          4.40          3.33         0.89 o                         
  -3  13   4         18.07         16.25         1.08 o                         
  -2  13   4         44.86         47.55         1.48 o                         
  -1  13   4         19.96         22.86         0.85 o                         
   0  13   4        103.36        117.69         1.85 o                         
   1  13   4         94.12         92.72         1.67 o                         
   2  13   4         49.05         49.36         1.27 o                         
   3  13   4          2.39          1.84         0.62 o                         
   4  13   4          0.02         -0.58         0.58 o                         
   5  13   4          8.52         10.89         1.00 o                         
   6  13   4          1.22          1.31         0.85 o                         
   7  13   4          1.55          0.62         0.95 o                         
   8  13   4          6.34          6.56         1.66 o                         
   9  13   4          7.90          3.77         1.72 o                         
  -9  14   4         13.79         12.05         3.18 o                         
  -8  14   4          5.95          9.77         1.88 o                         
  -7  14   4          5.23          3.74         1.25 o                         
  -6  14   4          2.15          3.91         1.36 o                         
  -5  14   4         26.21         31.31         1.61 o                         
  -4  14   4         24.38         22.75         1.38 o                         
  -3  14   4          2.48          2.19         0.83 o                         
  -2  14   4        163.61        172.03         2.79 o                         
  -1  14   4         30.97         31.18         1.29 o                         
   0  14   4         32.77         34.75         1.19 o                         
   1  14   4          8.66          8.87         0.74 o                         
   2  14   4         57.61         57.12         1.60 o                         
   3  14   4          2.83          3.13         0.74 o                         
   4  14   4          5.89          9.38         0.82 o                         
   5  14   4          3.17          0.28         0.83 o                         
   6  14   4          0.35         -0.62         0.85 o                         
   7  14   4          3.65          2.74         1.21 o                         
   8  14   4         14.40         17.62         1.67 o                         
  -8  15   4          2.42          0.78         2.58 o                         
  -7  15   4          2.71          3.49         1.29 o                         
  -6  15   4          0.63          0.60         1.18 o                         
  -5  15   4         32.56         35.21         1.91 o                         
  -4  15   4          5.21          4.84         0.99 o                         
  -3  15   4         39.30         29.17         1.43 o                         
  -2  15   4         47.42         50.68         1.65 o                         
  -1  15   4         21.34         22.29         1.19 o                         
   0  15   4        147.86        155.96         2.81 o                         
   1  15   4         45.82         40.49         1.56 o                         
   2  15   4         22.07         21.55         1.20 o                         
   3  15   4          0.00         -0.72         0.72 o                         
   4  15   4          0.58          1.22         0.77 o                         
   5  15   4         27.84         23.98         1.43 o                         
   6  15   4          6.04          7.52         1.72 o                         
   7  15   4          5.07          6.01         1.35 o                         
  -8  16   4          0.01         -2.54         2.54 o                         
  -7  16   4          0.58         -0.29         1.75 o                         
  -6  16   4         11.07          9.72         1.45 o                         
  -5  16   4         50.32         63.02         2.68 o                         
  -4  16   4          0.35         -0.35         0.88 o                         
  -3  16   4          9.63         14.49         1.19 o                         
  -2  16   4          0.03          0.68         0.84 o                         
  -1  16   4         69.70         78.10         2.23 o                         
   0  16   4          0.01         -0.25         1.00 o                         
   1  16   4          4.37          5.22         1.12 o                         
   2  16   4          0.06          0.37         0.80 o                         
   3  16   4         52.18         64.39         2.03 o                         
   4  16   4          0.62          2.23         0.92 o                         
   5  16   4          8.12          9.34         1.32 o                         
   6  16   4          0.78         -1.53         1.53 o                         
   7  16   4          2.70         -0.04         1.71 o                         
  -7  17   4          1.08         -0.64         1.32 o                         
  -6  17   4          3.11          2.18         1.35 o                         
  -5  17   4          0.56          1.02         1.25 o                         
  -4  17   4          3.75          3.72         1.09 o                         
  -3  17   4          1.75          1.06         0.93 o                         
  -2  17   4          0.66          1.01         1.01 o                         
  -1  17   4          0.04         -0.10         1.01 o                         
   0  17   4         10.61         12.19         1.34 o                         
   1  17   4          0.27         -0.91         1.03 o                         
   2  17   4          7.24          5.03         1.14 o                         
   3  17   4          2.64          5.70         1.03 o                         
   4  17   4          5.36          4.00         1.14 o                         
   5  17   4          3.13          2.44         1.29 o                         
   6  17   4          3.33          0.98         1.40 o                         
  -6  18   4          0.88         -0.24         1.40 o                         
  -5  18   4          8.75          9.10         1.64 o                         
  -4  18   4         13.43         16.25         1.73 o                         
  -3  18   4          0.00         -0.41         1.09 o                         
  -2  18   4          1.30          1.92         1.14 o                         
  -1  18   4         48.63         58.19         2.39 o                         
   0  18   4          2.85          4.63         1.19 o                         
   1  18   4          6.38          4.84         1.21 o                         
   2  18   4          0.49          2.55         1.17 o                         
   3  18   4         25.56         34.47         2.66 o                         
   4  18   4          0.09          1.47         1.25 o                         
   5  18   4          0.75         -0.60         1.21 o                         
  -4  19   4         14.42         16.35         2.94 o                         
  -3  19   4         10.09         15.80         1.58 o                         
  -2  19   4          0.40          2.14         1.19 o                         
  -1  19   4          0.25          1.44         1.27 o                         
   0  19   4          1.69          2.30         1.16 o                         
   1  19   4         15.90         21.90         1.71 o                         
   2  19   4          0.04          1.44         1.19 o                         
   3  19   4          2.11          2.25         1.29 o                         
  -2  20   4          3.72          5.97         1.48 o                         
  -1  20   4          4.69          3.04         1.39 o                         
   0  20   4          0.02          1.08         1.26 o                         
   1  20   4          3.46          3.74         1.55 o                         
 -12   1   5         33.64         33.65         1.85 o                         
 -11   1   5         41.71         45.48         2.12 o                         
 -10   1   5          0.02         -0.61         0.61 o                         
  -9   1   5         15.45         16.30         0.96 o                         
  -8   1   5        147.18        164.19         2.62 o                         
  -7   1   5        648.55        653.54         7.15 o                         
  -6   1   5         12.28         15.84         0.58 o                         
  -5   1   5         51.62         46.83         0.72 o                         
  -4   1   5       1907.56       2000.14        18.47 o                         
  -3   1   5        208.29        204.33         1.80 o                         
  -2   1   5         12.84          7.14         0.28 o                         
  -1   1   5        218.21        253.03         2.09 o                         
   0   1   5       1045.94       1046.38         8.35 o                         
   1   1   5        396.98        449.41         4.60 o                         
   2   1   5        230.80        236.08         2.68 o                         
   3   1   5        157.52        168.43         2.50 o                         
   4   1   5         23.81         15.21         0.52 o                         
   5   1   5        233.29        225.88         2.80 o                         
   6   1   5        147.63        147.74         2.77 o                         
   7   1   5         41.52         36.50         1.52 o                         
   8   1   5         75.98         75.56         2.25 o                         
   9   1   5        122.24        145.44         3.24 o                         
  10   1   5         27.02         29.29         1.84 o                         
  11   1   5          8.75          9.63         1.32 o                         
 -12   2   5          3.61          4.20         1.15 o                         
 -11   2   5          0.05         -0.75         0.75 o                         
 -10   2   5          0.00         -0.82         0.82 o                         
  -9   2   5          0.02         -0.56         0.56 o                         
  -8   2   5         63.70         61.59         1.57 o                         
  -7   2   5        145.95        156.69         2.62 o                         
  -6   2   5         12.96          9.53         0.51 o                         
  -5   2   5         44.52         46.82         0.95 o                         
  -4   2   5        525.20        570.26         5.24 o                         
  -3   2   5        436.53        539.02         4.46 o                         
  -2   2   5        966.58       1203.65         9.19 o                         
  -1   2   5        105.52        141.31         1.26 o                         
   0   2   5        296.41        343.43         3.16 o                         
   1   2   5          4.86          3.32         0.38 o                         
   2   2   5        184.14        197.83         2.54 o                         
   3   2   5        142.96        151.18         2.58 o                         
   4   2   5         57.83         61.42         0.87 o                         
   5   2   5          2.16          1.71         0.71 o                         
   6   2   5          6.91          6.86         0.86 o                         
   7   2   5        103.22        103.97         2.40 o                         
   8   2   5         48.94         48.56         1.91 o                         
   9   2   5         15.84         16.78         1.32 o                         
  10   2   5          0.12          1.69         1.02 o                         
  11   2   5          2.34          1.76         1.07 o                         
 -12   3   5          4.83          1.93         1.24 o                         
 -11   3   5         10.39          9.43         1.01 o                         
 -10   3   5         44.24         43.14         1.56 o                         
  -9   3   5          0.09         -0.61         0.61 o                         
  -8   3   5        187.60        206.03         2.98 o                         
  -7   3   5        778.53        757.84         7.04 o                         
  -6   3   5        264.11        239.40         2.55 o                         
  -5   3   5        677.87        645.29         6.31 o                         
  -4   3   5        381.24        369.11         3.39 o                         
  -3   3   5        254.93        251.23         2.27 o                         
  -2   3   5         93.62        126.33         1.17 o                         
  -1   3   5        354.53        355.15         2.92 o                         
   0   3   5        513.04        540.30         4.34 o                         
   1   3   5       3021.69       3184.90        29.36 o                         
   2   3   5          0.61          0.31         0.31 o                         
   3   3   5         68.26         74.19         1.32 o                         
   4   3   5        495.35        506.96         4.87 o                         
   5   3   5        235.34        214.55         3.26 o                         
   6   3   5          7.49          8.21         0.92 o                         
   7   3   5          3.29          3.21         0.86 o                         
   8   3   5         11.80         12.12         1.16 o                         
   9   3   5          8.15          8.68         1.18 o                         
  10   3   5          2.82          1.98         1.00 o                         
  11   3   5          0.10         -0.96         1.03 o                         
 -12   4   5          3.11          4.75         1.34 o                         
 -11   4   5          0.77          0.50         0.86 o                         
 -10   4   5          8.79          9.91         1.11 o                         
  -9   4   5         17.66         14.68         1.10 o                         
  -8   4   5          6.65          8.40         0.75 o                         
  -7   4   5         10.64         14.03         0.83 o                         
  -6   4   5         90.68         90.56         1.32 o                         
  -5   4   5          5.99          4.47         0.31 o                         
  -4   4   5         45.94         47.95         0.77 o                         
  -3   4   5         84.99        103.57         1.12 o                         
  -2   4   5        279.51        329.35         3.06 o                         
  -1   4   5         22.84         34.98         0.54 o                         
   0   4   5         58.98         86.75         1.02 o                         
   1   4   5        135.89        129.18         1.66 o                         
   2   4   5          1.36          4.23         0.39 o                         
   3   4   5         32.94         25.73         0.79 o                         
   4   4   5         41.12         44.95         0.92 o                         
   5   4   5         11.96         10.74         0.70 o                         
   6   4   5         19.06         18.26         1.17 o                         
   7   4   5         22.88         19.77         1.32 o                         
   8   4   5          2.15          3.38         0.98 o                         
   9   4   5         21.32         18.71         1.48 o                         
  10   4   5          1.53         -0.97         0.97 o                         
  11   4   5          0.65         -0.50         1.08 o                         
 -12   5   5         10.26          6.43         1.29 o                         
 -11   5   5          6.02          7.94         1.38 o                         
 -10   5   5         26.08         31.58         1.93 o                         
  -9   5   5         33.18         30.62         1.42 o                         
  -8   5   5        130.59        126.92         2.47 o                         
  -7   5   5        309.21        297.81         3.45 o                         
  -6   5   5        675.78        657.60         7.09 o                         
  -5   5   5        459.06        484.49         4.68 o                         
  -4   5   5        517.34        496.92         4.49 o                         
  -3   5   5       1209.54       1285.13        11.41 o                         
  -2   5   5        217.27        218.04         2.36 o                         
  -1   5   5        244.47        279.76         2.73 o                         
   0   5   5        361.75        339.24         3.20 o                         
   1   5   5        151.55        154.12         1.87 o                         
   2   5   5         94.52         97.26         1.33 o                         
   3   5   5         19.89         17.18         0.70 o                         
   4   5   5        270.19        257.14         3.01 o                         
   5   5   5         74.62         67.92         1.51 o                         
   6   5   5          2.49          1.92         0.64 o                         
   7   5   5          3.40          3.91         0.94 o                         
   8   5   5         86.77         96.09         2.73 o                         
   9   5   5         10.07          7.89         1.72 o                         
  10   5   5          2.57          4.05         1.15 o                         
  11   5   5          0.01         -0.98         1.07 o                         
 -12   6   5          0.48         -1.15         1.15 o                         
 -11   6   5          4.63          3.19         1.27 o                         
 -10   6   5          7.98         10.62         1.76 o                         
  -9   6   5          7.69          9.70         1.15 o                         
  -8   6   5         89.22         82.17         1.62 o                         
  -7   6   5          3.45          2.05         0.54 o                         
  -6   6   5         47.36         47.42         1.10 o                         
  -5   6   5         74.06         64.75         1.07 o                         
  -4   6   5          9.80          8.63         0.37 o                         
  -3   6   5         16.15         13.04         0.63 o                         
  -2   6   5          1.38          0.32         0.35 o                         
  -1   6   5        100.23        126.78         1.67 o                         
   0   6   5        474.68        519.14         4.43 o                         
   1   6   5        452.21        448.67         4.19 o                         
   2   6   5         25.88         25.63         0.73 o                         
   3   6   5         17.97         12.82         0.64 o                         
   4   6   5        116.70        116.07         1.76 o                         
   5   6   5        300.07        292.74         5.07 o                         
   6   6   5          3.97          3.48         0.72 o                         
   7   6   5          1.11          2.01         0.92 o                         
   8   6   5          3.39          2.12         1.03 o                         
   9   6   5          5.38          5.11         1.18 o                         
  10   6   5          0.40         -1.11         1.11 o                         
  11   6   5         12.80         13.20         1.48 o                         
 -11   7   5         34.50         34.53         2.43 o                         
 -10   7   5         18.85         19.99         1.91 o                         
  -9   7   5          1.73          0.35         1.21 o                         
  -8   7   5         64.22         67.42         1.87 o                         
  -7   7   5         48.98         48.79         1.44 o                         
  -6   7   5         76.02         74.14         1.48 o                         
  -5   7   5         61.91         68.67         1.38 o                         
  -4   7   5        683.83        686.69         7.40 o                         
  -3   7   5         20.89         15.02         0.72 o                         
  -2   7   5        119.60        122.44         1.85 o                         
  -1   7   5        317.06        323.63         3.52 o                         
   0   7   5        680.27        658.70         5.58 o                         
   1   7   5         47.15         35.05         0.76 o                         
   2   7   5        374.98        367.11         3.63 o                         
   3   7   5          1.04          1.27         0.45 o                         
   4   7   5        237.51        227.34         2.83 o                         
   5   7   5         40.06         41.46         1.44 o                         
   6   7   5         75.06         78.61         1.99 o                         
   7   7   5         20.57         18.49         1.39 o                         
   8   7   5         29.95         26.43         1.65 o                         
   9   7   5         24.55         28.28         1.80 o                         
  10   7   5          8.60          9.51         1.45 o                         
 -11   8   5          0.13         -1.65         1.92 o                         
 -10   8   5          3.83          0.83         1.42 o                         
  -9   8   5          4.47          2.71         1.36 o                         
  -8   8   5         24.49         28.62         1.79 o                         
  -7   8   5          0.24          0.32         0.71 o                         
  -6   8   5          9.93         10.18         0.80 o                         
  -5   8   5         16.06         15.94         0.71 o                         
  -4   8   5        192.43        193.71         2.93 o                         
  -3   8   5         36.18         34.95         1.03 o                         
  -2   8   5         15.19         19.84         0.78 o                         
  -1   8   5          0.04          0.16         0.30 o                         
   0   8   5         47.19         44.16         0.83 o                         
   1   8   5          7.56         11.48         0.53 o                         
   2   8   5         30.24         29.40         0.86 o                         
   3   8   5        431.93        420.01         4.14 o                         
   4   8   5         16.50         14.66         1.03 o                         
   5   8   5         45.57         47.88         1.40 o                         
   6   8   5          8.45          4.22         0.85 o                         
   7   8   5          0.06          0.34         0.75 o                         
   8   8   5          0.00         -0.95         0.95 o                         
   9   8   5          8.26          9.87         2.16 o                         
  10   8   5          6.90          7.03         1.34 o                         
 -11   9   5         27.70         23.64         2.38 o                         
 -10   9   5          1.92          1.42         1.48 o                         
  -9   9   5          7.41          8.48         1.58 o                         
  -8   9   5         31.80         31.48         1.55 o                         
  -7   9   5         60.92         61.77         1.99 o                         
  -6   9   5          2.98          3.47         0.85 o                         
  -5   9   5          7.38          8.46         0.86 o                         
  -4   9   5        417.04        405.49         5.22 o                         
  -3   9   5        144.42        147.53         2.44 o                         
  -2   9   5         59.31         61.16         1.29 o                         
  -1   9   5          0.08         -0.10         0.34 o                         
   0   9   5         17.78         18.72         0.64 o                         
   1   9   5          0.04         -0.42         0.42 o                         
   2   9   5        344.47        333.57         3.44 o                         
   3   9   5         38.36         34.49         0.97 o                         
   4   9   5         33.49         29.03         0.92 o                         
   5   9   5        272.18        261.78         3.43 o                         
   6   9   5         21.01         23.66         1.23 o                         
   7   9   5         29.08         23.09         1.36 o                         
   8   9   5          6.15          3.53         1.07 o                         
   9   9   5         24.31         27.91         1.92 o                         
  10   9   5          9.39         11.53         2.05 o                         
 -11  10   5          0.78         -1.67         3.60 o                         
 -10  10   5          1.42         -0.76         1.88 o                         
  -9  10   5          0.43         -1.33         1.33 o                         
  -8  10   5          8.66          7.57         1.10 o                         
  -7  10   5          5.69          8.10         1.10 o                         
  -6  10   5          0.00         -0.78         0.78 o                         
  -5  10   5         79.79         78.40         1.97 o                         
  -4  10   5          1.59          1.33         0.56 o                         
  -3  10   5          4.60          4.06         0.68 o                         
  -2  10   5         70.24         64.74         1.45 o                         
  -1  10   5        209.78        187.25         2.36 o                         
   0  10   5        177.28        165.73         2.12 o                         
   1  10   5          7.42          7.45         0.58 o                         
   2  10   5          5.19          5.01         0.53 o                         
   3  10   5        170.36        170.76         2.20 o                         
   4  10   5         17.66         14.23         0.73 o                         
   5  10   5          0.29          1.20         0.60 o                         
   6  10   5          2.60          1.21         0.96 o                         
   7  10   5         10.25          6.47         0.99 o                         
   8  10   5          2.97          3.75         1.11 o                         
   9  10   5          2.88          1.57         1.56 o                         
 -10  11   5          0.69         -1.72         2.59 o                         
  -9  11   5         21.72         21.66         2.30 o                         
  -8  11   5         17.07         18.95         1.46 o                         
  -7  11   5         67.90         73.23         2.38 o                         
  -6  11   5         48.27         43.94         2.23 o                         
  -5  11   5         13.10         10.89         1.02 o                         
  -4  11   5         17.31         16.07         1.11 o                         
  -3  11   5        540.08        535.63         7.50 o                         
  -2  11   5         29.58         30.37         1.57 o                         
  -1  11   5        303.78        301.28         3.42 o                         
   0  11   5         23.76         21.65         0.84 o                         
   1  11   5        190.43        190.31         2.42 o                         
   2  11   5          5.38          4.97         0.56 o                         
   3  11   5          1.58          0.84         0.47 o                         
   4  11   5          1.26          1.43         0.50 o                         
   5  11   5        171.77        177.89         3.04 o                         
   6  11   5          0.00          0.43         0.81 o                         
   7  11   5         20.26         20.92         1.41 o                         
   8  11   5          1.12         -1.05         1.05 o                         
   9  11   5         10.32         12.14         1.83 o                         
 -10  12   5          3.70         -1.61         2.85 o                         
  -9  12   5          0.04         -1.26         1.27 o                         
  -8  12   5          1.97          1.12         1.07 o                         
  -7  12   5          2.28          1.55         1.09 o                         
  -6  12   5         23.07         21.07         1.62 o                         
  -5  12   5          2.26          2.42         0.89 o                         
  -4  12   5          4.25          4.65         0.88 o                         
  -3  12   5          0.11          1.57         0.83 o                         
  -2  12   5          3.65          6.03         0.82 o                         
  -1  12   5          2.18          2.36         0.61 o                         
   0  12   5         21.86         20.77         0.90 o                         
   1  12   5         72.22         76.57         1.47 o                         
   2  12   5         73.56         67.04         1.36 o                         
   3  12   5          0.03         -0.46         0.46 o                         
   4  12   5          1.60         -0.21         0.59 o                         
   5  12   5          6.95          5.89         0.96 o                         
   6  12   5         13.79         13.33         1.31 o                         
   7  12   5         23.65         25.41         1.50 o                         
   8  12   5          0.21         -1.08         1.08 o                         
   9  12   5          8.73          6.32         1.41 o                         
  -9  13   5          2.74         -1.22         1.88 o                         
  -8  13   5          4.93          4.04         1.25 o                         
  -7  13   5         14.24         14.05         1.46 o                         
  -6  13   5          9.85          6.17         1.22 o                         
  -5  13   5          0.56          2.12         1.01 o                         
  -4  13   5         52.27         57.93         1.93 o                         
  -3  13   5        292.11        291.04         4.44 o                         
  -2  13   5          4.84          5.44         0.82 o                         
  -1  13   5         66.81         63.47         1.88 o                         
   0  13   5         10.24         10.39         0.77 o                         
   1  13   5         66.59         67.21         1.59 o                         
   2  13   5         18.80         16.27         0.86 o                         
   3  13   5          0.86         -0.59         0.59 o                         
   4  13   5         42.57         44.48         1.46 o                         
   5  13   5         61.32         69.20         2.13 o                         
   6  13   5          0.90          0.67         0.97 o                         
   7  13   5          1.16         -0.97         0.97 o                         
   8  13   5          0.06         -1.14         1.14 o                         
  -9  14   5          2.37          2.51         2.27 o                         
  -8  14   5          0.15         -2.12         2.12 o                         
  -7  14   5          1.07          0.55         1.10 o                         
  -6  14   5          6.81          6.82         1.31 o                         
  -5  14   5         31.84         28.13         1.72 o                         
  -4  14   5         13.81         14.48         1.54 o                         
  -3  14   5          3.58          4.71         0.93 o                         
  -2  14   5         31.57         26.76         1.25 o                         
  -1  14   5         62.79         69.13         1.93 o                         
   0  14   5        131.73        118.10         2.37 o                         
   1  14   5          5.27          5.56         0.76 o                         
   2  14   5         42.76         37.31         1.48 o                         
   3  14   5          3.77          2.04         0.77 o                         
   4  14   5         14.04         14.76         0.99 o                         
   5  14   5          0.12         -0.85         0.85 o                         
   6  14   5         17.18         24.86         1.75 o                         
   7  14   5          4.03          1.91         1.13 o                         
  -8  15   5         15.55         15.43         1.70 o                         
  -7  15   5          0.16         -1.28         1.28 o                         
  -6  15   5          9.75          9.45         1.43 o                         
  -5  15   5          2.15          1.29         1.17 o                         
  -4  15   5         64.46         68.68         2.23 o                         
  -3  15   5         21.29         23.19         1.37 o                         
  -2  15   5          0.18          0.99         0.79 o                         
  -1  15   5          5.28          5.73         0.94 o                         
   0  15   5         75.69         82.63         2.54 o                         
   1  15   5         10.95          8.64         1.19 o                         
   2  15   5         16.78         18.56         1.19 o                         
   3  15   5          9.21         11.44         1.10 o                         
   4  15   5         27.05         32.28         1.61 o                         
   5  15   5          0.27          0.17         1.17 o                         
   6  15   5          0.56         -0.99         1.02 o                         
   7  15   5          8.70          8.49         1.41 o                         
  -7  16   5          0.36         -1.28         1.28 o                         
  -6  16   5          0.92         -1.20         1.20 o                         
  -5  16   5          6.10          5.79         1.37 o                         
  -4  16   5          3.22          3.18         1.12 o                         
  -3  16   5          0.08          0.10         0.89 o                         
  -2  16   5         11.24         11.34         1.14 o                         
  -1  16   5          0.17          0.74         1.03 o                         
   0  16   5         20.96         23.20         1.55 o                         
   1  16   5          1.62          2.46         1.03 o                         
   2  16   5          1.20         -0.76         0.93 o                         
   3  16   5          0.22          0.44         0.91 o                         
   4  16   5          4.94          5.74         1.39 o                         
   5  16   5          0.01         -0.92         1.16 o                         
   6  16   5          0.01         -0.49         1.65 o                         
  -6  17   5          0.56         -1.00         1.21 o                         
  -5  17   5          4.38          5.80         1.45 o                         
  -4  17   5         25.74         27.64         1.91 o                         
  -3  17   5          0.93         -0.48         0.96 o                         
  -2  17   5         19.12         20.28         1.54 o                         
  -1  17   5          4.05          4.72         1.17 o                         
   0  17   5         19.87         19.34         1.53 o                         
   1  17   5         21.09         17.35         1.51 o                         
   2  17   5          6.41          6.06         1.20 o                         
   3  17   5          5.36          6.56         1.31 o                         
   4  17   5         12.24         14.00         1.64 o                         
   5  17   5          2.89          3.06         1.67 o                         
  -5  18   5          5.50          4.43         1.41 o                         
  -4  18   5          4.35          8.34         1.77 o                         
  -3  18   5          0.06         -0.53         1.12 o                         
  -2  18   5         13.25         14.57         1.62 o                         
  -1  18   5          6.51          6.64         1.28 o                         
   0  18   5          0.89          2.94         1.33 o                         
   1  18   5          9.83         10.52         1.39 o                         
   2  18   5          0.12          0.02         1.21 o                         
   3  18   5         31.38         37.49         3.27 o                         
   4  18   5          3.48          2.94         1.39 o                         
  -3  19   5          1.87          2.57         1.56 o                         
  -2  19   5          0.62          0.07         1.27 o                         
  -1  19   5          5.35          5.63         1.32 o                         
   0  19   5          2.15          4.64         1.25 o                         
   1  19   5          1.86          5.62         1.72 o                         
   2  19   5          1.83          5.34         1.28 o                         
 -12   0   6         12.28         12.91         2.13 o                         
 -11   0   6          1.36          0.98         1.37 o                         
 -10   0   6        208.48        220.25         4.67 o                         
  -9   0   6        386.70        401.35         6.78 o                         
  -8   0   6        131.32        127.67         3.55 o                         
  -7   0   6         96.49        102.61         2.92 o                         
  -6   0   6        578.36        569.99         8.19 o                         
  -5   0   6          8.33          5.52         0.49 o                         
  -4   0   6         17.35         21.09         0.73 o                         
  -3   0   6        180.62        141.83         2.52 o                         
  -2   0   6        189.80        169.16         2.56 o                         
  -1   0   6        116.55        118.95         2.24 o                         
   0   0   6          6.63          7.14         0.51 o                         
   1   0   6         17.29         18.50         0.90 o                         
   2   0   6        170.55        133.50         2.63 o                         
   3   0   6        380.59        390.07         6.08 o                         
   4   0   6        113.27        126.00         2.66 o                         
   5   0   6        203.00        190.55         3.79 o                         
   6   0   6        138.19        138.01         3.90 o                         
   7   0   6        124.57        131.44         4.03 o                         
   8   0   6         35.65         36.81         2.93 o                         
   9   0   6         96.72        103.61         3.97 o                         
  10   0   6         33.41         47.95         4.55 o                         
  11   0   6          8.51          7.36         1.86 o                         
 -12   1   6          0.51         -0.86         1.18 o                         
 -11   1   6          6.74          6.59         1.25 o                         
 -10   1   6          7.35          8.56         1.23 o                         
  -9   1   6          8.50         13.80         1.23 o                         
  -8   1   6          1.21          1.86         0.61 o                         
  -7   1   6         10.84         10.37         0.90 o                         
  -6   1   6        121.86        125.32         2.00 o                         
  -5   1   6         48.73         44.64         0.84 o                         
  -4   1   6         25.65         22.96         0.53 o                         
  -3   1   6          8.71          5.84         0.40 o                         
  -2   1   6         31.91         19.81         0.57 o                         
  -1   1   6        185.51        267.41         2.55 o                         
   0   1   6        298.63        256.41         2.65 o                         
   1   1   6          0.42          3.08         0.33 o                         
   2   1   6         18.51         11.20         0.58 o                         
   3   1   6          1.55          0.37         0.45 o                         
   4   1   6         43.64         43.24         0.99 o                         
   5   1   6          0.76          0.60         0.54 o                         
   6   1   6          3.68          2.61         0.78 o                         
   7   1   6         75.24         81.11         2.23 o                         
   8   1   6          9.79          9.59         1.13 o                         
   9   1   6          0.33          1.94         1.01 o                         
  10   1   6          2.19          3.15         1.21 o                         
  11   1   6          0.72         -0.15         1.13 o                         
 -12   2   6          8.74          9.64         1.88 o                         
 -11   2   6          2.47          2.21         0.99 o                         
 -10   2   6        152.05        165.09         2.82 o                         
  -9   2   6        113.47        121.66         2.43 o                         
  -8   2   6         22.00         19.89         1.03 o                         
  -7   2   6        219.34        202.22         3.14 o                         
  -6   2   6        452.37        467.54         5.69 o                         
  -5   2   6        506.70        448.54         4.56 o                         
  -4   2   6          3.51          3.13         0.31 o                         
  -3   2   6        106.36        108.83         1.29 o                         
  -2   2   6       1555.49       1599.42        12.59 o                         
  -1   2   6         93.32        107.41         1.19 o                         
   0   2   6         36.08         25.20         0.62 o                         
   1   2   6         27.85         17.82         0.74 o                         
   2   2   6        478.05        483.00         5.39 o                         
   3   2   6       1108.85       1061.95        11.06 o                         
   4   2   6         52.20         52.19         1.05 o                         
   5   2   6         56.67         46.61         1.35 o                         
   6   2   6        155.96        165.41         3.09 o                         
   7   2   6          1.44          0.17         0.81 o                         
   8   2   6          0.42         -0.18         0.82 o                         
   9   2   6          7.26          7.31         1.19 o                         
  10   2   6         48.44         53.95         2.84 o                         
  11   2   6         10.24          9.29         1.39 o                         
 -12   3   6          4.84          3.76         1.74 o                         
 -11   3   6          9.45         11.20         1.32 o                         
 -10   3   6         15.57         17.31         1.23 o                         
  -9   3   6         24.31         28.49         1.36 o                         
  -8   3   6          0.05         -0.70         0.70 o                         
  -7   3   6         76.34         71.65         1.63 o                         
  -6   3   6          8.68          5.40         0.75 o                         
  -5   3   6          1.16          1.06         0.28 o                         
  -4   3   6        267.21        262.81         2.44 o                         
  -3   3   6         80.65         96.79         1.12 o                         
  -2   3   6         97.18         97.17         1.07 o                         
  -1   3   6          1.51          0.39         0.22 o                         
   0   3   6        102.38        146.61         1.57 o                         
   1   3   6         24.79         15.64         0.65 o                         
   2   3   6         26.13         38.74         0.99 o                         
   3   3   6         27.43         20.88         0.78 o                         
   4   3   6          0.75          1.61         0.41 o                         
   5   3   6          7.65          4.24         0.70 o                         
   6   3   6         10.83          9.64         0.92 o                         
   7   3   6         39.04         35.33         1.80 o                         
   8   3   6         10.62          9.16         1.12 o                         
   9   3   6          0.47         -0.87         0.99 o                         
  10   3   6          1.01          0.91         1.11 o                         
 -12   4   6          4.92          2.75         2.19 o                         
 -11   4   6         21.73         25.85         1.91 o                         
 -10   4   6        152.32        172.26         3.50 o                         
  -9   4   6         81.17         78.52         2.12 o                         
  -8   4   6         21.81         20.02         1.28 o                         
  -7   4   6         97.14        106.37         2.13 o                         
  -6   4   6         15.14         14.89         0.88 o                         
  -5   4   6         32.78         30.55         0.88 o                         
  -4   4   6         65.29         52.56         0.84 o                         
  -3   4   6        136.37        105.47         1.18 o                         
  -2   4   6        562.96        618.55         5.69 o                         
  -1   4   6        481.62        468.77         3.85 o                         
   0   4   6          5.80         10.78         0.46 o                         
   1   4   6         94.51         92.34         1.38 o                         
   2   4   6        651.57        640.83         6.11 o                         
   3   4   6        326.16        318.68         3.63 o                         
   4   4   6        131.64        139.54         2.00 o                         
   5   4   6        260.88        254.60         3.83 o                         
   6   4   6        208.58        203.06         3.43 o                         
   7   4   6          5.71          6.71         1.03 o                         
   8   4   6          6.98          7.43         1.17 o                         
   9   4   6         29.91         30.86         1.77 o                         
  10   4   6          9.14          9.50         1.39 o                         
 -12   5   6          4.39          2.60         1.88 o                         
 -11   5   6          7.00          8.95         1.64 o                         
 -10   5   6         14.79         19.77         2.17 o                         
  -9   5   6         26.40         26.27         2.15 o                         
  -8   5   6         42.83         41.83         1.65 o                         
  -7   5   6          7.11          7.70         0.83 o                         
  -6   5   6         63.17         60.66         1.52 o                         
  -5   5   6         15.75         13.16         0.70 o                         
  -4   5   6          7.56          8.00         0.43 o                         
  -3   5   6        136.70        156.61         1.90 o                         
  -2   5   6        168.18        164.75         1.88 o                         
  -1   5   6        122.68        139.56         1.57 o                         
   0   5   6          6.71          5.62         0.40 o                         
   1   5   6          1.57          2.47         0.43 o                         
   2   5   6         64.99         68.97         1.33 o                         
   3   5   6         55.51         47.34         1.12 o                         
   4   5   6         23.45         19.20         0.80 o                         
   5   5   6         41.55         42.06         1.50 o                         
   6   5   6          2.93          1.83         0.77 o                         
   7   5   6          1.26         -0.87         0.87 o                         
   8   5   6          9.46          5.06         1.12 o                         
   9   5   6          3.54          3.09         1.25 o                         
  10   5   6          3.04          0.46         1.19 o                         
 -11   6   6          3.79          2.19         1.87 o                         
 -10   6   6         97.16        104.11         3.97 o                         
  -9   6   6         96.21         92.23         3.18 o                         
  -8   6   6          1.03         -0.08         0.60 o                         
  -7   6   6        366.89        357.99         4.79 o                         
  -6   6   6         87.53         84.11         1.80 o                         
  -5   6   6        105.81         94.41         1.62 o                         
  -4   6   6        141.45        158.59         2.16 o                         
  -3   6   6         82.15         93.72         1.61 o                         
  -2   6   6        238.61        203.86         2.43 o                         
  -1   6   6        439.27        489.85         4.78 o                         
   0   6   6          8.57         11.89         0.50 o                         
   1   6   6        113.90        116.10         1.53 o                         
   2   6   6        535.90        494.39         4.94 o                         
   3   6   6        658.56        664.38         7.01 o                         
   4   6   6         29.90         27.91         0.89 o                         
   5   6   6        212.81        209.59         3.09 o                         
   6   6   6         90.46         91.21         2.22 o                         
   7   6   6         16.16         19.85         1.46 o                         
   8   6   6          0.06         -1.00         1.00 o                         
   9   6   6         10.25          7.83         1.37 o                         
  10   6   6          2.28          0.69         1.14 o                         
 -11   7   6          7.78         10.66         2.13 o                         
 -10   7   6          0.17          2.32         1.64 o                         
  -9   7   6          0.89          1.25         1.33 o                         
  -8   7   6         16.71         15.19         1.11 o                         
  -7   7   6         11.28         11.62         0.91 o                         
  -6   7   6         81.23         83.04         2.08 o                         
  -5   7   6         29.69         28.59         1.18 o                         
  -4   7   6          4.20          3.26         0.55 o                         
  -3   7   6          4.14          3.59         0.54 o                         
  -2   7   6         35.96         33.33         0.97 o                         
  -1   7   6        187.47        193.78         2.41 o                         
   0   7   6         52.56         52.10         0.83 o                         
   1   7   6        246.99        264.46         2.79 o                         
   2   7   6         42.26         37.25         0.96 o                         
   3   7   6          2.91          0.99         0.49 o                         
   4   7   6         31.06         30.87         1.06 o                         
   5   7   6         58.09         63.63         1.68 o                         
   6   7   6         12.42         12.71         1.09 o                         
   7   7   6         26.48         23.81         2.20 o                         
   8   7   6          3.10          1.22         1.09 o                         
   9   7   6          0.75          0.15         1.17 o                         
  10   7   6          1.43         -0.65         1.25 o                         
 -11   8   6          1.45         -0.69         1.80 o                         
 -10   8   6         45.34         56.44         4.56 o                         
  -9   8   6         50.79         43.75         2.81 o                         
  -8   8   6         11.79         12.76         1.52 o                         
  -7   8   6        164.29        169.74         3.34 o                         
  -6   8   6         71.43         67.45         1.95 o                         
  -5   8   6         60.99         68.55         1.68 o                         
  -4   8   6         19.44         16.37         0.82 o                         
  -3   8   6        214.26        182.10         2.59 o                         
  -2   8   6        470.64        482.96         5.15 o                         
  -1   8   6         34.74         27.34         0.83 o                         
   0   8   6          1.21          2.14         0.30 o                         
   1   8   6         27.66         30.66         0.82 o                         
   2   8   6        213.29        199.53         2.25 o                         
   3   8   6        224.45        224.30         2.77 o                         
   4   8   6         21.59         23.44         0.95 o                         
   5   8   6         35.46         29.45         1.21 o                         
   6   8   6         62.13         62.59         1.71 o                         
   7   8   6         56.00         58.66         2.35 o                         
   8   8   6          1.24          0.66         1.60 o                         
   9   8   6          0.91         -1.09         1.23 o                         
  10   8   6          0.03         -1.45         1.45 o                         
 -11   9   6          0.43         -1.10         2.86 o                         
 -10   9   6          0.04         -0.73         1.78 o                         
  -9   9   6          5.47          5.27         2.12 o                         
  -8   9   6         43.30         45.00         2.06 o                         
  -7   9   6          7.33          7.87         1.08 o                         
  -6   9   6         41.83         36.46         1.63 o                         
  -5   9   6         48.36         43.39         1.43 o                         
  -4   9   6          0.33         -0.08         0.55 o                         
  -3   9   6         39.40         32.66         1.12 o                         
  -2   9   6         34.69         28.89         0.99 o                         
  -1   9   6         39.63         37.01         0.97 o                         
   0   9   6        333.84        310.46         3.17 o                         
   1   9   6          5.96          3.96         0.48 o                         
   2   9   6         52.59         47.61         1.14 o                         
   3   9   6          7.15          8.09         0.62 o                         
   4   9   6          2.05          2.63         0.55 o                         
   5   9   6         30.44         28.33         1.16 o                         
   6   9   6          0.89          1.07         0.69 o                         
   7   9   6          0.21         -0.03         0.97 o                         
   8   9   6          1.32         -0.88         0.99 o                         
   9   9   6          0.15         -1.73         1.73 o                         
 -10  10   6         52.25         62.68         5.52 o                         
  -9  10   6         96.85        118.15         4.50 o                         
  -8  10   6         15.34         14.66         1.62 o                         
  -7  10   6         26.70         22.37         1.48 o                         
  -6  10   6        112.83        112.31         3.74 o                         
  -5  10   6          5.47          3.59         0.81 o                         
  -4  10   6         96.77         85.40         1.89 o                         
  -3  10   6         61.98         65.55         1.51 o                         
  -2  10   6        220.73        203.38         2.74 o                         
  -1  10   6         16.20         16.42         0.75 o                         
   0  10   6         34.44         31.48         0.99 o                         
   1  10   6        109.66         97.09         1.54 o                         
   2  10   6         46.49         44.07         1.10 o                         
   3  10   6         70.16         63.64         1.31 o                         
   4  10   6        118.46        119.57         1.94 o                         
   5  10   6         74.60         81.85         1.82 o                         
   6  10   6         64.07         76.07         2.11 o                         
   7  10   6         14.38         18.37         1.48 o                         
   8  10   6          2.82          0.73         1.11 o                         
   9  10   6          0.07         -1.15         1.15 o                         
 -10  11   6          0.38          3.25         2.41 o                         
  -9  11   6          7.54          8.41         2.15 o                         
  -8  11   6          1.02         -1.23         1.27 o                         
  -7  11   6          3.86          2.76         1.05 o                         
  -6  11   6          3.03          3.14         1.04 o                         
  -5  11   6         77.15         73.06         2.25 o                         
  -4  11   6         43.94         46.30         1.83 o                         
  -3  11   6         37.36         34.46         1.33 o                         
  -2  11   6          0.39          0.44         0.56 o                         
  -1  11   6          3.07          3.10         0.73 o                         
   0  11   6         37.34         30.17         1.10 o                         
   1  11   6          1.11          0.00         0.52 o                         
   2  11   6          1.72          0.86         0.51 o                         
   3  11   6          5.43          5.84         0.62 o                         
   4  11   6         62.42         57.15         1.48 o                         
   5  11   6          1.90          2.21         0.86 o                         
   6  11   6          0.60          2.03         0.95 o                         
   7  11   6          1.46         -0.51         1.05 o                         
   8  11   6          0.04          0.00         1.17 o                         
  -9  12   6         13.24         10.35         2.25 o                         
  -8  12   6          2.20          2.92         1.42 o                         
  -7  12   6         13.44         17.02         1.48 o                         
  -6  12   6          0.34         -0.91         0.91 o                         
  -5  12   6          5.33          6.06         1.11 o                         
  -4  12   6          1.05          0.76         0.81 o                         
  -3  12   6          0.44          1.15         0.92 o                         
  -2  12   6        252.10        244.95         3.88 o                         
  -1  12   6         30.85         30.82         1.32 o                         
   0  12   6         24.69         24.03         1.09 o                         
   1  12   6          0.81         -0.26         0.56 o                         
   2  12   6         11.56         12.51         0.81 o                         
   3  12   6         37.12         39.03         1.14 o                         
   4  12   6         60.55         70.70         1.87 o                         
   5  12   6         10.65         10.39         1.37 o                         
   6  12   6         90.45         94.97         2.49 o                         
   7  12   6          6.75          6.76         1.31 o                         
   8  12   6          2.38          0.36         1.43 o                         
  -9  13   6          1.87         -1.21         1.93 o                         
  -8  13   6          0.10         -0.52         1.23 o                         
  -7  13   6          6.38          3.67         1.47 o                         
  -6  13   6          0.01         -0.55         0.95 o                         
  -5  13   6          1.45          0.99         1.04 o                         
  -4  13   6          4.19          4.12         0.96 o                         
  -3  13   6        152.06        145.10         3.06 o                         
  -2  13   6          7.35          6.70         0.97 o                         
  -1  13   6          8.81          8.71         0.91 o                         
   0  13   6          2.09          0.20         0.74 o                         
   1  13   6          5.79          6.13         0.76 o                         
   2  13   6         15.63         17.38         0.97 o                         
   3  13   6         13.19         14.42         1.28 o                         
   4  13   6          6.02          4.58         0.97 o                         
   5  13   6          2.38          2.03         1.08 o                         
   6  13   6          3.85          3.12         1.07 o                         
   7  13   6          2.04          0.56         1.22 o                         
  -8  14   6          0.34         -1.60         1.60 o                         
  -7  14   6          2.63          1.47         1.22 o                         
  -6  14   6          2.32          1.87         1.14 o                         
  -5  14   6         68.68         62.12         2.63 o                         
  -4  14   6         25.84         25.29         1.49 o                         
  -3  14   6         10.93         15.14         1.28 o                         
  -2  14   6         57.85         61.87         2.56 o                         
  -1  14   6         71.24         79.75         2.18 o                         
   0  14   6         86.68         86.41         2.11 o                         
   1  14   6          2.84          3.03         0.83 o                         
   2  14   6         20.76         23.67         1.36 o                         
   3  14   6         27.42         30.51         1.48 o                         
   4  14   6         20.84         22.36         1.77 o                         
   5  14   6          7.78         11.62         1.37 o                         
   6  14   6         84.93        104.30         3.03 o                         
   7  14   6          1.29          2.34         1.64 o                         
  -7  15   6          2.82          0.64         1.34 o                         
  -6  15   6          2.54          3.00         1.33 o                         
  -5  15   6          1.24          2.25         1.17 o                         
  -4  15   6          3.09          3.53         1.19 o                         
  -3  15   6          0.00         -0.40         1.00 o                         
  -2  15   6          0.75         -0.93         0.93 o                         
  -1  15   6          2.31          2.13         0.90 o                         
   0  15   6          5.62          6.62         1.01 o                         
   1  15   6          2.58          3.59         1.14 o                         
   2  15   6          0.33          1.18         0.98 o                         
   3  15   6          2.57          3.95         1.08 o                         
   4  15   6          3.31          3.81         1.63 o                         
   5  15   6          2.28          2.71         1.17 o                         
   6  15   6          1.85          0.61         1.07 o                         
  -7  16   6          3.55          5.17         1.66 o                         
  -6  16   6          0.41          1.70         1.36 o                         
  -5  16   6          7.13          5.92         1.66 o                         
  -4  16   6          0.00         -1.13         1.13 o                         
  -3  16   6          3.11          2.50         1.01 o                         
  -2  16   6         14.19         11.65         1.27 o                         
  -1  16   6          8.03          7.89         1.19 o                         
   0  16   6         19.84         18.13         1.49 o                         
   1  16   6          1.25          0.00         1.22 o                         
   2  16   6          2.20          1.03         1.05 o                         
   3  16   6         13.52         16.34         1.73 o                         
   4  16   6          0.03          1.17         1.63 o                         
   5  16   6          0.00          0.36         1.37 o                         
  -6  17   6          3.40          1.34         1.73 o                         
  -5  17   6          1.82          1.53         1.37 o                         
  -4  17   6         10.24          8.32         1.46 o                         
  -3  17   6          0.67          0.20         1.37 o                         
  -2  17   6          0.71          0.85         1.20 o                         
  -1  17   6         20.17         19.65         1.59 o                         
   0  17   6          1.77          1.97         1.09 o                         
   1  17   6          0.95          1.96         1.14 o                         
   2  17   6         15.61         14.44         1.63 o                         
   3  17   6          1.62          4.71         1.40 o                         
   4  17   6          0.13          1.54         1.86 o                         
  -4  18   6          1.03          2.19         2.09 o                         
  -3  18   6          4.59          7.90         2.04 o                         
  -2  18   6         24.56         26.73         2.71 o                         
  -1  18   6          1.77          3.23         1.17 o                         
   0  18   6          0.00          1.42         1.16 o                         
   1  18   6          1.64          2.20         1.17 o                         
   2  18   6          0.33          2.20         1.54 o                         
   3  18   6          4.87          9.18         1.78 o                         
  -1  19   6          2.90          1.99         1.34 o                         
   0  19   6          0.07          0.10         1.22 o                         
 -12   1   7         19.68         20.39         1.78 o                         
 -11   1   7         48.45         49.35         2.54 o                         
 -10   1   7          0.90          0.48         1.20 o                         
  -9   1   7        367.78        350.74         6.18 o                         
  -8   1   7         47.64         51.19         1.90 o                         
  -7   1   7         19.42         24.20         1.15 o                         
  -6   1   7         68.18         59.49         1.47 o                         
  -5   1   7        153.99        163.40         2.20 o                         
  -4   1   7        328.57        327.54         3.55 o                         
  -3   1   7        807.42        784.17         8.19 o                         
  -2   1   7          2.60          1.92         0.41 o                         
  -1   1   7        644.41        671.58         6.65 o                         
   0   1   7       1218.18       1164.16        10.41 o                         
   1   1   7         89.02         79.08         1.36 o                         
   2   1   7         20.65         14.49         0.78 o                         
   3   1   7        230.33        210.85         2.77 o                         
   4   1   7        601.64        578.35         6.23 o                         
   5   1   7         11.52         14.19         0.85 o                         
   6   1   7          2.96          3.16         0.73 o                         
   7   1   7         32.14         33.50         1.61 o                         
   8   1   7          6.73          8.00         1.18 o                         
   9   1   7          0.38          0.18         1.04 o                         
  10   1   7          0.04         -1.00         1.00 o                         
 -12   2   7          4.88          2.83         1.77 o                         
 -11   2   7          1.44          1.52         1.37 o                         
 -10   2   7         12.40         13.92         1.65 o                         
  -9   2   7          5.72          8.56         1.37 o                         
  -8   2   7         86.29         81.93         2.21 o                         
  -7   2   7         77.18         67.37         1.69 o                         
  -6   2   7          0.11         -0.25         0.53 o                         
  -5   2   7        229.13        240.18         2.97 o                         
  -4   2   7         65.86         59.40         0.94 o                         
  -3   2   7         63.44         60.64         1.21 o                         
  -2   2   7          2.93          3.98         0.40 o                         
  -1   2   7        154.30        154.33         1.86 o                         
   0   2   7         18.82         23.72         0.65 o                         
   1   2   7          6.77          6.96         0.50 o                         
   2   2   7         84.04         81.25         1.47 o                         
   3   2   7          9.78          8.90         0.67 o                         
   4   2   7          1.30         -0.38         0.57 o                         
   5   2   7         33.11         31.82         1.19 o                         
   6   2   7          1.35         -0.11         0.68 o                         
   7   2   7         88.37         92.02         2.51 o                         
   8   2   7          0.00          0.40         1.01 o                         
   9   2   7          0.17         -0.96         0.96 o                         
  10   2   7          3.37          2.92         1.24 o                         
 -11   3   7        103.24        114.90         3.31 o                         
 -10   3   7         39.40         37.43         2.22 o                         
  -9   3   7        173.91        167.18         3.87 o                         
  -8   3   7        129.29        137.10         2.88 o                         
  -7   3   7          7.62          4.04         0.81 o                         
  -6   3   7         33.37         29.31         1.46 o                         
  -5   3   7          0.25         -0.32         0.32 o                         
  -4   3   7        264.25        262.08         2.50 o                         
  -3   3   7        598.60        604.48         5.95 o                         
  -2   3   7         82.76         74.34         1.18 o                         
  -1   3   7        128.85        116.23         1.32 o                         
   0   3   7        773.47        755.25         7.02 o                         
   1   3   7        274.55        250.72         3.01 o                         
   2   3   7         34.57         29.78         1.06 o                         
   3   3   7        112.21         90.24         1.67 o                         
   4   3   7         56.89         60.11         1.29 o                         
   5   3   7         63.98         69.03         1.73 o                         
   6   3   7         25.18         25.32         1.25 o                         
   7   3   7         21.51         18.96         1.36 o                         
   8   3   7         81.93         94.27         2.72 o                         
   9   3   7         29.58         27.57         1.77 o                         
  10   3   7          0.72         -0.59         1.08 o                         
 -11   4   7          3.91          4.97         1.47 o                         
 -10   4   7          5.08          7.94         1.52 o                         
  -9   4   7          0.06         -0.56         1.14 o                         
  -8   4   7          0.85          1.50         1.13 o                         
  -7   4   7          2.30          1.43         0.80 o                         
  -6   4   7         53.25         54.29         1.62 o                         
  -5   4   7          1.47          2.18         0.56 o                         
  -4   4   7         11.69         13.31         0.62 o                         
  -3   4   7         50.56         56.49         1.15 o                         
  -2   4   7          1.37          0.36         0.25 o                         
  -1   4   7          0.01         -0.13         0.27 o                         
   0   4   7         27.62         24.34         0.72 o                         
   1   4   7         39.11         27.71         0.88 o                         
   2   4   7        162.59        151.26         2.04 o                         
   3   4   7          0.15          0.14         0.46 o                         
   4   4   7          0.09          0.20         0.43 o                         
   5   4   7          4.94          4.04         0.79 o                         
   6   4   7          5.57         10.03         1.04 o                         
   7   4   7         31.76         31.04         2.13 o                         
   8   4   7          0.30         -0.03         1.01 o                         
   9   4   7         11.11         12.62         1.39 o                         
  10   4   7          0.07         -1.09         1.09 o                         
 -11   5   7         38.00         38.77         2.93 o                         
 -10   5   7         16.63         15.83         2.16 o                         
  -9   5   7         26.36         29.35         1.96 o                         
  -8   5   7        100.46        103.36         2.28 o                         
  -7   5   7          3.42          3.01         0.96 o                         
  -6   5   7        103.84        105.16         2.39 o                         
  -5   5   7         13.71         11.96         0.82 o                         
  -4   5   7        426.21        433.15         5.51 o                         
  -3   5   7         46.29         34.54         0.84 o                         
  -2   5   7          1.95          2.07         0.32 o                         
  -1   5   7        347.12        348.85         3.20 o                         
   0   5   7        305.66        278.12         2.86 o                         
   1   5   7        673.16        671.35         6.47 o                         
   2   5   7          1.05          3.20         0.52 o                         
   3   5   7         45.92         37.58         1.08 o                         
   4   5   7         68.94         71.41         1.45 o                         
   5   5   7        231.43        241.26         3.87 o                         
   6   5   7          5.50          5.09         0.88 o                         
   7   5   7         23.91         23.50         1.61 o                         
   8   5   7         40.69         46.45         2.23 o                         
   9   5   7         11.35         13.42         1.43 o                         
  10   5   7          0.04         -1.12         1.12 o                         
 -11   6   7          1.22          1.91         2.00 o                         
 -10   6   7          0.12         -1.86         1.86 o                         
  -9   6   7          0.54         -1.09         1.55 o                         
  -8   6   7          6.94          6.61         0.85 o                         
  -7   6   7         89.18         93.11         2.52 o                         
  -6   6   7          0.05         -0.60         0.77 o                         
  -5   6   7          3.57          3.92         0.68 o                         
  -4   6   7         65.57         58.31         1.35 o                         
  -3   6   7          0.96         -0.50         0.52 o                         
  -2   6   7          2.28          2.42         0.41 o                         
  -1   6   7         52.48         45.76         1.04 o                         
   0   6   7        130.09        131.05         1.69 o                         
   1   6   7        317.80        318.68         3.50 o                         
   2   6   7        146.93        134.80         1.95 o                         
   3   6   7        136.44        131.14         2.11 o                         
   4   6   7        104.70        102.85         1.99 o                         
   5   6   7         23.47         18.93         1.33 o                         
   6   6   7         13.74         12.15         1.09 o                         
   7   6   7          0.99          1.79         1.10 o                         
   8   6   7          3.47          2.15         1.89 o                         
   9   6   7          7.89          8.44         1.75 o                         
 -11   7   7          2.00         -1.77         2.00 o                         
 -10   7   7          2.02         -1.70         1.80 o                         
  -9   7   7         48.06         51.72         4.29 o                         
  -8   7   7        172.14        180.07         3.82 o                         
  -7   7   7          2.30          2.58         1.06 o                         
  -6   7   7          3.56          1.09         0.84 o                         
  -5   7   7         65.99         68.65         1.74 o                         
  -4   7   7        134.00        127.37         2.09 o                         
  -3   7   7        323.80        301.80         3.78 o                         
  -2   7   7         26.78         21.28         0.72 o                         
  -1   7   7         73.91         63.81         1.26 o                         
   0   7   7        326.20        312.38         3.17 o                         
   1   7   7         42.67         39.98         1.09 o                         
   2   7   7         31.68         28.31         1.00 o                         
   3   7   7        299.23        294.56         3.44 o                         
   4   7   7         44.95         43.07         1.56 o                         
   5   7   7         31.74         33.94         1.49 o                         
   6   7   7          2.88          1.65         0.87 o                         
   7   7   7         41.37         41.81         3.57 o                         
   8   7   7          4.24          2.89         1.25 o                         
   9   7   7          0.39         -1.17         1.17 o                         
 -10   8   7          0.00         -2.79         2.79 o                         
  -9   8   7          6.72          7.04         1.92 o                         
  -8   8   7          0.51          2.24         1.94 o                         
  -7   8   7         86.30         81.65         2.56 o                         
  -6   8   7         15.08         15.61         1.20 o                         
  -5   8   7          0.10          0.50         0.73 o                         
  -4   8   7          3.01          2.82         0.63 o                         
  -3   8   7          0.07          0.04         0.52 o                         
  -2   8   7         55.21         46.63         1.61 o                         
  -1   8   7         51.48         48.56         1.13 o                         
   0   8   7          7.17          7.11         0.61 o                         
   1   8   7         51.33         46.15         1.08 o                         
   2   8   7          0.07         -0.49         0.60 o                         
   3   8   7        166.37        150.48         2.34 o                         
   4   8   7          0.62          1.38         0.75 o                         
   5   8   7         29.73         28.21         2.10 o                         
   6   8   7         13.32         13.49         1.20 o                         
   7   8   7          7.13          9.95         1.42 o                         
   8   8   7          3.98          2.07         1.24 o                         
   9   8   7          3.21          0.55         1.28 o                         
 -10   9   7          8.34          5.89         2.29 o                         
  -9   9   7         60.05         59.69         3.53 o                         
  -8   9   7         41.96         43.79         2.38 o                         
  -7   9   7         24.78         23.13         1.61 o                         
  -6   9   7          5.64          4.15         1.26 o                         
  -5   9   7         52.04         56.23         1.84 o                         
  -4   9   7         39.81         39.24         1.40 o                         
  -3   9   7        112.09        114.13         2.04 o                         
  -2   9   7         33.92         22.40         1.12 o                         
  -1   9   7        193.70        176.65         2.41 o                         
   0   9   7        554.70        535.48         5.43 o                         
   1   9   7         67.31         74.95         1.36 o                         
   2   9   7         23.10         19.74         1.01 o                         
   3   9   7        175.75        158.16         2.29 o                         
   4   9   7         47.02         49.97         1.58 o                         
   5   9   7          1.95          0.50         0.68 o                         
   6   9   7         13.41         14.76         1.26 o                         
   7   9   7         24.83         28.29         2.50 o                         
   8   9   7          1.30          1.81         1.13 o                         
   9   9   7          0.02         -0.75         1.36 o                         
 -10  10   7          0.10         -0.70         2.17 o                         
  -9  10   7         11.77          8.49         2.15 o                         
  -8  10   7          9.24          8.34         1.65 o                         
  -7  10   7          4.27          4.09         1.16 o                         
  -6  10   7          2.32          1.93         0.98 o                         
  -5  10   7         15.31         11.25         1.44 o                         
  -4  10   7          7.64          8.45         0.84 o                         
  -3  10   7          1.51          1.32         0.61 o                         
  -2  10   7          0.88          0.98         0.70 o                         
  -1  10   7          0.39          0.37         0.59 o                         
   0  10   7          0.50          0.29         0.51 o                         
   1  10   7          5.81          5.52         0.67 o                         
   2  10   7         10.08         10.42         0.75 o                         
   3  10   7          2.08          2.14         0.56 o                         
   4  10   7         14.08         12.39         0.92 o                         
   5  10   7         52.34         55.20         1.64 o                         
   6  10   7         17.93         19.50         1.73 o                         
   7  10   7         25.37         25.44         2.26 o                         
   8  10   7          1.53          0.13         1.14 o                         
  -9  11   7         10.70          9.49         2.25 o                         
  -8  11   7          6.61          9.02         1.51 o                         
  -7  11   7         21.31         19.22         1.69 o                         
  -6  11   7          3.09          2.95         1.23 o                         
  -5  11   7        113.72        117.54         3.35 o                         
  -4  11   7         34.35         39.73         1.84 o                         
  -3  11   7         14.19         14.61         0.91 o                         
  -2  11   7          3.83          2.20         0.69 o                         
  -1  11   7         23.13         21.84         1.08 o                         
   0  11   7         96.89         87.38         2.09 o                         
   1  11   7         19.73         21.24         1.05 o                         
   2  11   7          0.00         -0.54         0.54 o                         
   3  11   7         13.29         16.04         0.90 o                         
   4  11   7         48.06         55.68         1.91 o                         
   5  11   7          1.90          2.89         0.94 o                         
   6  11   7          0.68          0.45         1.02 o                         
   7  11   7         11.00         14.36         1.50 o                         
   8  11   7         12.11         11.12         1.71 o                         
  -9  12   7          0.27         -1.78         1.78 o                         
  -8  12   7         26.46         28.40         2.03 o                         
  -7  12   7          0.12         -1.06         1.06 o                         
  -6  12   7          0.20          0.05         1.22 o                         
  -5  12   7         10.94         14.90         1.38 o                         
  -4  12   7          1.42          1.26         0.97 o                         
  -3  12   7          0.84          1.51         0.93 o                         
  -2  12   7         11.68          9.56         1.01 o                         
  -1  12   7         19.57         16.16         1.18 o                         
   0  12   7          0.61         -0.61         0.72 o                         
   1  12   7          4.60          4.22         0.81 o                         
   2  12   7          7.77          7.65         0.78 o                         
   3  12   7          1.79          1.60         0.63 o                         
   4  12   7          0.83         -0.74         0.91 o                         
   5  12   7         26.63         27.37         2.27 o                         
   6  12   7          4.68          4.20         1.48 o                         
   7  12   7         24.17         27.43         2.80 o                         
  -8  13   7          9.91         13.20         2.15 o                         
  -7  13   7          9.04          6.47         1.42 o                         
  -6  13   7          1.16          0.21         1.23 o                         
  -5  13   7         13.19         13.72         1.48 o                         
  -4  13   7          3.79          6.06         1.15 o                         
  -3  13   7          1.52          0.33         1.07 o                         
  -2  13   7         16.25         14.93         1.33 o                         
  -1  13   7          4.61          4.72         0.95 o                         
   0  13   7         51.26         53.23         1.82 o                         
   1  13   7         28.35         27.87         1.35 o                         
   2  13   7          1.31          1.91         0.76 o                         
   3  13   7          4.38          1.80         0.84 o                         
   4  13   7          5.50          2.50         1.05 o                         
   5  13   7         11.13         13.12         1.38 o                         
   6  13   7          2.39          0.52         1.71 o                         
   7  13   7          0.66         -1.28         1.28 o                         
  -8  14   7          3.06          1.86         1.76 o                         
  -7  14   7          1.16          0.75         1.34 o                         
  -6  14   7          3.72          3.99         1.39 o                         
  -5  14   7         14.60         12.29         1.70 o                         
  -4  14   7          0.73         -0.09         1.09 o                         
  -3  14   7          3.24          2.83         1.09 o                         
  -2  14   7          3.92          2.37         1.14 o                         
  -1  14   7          0.36          0.85         0.97 o                         
   0  14   7         25.64         26.37         1.38 o                         
   1  14   7          9.04          9.17         1.01 o                         
   2  14   7          1.22          1.51         0.97 o                         
   3  14   7          1.06          1.58         1.09 o                         
   4  14   7          0.55         -0.02         0.90 o                         
   5  14   7          2.16          2.38         1.33 o                         
   6  14   7          0.55         -0.38         1.42 o                         
  -7  15   7          3.15          3.23         1.59 o                         
  -6  15   7          2.17          1.71         1.53 o                         
  -5  15   7          3.67          5.50         1.68 o                         
  -4  15   7         13.07         15.98         1.63 o                         
  -3  15   7          0.21         -0.71         1.06 o                         
  -2  15   7          3.28          1.61         1.20 o                         
  -1  15   7          8.21          8.54         1.23 o                         
   0  15   7          7.72         10.30         1.24 o                         
   1  15   7         20.93         18.01         1.43 o                         
   2  15   7          7.59          7.77         1.20 o                         
   3  15   7          9.99         11.84         1.59 o                         
   4  15   7         11.64         15.44         1.54 o                         
   5  15   7          5.95          5.48         1.54 o                         
  -6  16   7          0.37          0.77         1.44 o                         
  -5  16   7          4.72          3.04         1.50 o                         
  -4  16   7          3.43          1.83         1.40 o                         
  -3  16   7         11.09         10.82         1.44 o                         
  -2  16   7          9.20          6.28         1.29 o                         
  -1  16   7          3.08          2.19         1.21 o                         
   0  16   7         14.99         14.71         1.40 o                         
   1  16   7          5.63          7.02         1.36 o                         
   2  16   7          0.03          0.56         1.05 o                         
   3  16   7          0.06          0.36         1.24 o                         
   4  16   7          4.11          5.00         1.61 o                         
  -5  17   7          3.73          5.23         3.30 o                         
  -4  17   7         10.64         12.20         1.80 o                         
  -3  17   7         14.06         12.31         1.83 o                         
  -2  17   7         15.24         16.93         1.89 o                         
  -1  17   7          0.06          1.03         1.55 o                         
   0  17   7          6.95          6.80         1.26 o                         
   1  17   7          6.84          9.02         1.70 o                         
   2  17   7          0.15          2.46         1.29 o                         
   3  17   7          3.39          5.44         1.50 o                         
  -2  18   7          2.03          1.68         1.46 o                         
  -1  18   7          3.21          4.57         1.60 o                         
   0  18   7          0.05         -0.14         1.67 o                         
   1  18   7          0.05         -0.32         1.11 o                         
 -11   0   8          9.15          6.73         3.01 o                         
 -10   0   8         66.47         67.20         5.16 o                         
  -9   0   8         36.13         31.68         3.08 o                         
  -8   0   8        200.22        186.87         5.87 o                         
  -7   0   8          0.79         -0.69         1.58 o                         
  -6   0   8         27.59         27.93         2.18 o                         
  -5   0   8        367.62        346.10         7.95 o                         
  -4   0   8          0.04         -0.32         0.67 o                         
  -3   0   8         57.55         61.20         2.01 o                         
  -2   0   8       3456.05       3431.55        44.45 o                         
  -1   0   8        950.47        900.58        12.46 o                         
   0   0   8       2036.30       1907.56        22.47 o                         
   1   0   8         17.64         20.05         1.14 o                         
   2   0   8        163.76        148.46         3.07 o                         
   3   0   8         82.91         99.01         2.57 o                         
   4   0   8         51.29         53.44         2.02 o                         
   5   0   8          2.41          0.43         0.87 o                         
   6   0   8        216.38        234.87         4.93 o                         
   7   0   8         17.36         17.89         4.22 o                         
   8   0   8        121.43        134.13         4.69 o                         
   9   0   8         25.14         25.60         2.50 o                         
 -11   1   8          0.01         -1.37         1.37 o                         
 -10   1   8          8.67          6.02         2.43 o                         
  -9   1   8          5.27          4.12         1.55 o                         
  -8   1   8          0.48         -0.40         1.05 o                         
  -7   1   8         20.97         15.89         1.42 o                         
  -6   1   8         11.60         12.80         2.05 o                         
  -5   1   8        337.77        326.27         5.35 o                         
  -4   1   8         18.27         19.12         0.92 o                         
  -3   1   8         52.67         52.78         1.63 o                         
  -2   1   8        248.34        245.27         2.93 o                         
  -1   1   8        121.79        116.72         1.81 o                         
   0   1   8        324.93        322.32         3.16 o                         
   1   1   8          4.53          3.41         0.61 o                         
   2   1   8          7.40          6.66         0.60 o                         
   3   1   8         32.22         29.08         1.07 o                         
   4   1   8          5.13          4.08         0.66 o                         
   5   1   8          5.16          3.00         0.71 o                         
   6   1   8          9.82          9.58         1.04 o                         
   7   1   8          0.41          0.57         0.96 o                         
   8   1   8          5.65          6.15         1.22 o                         
   9   1   8          2.14          2.58         1.16 o                         
 -11   2   8         12.25          9.16         1.73 o                         
 -10   2   8        103.01        103.08         3.25 o                         
  -9   2   8         54.67         58.02         4.08 o                         
  -8   2   8         58.45         52.88         2.87 o                         
  -7   2   8        135.17        132.77         3.10 o                         
  -6   2   8         70.52         81.23         2.29 o                         
  -5   2   8         73.97         67.13         2.01 o                         
  -4   2   8          1.60          1.65         0.54 o                         
  -3   2   8         84.55         87.48         1.70 o                         
  -2   2   8       1565.90       1472.66        13.92 o                         
  -1   2   8        154.80        165.21         2.44 o                         
   0   2   8       1185.29       1197.03        10.19 o                         
   1   2   8        360.58        331.86         3.72 o                         
   2   2   8          2.27          2.72         0.53 o                         
   3   2   8         42.61         49.26         1.32 o                         
   4   2   8          0.00         -0.52         0.52 o                         
   5   2   8         44.22         47.19         1.49 o                         
   6   2   8        243.62        249.37         3.88 o                         
   7   2   8         22.35         20.40         1.46 o                         
   8   2   8         31.52         33.71         2.33 o                         
   9   2   8          2.76          1.94         1.16 o                         
 -11   3   8          0.89         -1.81         3.42 o                         
 -10   3   8          0.06          0.47         1.37 o                         
  -9   3   8          6.82          4.64         1.53 o                         
  -8   3   8          0.15         -1.31         1.31 o                         
  -7   3   8         22.24         23.13         1.91 o                         
  -6   3   8        123.19        108.74         3.27 o                         
  -5   3   8        221.26        214.16         3.89 o                         
  -4   3   8         66.47         77.93         1.60 o                         
  -3   3   8         42.43         39.82         1.16 o                         
  -2   3   8        232.68        229.72         3.26 o                         
  -1   3   8        331.46        303.82         3.46 o                         
   0   3   8        100.23        102.74         1.63 o                         
   1   3   8         70.54         75.59         1.41 o                         
   2   3   8        153.54        157.46         2.32 o                         
   3   3   8         62.11         54.29         1.28 o                         
   4   3   8         44.57         38.69         1.29 o                         
   5   3   8          0.34          0.14         0.64 o                         
   6   3   8         50.27         51.96         1.87 o                         
   7   3   8          1.38          1.76         1.03 o                         
   8   3   8          5.26          5.64         1.22 o                         
   9   3   8          0.38         -1.08         1.47 o                         
 -11   4   8          7.34          4.19         1.97 o                         
 -10   4   8         65.13         70.59         3.12 o                         
  -9   4   8          9.51          8.37         1.47 o                         
  -8   4   8          2.51          2.65         1.22 o                         
  -7   4   8        379.06        374.72         6.45 o                         
  -6   4   8         64.32         61.11         2.57 o                         
  -5   4   8          1.07          0.91         1.07 o                         
  -4   4   8        262.54        225.67         3.59 o                         
  -3   4   8        988.99        903.96        11.30 o                         
  -2   4   8        597.22        574.02         6.85 o                         
  -1   4   8        125.42        108.63         1.72 o                         
   0   4   8         94.00         80.17         1.65 o                         
   1   4   8        632.13        595.27         5.88 o                         
   2   4   8        139.60        148.55         2.23 o                         
   3   4   8          0.28         -0.48         0.48 o                         
   4   4   8         66.26         62.57         1.70 o                         
   5   4   8         68.36         68.16         1.86 o                         
   6   4   8        107.07        116.29         2.57 o                         
   7   4   8         29.38         29.79         1.69 o                         
   8   4   8          0.13         -1.01         1.01 o                         
   9   4   8          0.50         -1.05         1.05 o                         
 -11   5   8          0.01         -0.68         2.02 o                         
 -10   5   8         16.25         18.61         3.24 o                         
  -9   5   8          3.07          2.17         1.35 o                         
  -8   5   8          7.98          4.37         1.33 o                         
  -7   5   8          0.58          2.03         1.18 o                         
  -6   5   8          3.61          2.32         1.05 o                         
  -5   5   8          7.69          5.05         1.07 o                         
  -4   5   8          0.08          2.81         0.67 o                         
  -3   5   8          0.23          1.52         0.70 o                         
  -2   5   8          5.05          4.15         0.58 o                         
  -1   5   8         19.01         20.01         0.78 o                         
   0   5   8         55.32         51.95         1.19 o                         
   1   5   8         35.65         36.92         1.10 o                         
   2   5   8          9.19         10.68         0.73 o                         
   3   5   8          1.34          1.09         0.57 o                         
   4   5   8          5.66          8.85         0.89 o                         
   5   5   8          0.48          0.16         0.76 o                         
   6   5   8         24.94         22.94         1.45 o                         
   7   5   8          3.33          4.46         1.17 o                         
   8   5   8          4.90          4.63         1.22 o                         
   9   5   8          2.40          0.34         1.20 o                         
 -10   6   8         24.83         32.07         3.11 o                         
  -9   6   8         20.72         25.14         2.46 o                         
  -8   6   8         13.78         13.68         1.60 o                         
  -7   6   8        186.56        194.35         4.20 o                         
  -6   6   8         38.74         38.27         1.94 o                         
  -5   6   8          6.97          7.10         1.12 o                         
  -4   6   8        131.67        116.70         2.50 o                         
  -3   6   8        584.73        568.77         6.97 o                         
  -2   6   8        555.83        501.41         5.69 o                         
  -1   6   8         23.44         22.23         0.85 o                         
   0   6   8         75.65         72.79         1.45 o                         
   1   6   8        792.63        746.81         7.24 o                         
   2   6   8          7.42          4.40         0.63 o                         
   3   6   8         30.57         26.38         1.12 o                         
   4   6   8         91.59         94.13         2.09 o                         
   5   6   8         27.50         27.51         1.89 o                         
   6   6   8         61.39         61.67         2.06 o                         
   7   6   8          1.07          0.83         1.18 o                         
   8   6   8          0.10         -1.01         1.01 o                         
   9   6   8         12.72         11.73         1.80 o                         
 -10   7   8          4.13          1.16         2.09 o                         
  -9   7   8          0.00         -2.10         2.22 o                         
  -8   7   8          0.04         -1.18         1.22 o                         
  -7   7   8         17.62         14.35         1.51 o                         
  -6   7   8         36.29         30.56         1.79 o                         
  -5   7   8        107.66         95.08         2.68 o                         
  -4   7   8          0.15          0.21         0.77 o                         
  -3   7   8          9.12          8.40         0.98 o                         
  -2   7   8         18.89         12.61         0.93 o                         
  -1   7   8         93.07         75.94         1.46 o                         
   0   7   8        147.49        127.75         1.94 o                         
   1   7   8         86.71         86.11         1.63 o                         
   2   7   8          9.43         12.81         0.79 o                         
   3   7   8         70.10         68.01         1.59 o                         
   4   7   8         34.32         33.45         1.50 o                         
   5   7   8          2.66          1.40         0.93 o                         
   6   7   8          1.74          0.96         1.21 o                         
   7   7   8          9.85         12.50         1.97 o                         
   8   7   8          2.38          0.83         1.51 o                         
 -10   8   8          2.77          0.14         1.77 o                         
  -9   8   8         49.04         47.54         3.25 o                         
  -8   8   8          1.07          0.83         1.03 o                         
  -7   8   8         29.10         33.42         2.61 o                         
  -6   8   8         39.18         37.04         1.91 o                         
  -5   8   8         50.20         48.43         2.05 o                         
  -4   8   8          0.00          0.13         0.75 o                         
  -3   8   8          0.37          1.46         0.79 o                         
  -2   8   8        296.84        268.99         3.91 o                         
  -1   8   8         41.51         41.30         1.20 o                         
   0   8   8         18.41         13.88         0.77 o                         
   1   8   8        179.81        162.90         2.32 o                         
   2   8   8        228.33        219.39         2.86 o                         
   3   8   8          3.07          2.72         0.67 o                         
   4   8   8         26.04         24.40         1.56 o                         
   5   8   8         38.00         42.28         2.11 o                         
   6   8   8         79.12         86.53         2.47 o                         
   7   8   8          0.06         -1.13         1.13 o                         
   8   8   8          1.21         -0.56         1.89 o                         
 -10   9   8          0.18         -1.41         2.54 o                         
  -9   9   8          0.18         -0.86         1.82 o                         
  -8   9   8          6.99          8.00         1.26 o                         
  -7   9   8         32.42         35.63         2.07 o                         
  -6   9   8         11.15          7.91         1.73 o                         
  -5   9   8          0.02         -0.35         0.94 o                         
  -4   9   8          0.79          0.04         0.76 o                         
  -3   9   8         59.38         55.76         1.63 o                         
  -2   9   8         30.36         29.22         1.19 o                         
  -1   9   8          5.77          4.78         0.74 o                         
   0   9   8          0.08          0.27         0.50 o                         
   1   9   8         28.59         26.49         1.03 o                         
   2   9   8         92.16         85.31         1.68 o                         
   3   9   8          6.40          6.28         0.77 o                         
   4   9   8          0.02         -0.70         0.71 o                         
   5   9   8         76.82         80.32         2.41 o                         
   6   9   8          0.23         -0.50         0.92 o                         
   7   9   8          0.23         -1.13         1.13 o                         
   8   9   8          0.43          1.67         1.18 o                         
  -9  10   8          1.95         -1.85         3.07 o                         
  -8  10   8          0.57         -0.57         1.43 o                         
  -7  10   8         27.43         35.34         2.12 o                         
  -6  10   8         70.47         71.65         5.06 o                         
  -5  10   8         20.78         23.34         3.34 o                         
  -4  10   8         33.78         29.15         1.70 o                         
  -3  10   8         12.53         15.63         1.19 o                         
  -2  10   8        247.69        230.31         3.34 o                         
  -1  10   8        106.82        104.73         2.12 o                         
   0  10   8         67.48         65.11         1.70 o                         
   1  10   8         33.08         32.45         1.13 o                         
   2  10   8         73.85         78.89         1.77 o                         
   3  10   8          0.15          0.14         0.70 o                         
   4  10   8          3.52          1.35         0.97 o                         
   5  10   8          4.58          3.58         1.00 o                         
   6  10   8         10.80          8.71         1.46 o                         
   7  10   8          4.20          2.52         1.44 o                         
  -9  11   8          5.01          3.44         2.06 o                         
  -8  11   8          4.62          4.79         1.30 o                         
  -7  11   8         17.91         19.71         1.76 o                         
  -6  11   8         15.29         21.37         1.80 o                         
  -5  11   8          0.04         -1.29         1.43 o                         
  -4  11   8          0.97         -0.63         1.42 o                         
  -3  11   8          1.85          0.80         0.90 o                         
  -2  11   8         12.58         15.23         1.01 o                         
  -1  11   8         54.97         47.74         1.56 o                         
   0  11   8         13.77         14.43         1.01 o                         
   1  11   8          3.01          2.03         0.79 o                         
   2  11   8          2.77          2.43         0.70 o                         
   3  11   8         58.14         53.63         2.43 o                         
   4  11   8          9.69          6.85         1.17 o                         
   5  11   8         30.19         30.82         2.04 o                         
   6  11   8          0.10         -1.22         1.22 o                         
   7  11   8          0.00         -0.94         1.73 o                         
  -8  12   8          1.99         -0.95         2.05 o                         
  -7  12   8         15.73         16.85         1.77 o                         
  -6  12   8         76.74         83.13         3.07 o                         
  -5  12   8          1.29         -1.61         1.61 o                         
  -4  12   8          5.22          6.66         1.74 o                         
  -3  12   8          7.09          6.97         1.33 o                         
  -2  12   8         41.19         41.93         1.91 o                         
  -1  12   8         39.42         34.93         1.61 o                         
   0  12   8         30.15         26.42         1.43 o                         
   1  12   8         35.27         32.06         1.54 o                         
   2  12   8          0.13         -0.34         0.73 o                         
   3  12   8          3.10          3.48         0.84 o                         
   4  12   8         33.09         30.06         1.88 o                         
   5  12   8          0.06         -0.48         1.17 o                         
   6  12   8          4.94          2.98         1.49 o                         
  -8  13   8          3.99          0.69         1.35 o                         
  -7  13   8          0.82          0.61         1.31 o                         
  -6  13   8          6.65          4.90         1.45 o                         
  -5  13   8          0.04          0.01         1.30 o                         
  -4  13   8         21.97         24.15         2.36 o                         
  -3  13   8          1.88          0.56         1.13 o                         
  -2  13   8          0.02         -1.03         1.03 o                         
  -1  13   8         14.08         13.64         1.18 o                         
   0  13   8          0.68          0.98         0.87 o                         
   1  13   8         15.13         15.37         1.22 o                         
   2  13   8          7.52          9.98         1.10 o                         
   3  13   8          1.23          1.67         1.29 o                         
   4  13   8          3.69          3.25         1.93 o                         
   5  13   8         11.27          8.01         1.44 o                         
   6  13   8          0.09         -1.22         1.22 o                         
  -7  14   8         16.32         17.00         1.94 o                         
  -6  14   8         44.36         45.47         2.63 o                         
  -5  14   8          1.76          1.18         1.36 o                         
  -4  14   8         30.66         31.13         2.16 o                         
  -3  14   8         14.10         15.80         1.72 o                         
  -2  14   8          1.52          2.17         1.25 o                         
  -1  14   8          9.24          9.99         1.25 o                         
   0  14   8          6.30          6.76         1.09 o                         
   1  14   8         14.73         12.22         1.25 o                         
   2  14   8          9.42         14.67         1.56 o                         
   3  14   8          2.67          6.42         1.62 o                         
   4  14   8          7.34          7.29         1.75 o                         
   5  14   8          0.04         -0.90         1.50 o                         
  -6  15   8          1.69          2.42         1.49 o                         
  -5  15   8          9.38          9.63         1.69 o                         
  -4  15   8          9.37          9.55         1.71 o                         
  -3  15   8         13.74         15.52         1.81 o                         
  -2  15   8         16.65         20.10         1.87 o                         
  -1  15   8         26.05         25.59         1.73 o                         
   0  15   8          9.47          6.91         1.27 o                         
   1  15   8          4.84          6.42         1.29 o                         
   2  15   8         16.40         18.50         1.98 o                         
   3  15   8          5.01          6.94         1.69 o                         
   4  15   8          6.12          6.68         2.79 o                         
  -5  16   8          3.23          2.10         1.56 o                         
  -4  16   8          0.14         -0.20         1.49 o                         
  -3  16   8          0.27          1.73         1.48 o                         
  -2  16   8          1.75          2.76         1.24 o                         
  -1  16   8          7.53          6.10         1.30 o                         
   0  16   8          2.51          2.98         1.47 o                         
   1  16   8         13.92         12.10         1.68 o                         
   2  16   8         10.73         13.38         1.87 o                         
   3  16   8          0.21          1.59         1.55 o                         
  -3  17   8          4.31          4.64         1.81 o                         
  -2  17   8          5.38          7.48         1.93 o                         
  -1  17   8          7.11          9.82         1.74 o                         
   0  17   8          0.25          2.11         1.34 o                         
   1  17   8          7.29          7.44         1.47 o                         
 -11   1   9          2.16          0.88         2.47 o                         
 -10   1   9          1.23         -0.34         2.15 o                         
  -9   1   9        105.86        102.64         4.51 o                         
  -8   1   9        131.94        130.60         5.11 o                         
  -7   1   9          3.05          1.84         1.36 o                         
  -6   1   9         43.09         45.71         2.08 o                         
  -5   1   9        541.70        529.41         8.03 o                         
  -4   1   9         10.39          9.75         0.93 o                         
  -3   1   9          9.78         10.21         0.79 o                         
  -2   1   9         19.41         19.33         1.04 o                         
  -1   1   9        810.35        765.26         8.29 o                         
   0   1   9         15.56         12.80         0.84 o                         
   1   1   9        155.51        164.05         2.33 o                         
   2   1   9          9.21          8.60         0.69 o                         
   3   1   9         36.66         30.54         1.17 o                         
   4   1   9          9.10          9.90         0.87 o                         
   5   1   9         83.81         80.92         1.97 o                         
   6   1   9          3.21          2.79         0.86 o                         
   7   1   9        102.73        116.91         3.41 o                         
   8   1   9         65.11         82.42         3.18 o                         
   9   1   9          0.45         -0.29         1.23 o                         
 -11   2   9          0.00         -2.75         2.75 o                         
 -10   2   9          3.05          0.90         1.64 o                         
  -9   2   9          1.75         -0.74         1.62 o                         
  -8   2   9          6.43          2.91         1.54 o                         
  -7   2   9         28.40         20.64         1.87 o                         
  -6   2   9         67.07         66.05         2.76 o                         
  -5   2   9        158.01        158.97         3.99 o                         
  -4   2   9         42.80         40.39         1.45 o                         
  -3   2   9        128.71        122.48         2.18 o                         
  -2   2   9        318.11        313.85         3.87 o                         
  -1   2   9        166.58        166.51         2.53 o                         
   0   2   9         59.49         53.09         1.25 o                         
   1   2   9         74.27         65.28         1.41 o                         
   2   2   9        122.63        112.08         2.28 o                         
   3   2   9         55.01         53.74         1.46 o                         
   4   2   9          0.75          0.16         0.64 o                         
   5   2   9          1.94          2.71         0.77 o                         
   6   2   9          0.05         -0.85         0.85 o                         
   7   2   9          1.37         -0.72         1.01 o                         
   8   2   9          0.70          1.34         1.14 o                         
 -10   3   9          3.38         -0.65         1.42 o                         
  -9   3   9         28.73         27.19         2.08 o                         
  -8   3   9         92.34         89.18         3.39 o                         
  -7   3   9         57.46         56.10         2.72 o                         
  -6   3   9         99.93        102.04         3.41 o                         
  -5   3   9        183.41        181.52         5.67 o                         
  -4   3   9        396.78        383.05         6.25 o                         
  -3   3   9         73.93         78.67         1.98 o                         
  -2   3   9        463.67        457.47         5.76 o                         
  -1   3   9        117.81        108.13         1.96 o                         
   0   3   9        297.63        281.36         3.41 o                         
   1   3   9         60.47         58.02         1.28 o                         
   2   3   9         34.40         31.71         1.14 o                         
   3   3   9         45.40         46.44         1.26 o                         
   4   3   9        119.76        115.09         2.33 o                         
   5   3   9         69.56         71.15         1.90 o                         
   6   3   9          0.59         -0.08         0.84 o                         
   7   3   9         37.54         36.01         1.89 o                         
   8   3   9         12.04         13.96         1.62 o                         
 -10   4   9          0.76         -2.17         2.17 o                         
  -9   4   9          9.15          7.34         1.56 o                         
  -8   4   9          0.67          1.11         1.32 o                         
  -7   4   9         20.35         18.05         1.64 o                         
  -6   4   9          9.66         10.15         1.64 o                         
  -5   4   9          1.74          3.21         1.28 o                         
  -4   4   9          4.87          6.01         1.05 o                         
  -3   4   9          0.86          2.41         0.78 o                         
  -2   4   9         45.91         40.86         1.33 o                         
  -1   4   9         38.47         31.08         1.16 o                         
   0   4   9          1.33          0.00         0.52 o                         
   1   4   9          7.33          6.74         0.59 o                         
   2   4   9        122.44        128.05         2.00 o                         
   3   4   9          2.95          3.92         0.62 o                         
   4   4   9          0.79          0.21         0.68 o                         
   5   4   9          0.82          0.59         0.75 o                         
   6   4   9          4.63          1.74         0.91 o                         
   7   4   9          0.30         -0.99         0.99 o                         
   8   4   9          0.16         -1.11         1.11 o                         
 -10   5   9          0.30         -1.57         1.57 o                         
  -9   5   9         60.27         61.97         4.75 o                         
  -8   5   9        135.48        137.29         3.72 o                         
  -7   5   9         66.82         68.60         2.67 o                         
  -6   5   9        167.81        163.20         3.79 o                         
  -5   5   9         39.11         46.11         2.11 o                         
  -4   5   9        618.23        588.43        11.94 o                         
  -3   5   9          1.28          3.06         0.74 o                         
  -2   5   9        155.94        142.91         2.29 o                         
  -1   5   9         12.37         11.71         0.69 o                         
   0   5   9        351.47        332.92         3.72 o                         
   1   5   9         30.73         26.39         1.00 o                         
   2   5   9         93.42         83.87         1.73 o                         
   3   5   9         38.30         45.14         1.44 o                         
   4   5   9        123.58        122.56         2.50 o                         
   5   5   9          0.01         -0.84         0.84 o                         
   6   5   9          7.90          4.27         0.98 o                         
   7   5   9         35.21         31.10         1.86 o                         
   8   5   9          3.80          2.63         1.25 o                         
 -10   6   9          2.69          0.43         1.86 o                         
  -9   6   9         47.92         46.95         3.30 o                         
  -8   6   9          7.83          8.69         1.68 o                         
  -7   6   9          3.23          2.33         1.32 o                         
  -6   6   9          8.52          9.19         1.38 o                         
  -5   6   9          1.81          2.88         1.11 o                         
  -4   6   9         30.70         33.20         1.83 o                         
  -3   6   9        211.75        195.70         3.21 o                         
  -2   6   9         42.72         35.11         1.42 o                         
  -1   6   9          0.69          0.71         0.47 o                         
   0   6   9         99.49         97.54         1.72 o                         
   1   6   9         12.75         12.19         0.79 o                         
   2   6   9         56.28         57.76         1.44 o                         
   3   6   9         42.70         41.79         1.99 o                         
   4   6   9          0.17         -0.40         0.77 o                         
   5   6   9          7.49          4.79         1.43 o                         
   6   6   9          3.05          2.62         1.04 o                         
   7   6   9          2.36          0.87         1.13 o                         
   8   6   9          0.46         -1.13         1.13 o                         
 -10   7   9          0.07         -1.74         1.74 o                         
  -9   7   9         24.47         26.79         2.77 o                         
  -8   7   9         89.72         86.03         5.59 o                         
  -7   7   9          6.57          5.77         1.51 o                         
  -6   7   9          1.58          2.30         1.51 o                         
  -5   7   9        175.53        181.00         3.99 o                         
  -4   7   9        101.21        102.63         3.04 o                         
  -3   7   9         13.86         15.09         1.17 o                         
  -2   7   9         92.19         86.40         2.05 o                         
  -1   7   9        104.60        102.42         2.00 o                         
   0   7   9         89.11         78.83         1.57 o                         
   1   7   9          6.89          6.29         0.70 o                         
   2   7   9          4.21          2.89         0.67 o                         
   3   7   9         28.96         29.97         1.36 o                         
   4   7   9         22.91         20.63         1.35 o                         
   5   7   9         28.72         30.40         1.63 o                         
   6   7   9          6.03          5.02         1.14 o                         
   7   7   9         15.06         11.42         1.67 o                         
   8   7   9         11.55         10.15         1.83 o                         
  -9   8   9          9.03          9.74         2.20 o                         
  -8   8   9          2.50          4.65         1.21 o                         
  -7   8   9          8.09          6.21         1.91 o                         
  -6   8   9          5.00          4.14         1.30 o                         
  -5   8   9         18.08         17.74         1.62 o                         
  -4   8   9         10.50         11.63         1.38 o                         
  -3   8   9        108.92         95.51         2.43 o                         
  -2   8   9         40.84         34.56         1.46 o                         
  -1   8   9          0.55          0.71         0.61 o                         
   0   8   9          0.41          0.03         0.58 o                         
   1   8   9          8.43          5.80         0.70 o                         
   2   8   9          0.03         -0.08         0.57 o                         
   3   8   9         48.12         44.84         1.84 o                         
   4   8   9          5.11          4.02         1.00 o                         
   5   8   9          0.79         -0.83         0.94 o                         
   6   8   9          3.29          3.38         1.16 o                         
   7   8   9          1.11         -1.20         1.20 o                         
  -9   9   9         24.96         25.96         2.80 o                         
  -8   9   9         32.90         35.80         2.17 o                         
  -7   9   9          1.47          0.45         1.75 o                         
  -6   9   9          0.12         -1.47         1.47 o                         
  -5   9   9        155.27        154.72         3.89 o                         
  -4   9   9         50.53         54.88         2.26 o                         
  -3   9   9          9.08          9.48         1.09 o                         
  -2   9   9          3.63          3.62         0.83 o                         
  -1   9   9        198.39        192.70         3.03 o                         
   0   9   9          8.80          7.16         0.81 o                         
   1   9   9         45.12         45.92         1.46 o                         
   2   9   9          1.27          1.27         0.63 o                         
   3   9   9         11.27         12.39         1.17 o                         
   4   9   9         17.47         17.70         1.35 o                         
   5   9   9          7.34          5.95         1.15 o                         
   6   9   9          1.14         -1.07         1.15 o                         
   7   9   9         19.13         21.33         3.55 o                         
  -8  10   9         10.88         10.99         1.54 o                         
  -7  10   9          0.34          0.04         1.84 o                         
  -6  10   9          2.05          1.41         2.61 o                         
  -5  10   9         69.67         66.95         3.23 o                         
  -4  10   9         13.70         14.77         1.94 o                         
  -3  10   9          0.75          1.03         0.88 o                         
  -2  10   9          6.08          3.83         0.89 o                         
  -1  10   9          1.74          1.49         0.69 o                         
   0  10   9          0.92          0.30         0.72 o                         
   1  10   9          0.02         -0.66         0.66 o                         
   2  10   9         25.06         24.79         1.24 o                         
   3  10   9          2.59          1.59         0.84 o                         
   4  10   9          0.32         -0.91         0.91 o                         
   5  10   9          6.86          8.14         1.65 o                         
   6  10   9          0.00         -1.19         1.19 o                         
  -8  11   9          9.37          8.21         1.50 o                         
  -7  11   9         12.99          8.06         1.60 o                         
  -6  11   9         19.69         25.15         2.54 o                         
  -5  11   9         51.38         57.77         3.32 o                         
  -4  11   9         12.81         11.78         1.95 o                         
  -3  11   9          6.63          3.77         1.28 o                         
  -2  11   9          6.92          7.23         1.09 o                         
  -1  11   9         12.76         11.63         0.98 o                         
   0  11   9          4.15          5.04         0.86 o                         
   1  11   9          6.46          5.97         0.92 o                         
   2  11   9          3.09          2.66         0.99 o                         
   3  11   9         70.00         67.77         2.39 o                         
   4  11   9         32.81         34.38         2.39 o                         
   5  11   9          1.68          2.23         1.35 o                         
   6  11   9          0.81         -0.28         1.69 o                         
  -7  12   9          1.22         -0.43         1.36 o                         
  -6  12   9          0.26          0.17         1.35 o                         
  -5  12   9         19.38         20.98         2.42 o                         
  -4  12   9          2.45          1.49         1.63 o                         
  -3  12   9          0.29          0.38         1.49 o                         
  -2  12   9         19.62         19.26         1.72 o                         
  -1  12   9          1.52          1.29         0.77 o                         
   0  12   9          9.54         10.14         1.12 o                         
   1  12   9          0.74          0.28         0.87 o                         
   2  12   9          1.81          2.78         1.31 o                         
   3  12   9          0.05          1.23         1.11 o                         
   4  12   9          0.05         -1.46         1.46 o                         
   5  12   9          0.03         -0.31         2.01 o                         
  -7  13   9         20.15         18.81         2.01 o                         
  -6  13   9         12.30         12.18         1.82 o                         
  -5  13   9         28.00         28.57         2.73 o                         
  -4  13   9         19.52         15.89         2.27 o                         
  -3  13   9         10.04         11.69         1.94 o                         
  -2  13   9         45.47         50.54         3.10 o                         
  -1  13   9         12.46         13.48         1.38 o                         
   0  13   9         30.90         35.66         1.77 o                         
   1  13   9          0.04         -0.87         0.87 o                         
   2  13   9          0.91          1.46         1.06 o                         
   3  13   9         40.90         44.28         3.12 o                         
   4  13   9          6.80         10.39         1.95 o                         
   5  13   9          2.52          0.14         1.94 o                         
  -6  14   9          0.48          0.27         1.72 o                         
  -5  14   9         18.39         20.19         2.08 o                         
  -4  14   9          1.26          1.36         1.72 o                         
  -3  14   9          1.14          0.31         1.89 o                         
  -2  14   9          3.12          1.25         1.26 o                         
  -1  14   9          4.63          5.02         1.16 o                         
   0  14   9          0.13          0.87         0.97 o                         
   1  14   9          0.93         -0.23         1.11 o                         
   2  14   9          0.54          1.63         2.02 o                         
   3  14   9          2.81          2.65         1.54 o                         
   4  14   9          0.16         -0.38         1.51 o                         
  -4  15   9          7.06          7.99         1.71 o                         
  -3  15   9          0.22          0.52         1.68 o                         
  -2  15   9          0.61         -0.75         1.72 o                         
  -1  15   9          5.05          6.80         1.70 o                         
   0  15   9          1.03          2.57         1.27 o                         
   1  15   9          4.19          5.61         1.84 o                         
   2  15   9          2.54          2.57         2.07 o                         
  -3  16   9          5.89          5.22         2.18 o                         
  -2  16   9          0.57         -1.87         1.87 o                         
  -1  16   9          1.87          4.18         1.74 o                         
   0  16   9          0.03          2.85         1.30 o                         
   1  16   9          0.38          3.15         2.72 o                         
 -10   0  10          7.88          5.87         3.44 o                         
  -9   0  10         23.79         23.36         4.01 o                         
  -8   0  10          1.75          3.58         2.72 o                         
  -7   0  10        404.67        385.39        13.47 o                         
  -6   0  10        187.46        185.39         8.31 o                         
  -5   0  10         25.25         23.36         3.44 o                         
  -4   0  10        563.63        557.79        11.90 o                         
  -3   0  10         21.92         17.34         1.42 o                         
  -2   0  10          3.68          3.19         0.81 o                         
  -1   0  10         57.28         56.26         1.90 o                         
   0   0  10         71.24         62.91         2.48 o                         
   1   0  10        175.29        167.51         4.25 o                         
   2   0  10         90.11         88.37         3.13 o                         
   3   0  10          5.53          3.69         1.29 o                         
   4   0  10        110.13        108.26         3.19 o                         
   5   0  10          3.97          1.58         1.18 o                         
   6   0  10         74.66         97.51         4.34 o                         
   7   0  10         11.95          9.18         2.91 o                         
   8   0  10          8.67         11.24         3.63 o                         
 -10   1  10          0.50         -1.25         2.02 o                         
  -9   1  10          1.66         -1.72         1.72 o                         
  -8   1  10          0.00         -1.67         1.67 o                         
  -7   1  10          0.00          3.22         1.82 o                         
  -6   1  10         12.25         10.55         1.64 o                         
  -5   1  10         43.57         39.41         2.25 o                         
  -4   1  10          5.61          7.64         1.33 o                         
  -3   1  10          7.69          8.33         0.98 o                         
  -2   1  10         18.32         15.90         0.82 o                         
  -1   1  10         24.17         24.63         1.08 o                         
   0   1  10          0.06         -0.28         0.69 o                         
   1   1  10          1.05         -0.35         0.74 o                         
   2   1  10          0.00         -0.75         0.75 o                         
   3   1  10         15.84         16.56         1.27 o                         
   4   1  10          0.37         -0.39         0.69 o                         
   5   1  10          0.10         -0.72         0.72 o                         
   6   1  10          0.92         -0.25         0.85 o                         
   7   1  10          3.73          4.32         1.24 o                         
   8   1  10          0.95          0.36         1.63 o                         
 -10   2  10          1.35          2.03         1.70 o                         
  -9   2  10          9.61         13.25         4.30 o                         
  -8   2  10         23.24         21.04         2.67 o                         
  -7   2  10        261.93        260.75         5.92 o                         
  -6   2  10        114.80        122.23         3.69 o                         
  -5   2  10        111.84        108.89         3.41 o                         
  -4   2  10        211.07        200.54         4.63 o                         
  -3   2  10         43.52         44.35         1.62 o                         
  -2   2  10          5.72          3.70         0.71 o                         
  -1   2  10        243.24        240.84         3.38 o                         
   0   2  10         14.71         15.51         0.97 o                         
   1   2  10        257.50        255.19         3.95 o                         
   2   2  10         78.48         78.47         2.11 o                         
   3   2  10          9.54          9.75         0.99 o                         
   4   2  10         52.81         54.39         2.34 o                         
   5   2  10          7.48          7.80         0.96 o                         
   6   2  10         14.95         18.00         1.63 o                         
   7   2  10          5.76          4.08         1.54 o                         
   8   2  10         15.98         18.70         1.86 o                         
 -10   3  10          0.06         -1.43         1.43 o                         
  -9   3  10          0.73         -1.57         1.57 o                         
  -8   3  10          0.37         -0.76         1.54 o                         
  -7   3  10          0.03          1.04         1.51 o                         
  -6   3  10          7.26          8.01         1.62 o                         
  -5   3  10          1.25          0.97         1.29 o                         
  -4   3  10         19.92         20.00         1.78 o                         
  -3   3  10          0.15         -0.78         0.78 o                         
  -2   3  10          1.35          0.68         0.59 o                         
  -1   3  10          9.07          8.26         1.01 o                         
   0   3  10         15.73         17.46         1.04 o                         
   1   3  10          0.41          1.43         0.80 o                         
   2   3  10         57.17         59.72         1.90 o                         
   3   3  10         25.33         23.22         1.26 o                         
   4   3  10          6.34          4.55         0.88 o                         
   5   3  10          1.14          0.28         0.79 o                         
   6   3  10          0.05         -0.94         0.94 o                         
   7   3  10         11.89         13.91         2.11 o                         
 -10   4  10          1.94         -1.20         5.95 o                         
  -9   4  10          4.14          2.72         1.52 o                         
  -8   4  10          6.54          4.53         1.48 o                         
  -7   4  10        196.39        189.12         4.34 o                         
  -6   4  10        118.72        109.21         4.74 o                         
  -5   4  10         17.77         14.08         1.75 o                         
  -4   4  10         38.88         40.46         2.34 o                         
  -3   4  10          1.14          1.31         0.90 o                         
  -2   4  10         16.65         16.63         0.99 o                         
  -1   4  10         68.18         70.50         1.69 o                         
   0   4  10          6.17          6.04         0.79 o                         
   1   4  10        665.15        637.00         6.88 o                         
   2   4  10        179.25        186.21         3.01 o                         
   3   4  10          9.07         10.23         1.05 o                         
   4   4  10          6.82          5.24         0.98 o                         
   5   4  10         60.98         66.91         1.94 o                         
   6   4  10          7.29          5.30         1.08 o                         
   7   4  10          0.22         -1.11         1.11 o                         
  -9   5  10          1.96         -1.66         1.66 o                         
  -8   5  10          0.85         -1.41         1.41 o                         
  -7   5  10          0.14          0.50         1.34 o                         
  -6   5  10          5.85          4.71         1.35 o                         
  -5   5  10          1.53          1.96         1.18 o                         
  -4   5  10         34.27         34.10         1.90 o                         
  -3   5  10          9.62          8.56         1.03 o                         
  -2   5  10         24.87         22.45         1.22 o                         
  -1   5  10          4.09          2.19         0.64 o                         
   0   5  10          2.41          1.67         0.64 o                         
   1   5  10         36.07         41.07         1.40 o                         
   2   5  10         12.42          9.97         0.95 o                         
   3   5  10         17.73         14.37         1.12 o                         
   4   5  10         15.02         13.94         1.15 o                         
   5   5  10          1.73          1.21         0.98 o                         
   6   5  10          0.13         -0.44         0.94 o                         
   7   5  10          0.70         -0.93         0.99 o                         
  -9   6  10          3.06          0.48         1.86 o                         
  -8   6  10          9.53          5.85         2.00 o                         
  -7   6  10         82.70         84.55         3.03 o                         
  -6   6  10         88.53         89.03         2.94 o                         
  -5   6  10         44.19         39.43         2.15 o                         
  -4   6  10        126.89        126.81         3.31 o                         
  -3   6  10          6.53          8.53         1.09 o                         
  -2   6  10         72.67         76.84         2.01 o                         
  -1   6  10         10.01          7.25         0.85 o                         
   0   6  10          1.58          1.40         0.64 o                         
   1   6  10        133.72        132.03         2.29 o                         
   2   6  10         57.07         59.58         1.70 o                         
   3   6  10         10.58          9.23         1.03 o                         
   4   6  10          4.02          2.04         0.96 o                         
   5   6  10         63.91         70.13         2.43 o                         
   6   6  10         29.50         27.56         1.76 o                         
   7   6  10          0.18         -1.05         1.05 o                         
  -9   7  10          0.13         -1.80         1.80 o                         
  -8   7  10          0.61          1.00         2.67 o                         
  -7   7  10          0.44         -0.65         1.70 o                         
  -6   7  10          5.14          4.25         1.35 o                         
  -5   7  10         10.91         10.81         1.45 o                         
  -4   7  10          5.46          4.17         1.17 o                         
  -3   7  10          0.07          0.39         0.90 o                         
  -2   7  10          9.34          6.43         0.92 o                         
  -1   7  10          2.13          2.51         0.80 o                         
   0   7  10          0.57          1.28         0.73 o                         
   1   7  10         12.18         11.25         1.02 o                         
   2   7  10          6.85          7.82         0.86 o                         
   3   7  10         13.24         10.48         1.08 o                         
   4   7  10          7.55          5.49         1.34 o                         
   5   7  10          0.47         -0.97         0.97 o                         
   6   7  10          0.10         -1.06         1.24 o                         
   7   7  10          2.77         -0.69         1.38 o                         
  -8   8  10         36.92         35.87         3.00 o                         
  -7   8  10         81.51         78.20         3.86 o                         
  -6   8  10         53.14         44.40         3.41 o                         
  -5   8  10         34.53         38.58         3.40 o                         
  -4   8  10         60.72         54.08         2.40 o                         
  -3   8  10         14.93         17.71         1.61 o                         
  -2   8  10        109.31        108.30         2.68 o                         
  -1   8  10         21.92         25.44         1.50 o                         
   0   8  10         36.03         35.27         1.46 o                         
   1   8  10         48.40         50.03         1.65 o                         
   2   8  10         42.48         42.56         1.62 o                         
   3   8  10         41.01         34.10         1.70 o                         
   4   8  10          2.92          1.34         1.04 o                         
   5   8  10          4.37          3.72         1.27 o                         
   6   8  10         16.21         15.95         2.10 o                         
  -8   9  10          0.03         -0.53         2.52 o                         
  -7   9  10          2.14          2.00         1.84 o                         
  -6   9  10          2.77          1.27         1.80 o                         
  -5   9  10         28.59         27.25         3.35 o                         
  -4   9  10          8.93          8.16         1.38 o                         
  -3   9  10          0.24         -0.52         1.19 o                         
  -2   9  10          2.95          1.95         0.94 o                         
  -1   9  10          8.94         10.93         1.47 o                         
   0   9  10          5.17          4.38         0.91 o                         
   1   9  10          6.39          6.37         0.97 o                         
   2   9  10          5.33          3.32         0.99 o                         
   3   9  10          2.72          1.95         1.22 o                         
   4   9  10          0.05         -1.42         1.42 o                         
   5   9  10         15.58         13.36         1.85 o                         
   6   9  10          6.61          4.92         1.76 o                         
  -8  10  10          7.35          6.32         2.30 o                         
  -7  10  10         64.73         67.76         3.71 o                         
  -6  10  10          2.49          1.09         1.91 o                         
  -5  10  10         11.13         11.08         2.05 o                         
  -4  10  10         14.15         11.31         1.96 o                         
  -3  10  10         12.83         17.02         1.59 o                         
  -2  10  10          9.40         12.45         1.28 o                         
  -1  10  10          0.06          0.47         0.85 o                         
   0  10  10         20.06         23.85         1.40 o                         
   1  10  10         48.43         56.43         1.83 o                         
   2  10  10          2.44          1.52         1.18 o                         
   3  10  10          0.39         -0.85         1.49 o                         
   4  10  10          8.29          8.62         1.44 o                         
   5  10  10          2.02          4.20         1.29 o                         
  -7  11  10         15.65         14.84         1.80 o                         
  -6  11  10          0.06         -0.07         1.80 o                         
  -5  11  10          2.30          1.49         1.69 o                         
  -4  11  10          0.01         -1.53         1.53 o                         
  -3  11  10          0.16         -1.35         1.60 o                         
  -2  11  10          2.32          3.11         1.07 o                         
  -1  11  10         11.10         11.59         1.27 o                         
   0  11  10          0.07          1.08         0.89 o                         
   1  11  10          7.27          7.46         1.08 o                         
   2  11  10          1.56          1.40         1.10 o                         
   3  11  10          2.34          1.22         1.26 o                         
   4  11  10          3.60          4.60         1.90 o                         
   5  11  10          9.25          6.11         2.17 o                         
  -6  12  10          1.80          0.84         1.93 o                         
  -5  12  10          0.57         -1.79         1.79 o                         
  -4  12  10          3.24          2.69         1.82 o                         
  -3  12  10         29.66         31.51         2.51 o                         
  -2  12  10          3.98          7.62         1.44 o                         
  -1  12  10         16.01         16.70         1.44 o                         
   0  12  10         12.16         14.49         1.47 o                         
   1  12  10         52.26         58.77         2.79 o                         
   2  12  10         12.06         12.37         1.57 o                         
   3  12  10          8.96          9.98         2.05 o                         
   4  12  10          0.98          1.03         1.71 o                         
  -5  13  10          1.32          0.48         1.83 o                         
  -4  13  10          0.02         -0.10         1.67 o                         
  -3  13  10          0.16         -1.39         1.39 o                         
  -2  13  10          0.74          2.71         1.55 o                         
  -1  13  10          1.98          2.51         1.53 o                         
   0  13  10         13.84         14.10         1.64 o                         
   1  13  10          2.18          3.16         1.30 o                         
   2  13  10          0.84          1.48         1.62 o                         
   3  13  10          0.08         -0.18         1.56 o                         
  -4  14  10          0.27          1.08         1.85 o                         
  -3  14  10          0.01         -1.55         1.55 o                         
  -2  14  10         18.69         25.45         2.96 o                         
  -1  14  10          7.48          7.34         1.53 o                         
   0  14  10          4.27          9.73         2.33 o                         
   1  14  10         19.36         21.90         2.41 o                         
   2  14  10          2.34          3.19         1.64 o                         
  -1  15  10          0.06          2.12         1.75 o                         
  -9   1  11         21.41         19.92         2.84 o                         
  -8   1  11         16.29         17.05         2.63 o                         
  -7   1  11          0.25         -1.35         1.92 o                         
  -6   1  11         56.76         53.00         3.60 o                         
  -5   1  11        191.58        194.08         6.02 o                         
  -4   1  11        143.33        137.70         4.81 o                         
  -3   1  11         29.57         27.70         1.89 o                         
  -2   1  11         38.66         38.32         1.46 o                         
  -1   1  11        127.94        126.19         2.33 o                         
   0   1  11         77.98         75.73         2.03 o                         
   1   1  11          0.15         -0.82         0.82 o                         
   2   1  11        161.38        166.37         3.22 o                         
   3   1  11        293.22        303.46         4.80 o                         
   4   1  11          0.40          0.78         1.00 o                         
   5   1  11          9.55          8.32         1.28 o                         
   6   1  11         14.68         19.23         1.83 o                         
   7   1  11          1.75         -1.11         2.19 o                         
  -9   2  11          0.86          2.26         2.18 o                         
  -8   2  11          0.41         -0.59         2.06 o                         
  -7   2  11          2.93         -0.15         1.92 o                         
  -6   2  11         26.42         22.66         2.67 o                         
  -5   2  11         10.22         10.87         2.18 o                         
  -4   2  11         17.81         17.75         1.73 o                         
  -3   2  11          6.08          5.47         1.34 o                         
  -2   2  11         16.08         18.43         1.08 o                         
  -1   2  11         15.10         13.60         0.96 o                         
   0   2  11          0.71          0.20         0.77 o                         
   1   2  11         18.42         16.10         1.21 o                         
   2   2  11         16.13         18.22         1.40 o                         
   3   2  11          4.12          2.39         1.39 o                         
   4   2  11         11.73         11.73         1.28 o                         
   5   2  11          2.07          0.66         1.33 o                         
   6   2  11         12.08         13.80         1.67 o                         
  -9   3  11         21.18         19.42         2.35 o                         
  -8   3  11         35.41         35.89         3.33 o                         
  -7   3  11          0.00         -2.28         2.36 o                         
  -6   3  11         57.99         54.58         3.08 o                         
  -5   3  11        150.86        151.60         4.29 o                         
  -4   3  11          3.85          4.73         1.36 o                         
  -3   3  11         24.43         25.76         2.03 o                         
  -2   3  11         76.07         77.96         1.98 o                         
  -1   3  11         26.94         25.19         1.17 o                         
   0   3  11         72.40         67.91         1.79 o                         
   1   3  11         32.11         30.41         1.48 o                         
   2   3  11         47.04         48.55         1.81 o                         
   3   3  11         84.27         85.62         2.45 o                         
   4   3  11          8.17          8.33         1.24 o                         
   5   3  11         39.83         44.24         2.87 o                         
   6   3  11         10.83          8.90         1.94 o                         
  -9   4  11          5.46          4.48         1.93 o                         
  -8   4  11         16.97         16.45         2.15 o                         
  -7   4  11          3.02          0.48         1.38 o                         
  -6   4  11          2.45          1.22         1.53 o                         
  -5   4  11          0.84          1.87         1.65 o                         
  -4   4  11          1.99          2.63         1.44 o                         
  -3   4  11          0.73          2.08         1.27 o                         
  -2   4  11          3.67          6.64         1.13 o                         
  -1   4  11         17.87         18.58         1.10 o                         
   0   4  11          5.49          5.17         0.77 o                         
   1   4  11          2.17          0.59         0.75 o                         
   2   4  11          0.02         -0.83         0.83 o                         
   3   4  11          6.84          6.18         1.10 o                         
   4   4  11          4.05          4.53         1.11 o                         
   5   4  11          0.23         -0.24         1.09 o                         
   6   4  11          4.56          1.79         1.29 o                         
  -8   5  11          6.91          7.94         1.82 o                         
  -7   5  11          1.56          3.08         1.45 o                         
  -6   5  11         51.72         51.16         2.54 o                         
  -5   5  11         74.41         77.07         2.84 o                         
  -4   5  11          0.62          1.10         1.15 o                         
  -3   5  11          0.16          0.11         1.03 o                         
  -2   5  11         99.89        100.93         3.59 o                         
  -1   5  11         81.40         89.99         2.09 o                         
   0   5  11         48.30         45.04         1.48 o                         
   1   5  11         12.36         11.74         1.13 o                         
   2   5  11         56.10         54.39         1.97 o                         
   3   5  11         28.26         30.81         1.66 o                         
   4   5  11         19.92         20.74         1.53 o                         
   5   5  11         15.67         15.95         1.89 o                         
   6   5  11          0.80         -1.72         1.72 o                         
  -8   6  11          2.59         -0.73         1.84 o                         
  -7   6  11         20.14         20.16         1.99 o                         
  -6   6  11          1.05          0.31         1.34 o                         
  -5   6  11          3.43          5.87         1.41 o                         
  -4   6  11          4.09          5.53         1.31 o                         
  -3   6  11          8.05         12.51         1.46 o                         
  -2   6  11         16.26         15.91         1.38 o                         
  -1   6  11          6.46          5.55         0.95 o                         
   0   6  11          3.40          5.84         0.90 o                         
   1   6  11         42.84         42.91         2.00 o                         
   2   6  11          0.12         -0.84         0.84 o                         
   3   6  11          0.52          1.51         1.01 o                         
   4   6  11          1.42          0.88         1.08 o                         
   5   6  11          2.10          1.37         1.26 o                         
   6   6  11          0.49         -0.52         1.24 o                         
  -8   7  11          6.13          3.58         1.98 o                         
  -7   7  11          2.99          4.66         2.04 o                         
  -6   7  11         64.11         66.11         2.81 o                         
  -5   7  11         50.89         51.73         2.55 o                         
  -4   7  11         20.81         22.12         1.83 o                         
  -3   7  11         13.23         13.16         1.47 o                         
  -2   7  11         22.65         22.59         1.52 o                         
  -1   7  11         75.46         80.63         2.18 o                         
   0   7  11         23.94         23.86         1.32 o                         
   1   7  11          5.96          5.48         0.95 o                         
   2   7  11         50.00         42.71         2.06 o                         
   3   7  11         77.68         79.69         2.40 o                         
   4   7  11          0.91          0.32         1.03 o                         
   5   7  11          6.10          4.80         1.83 o                         
  -7   8  11         14.23         13.78         2.28 o                         
  -6   8  11         13.62         15.95         2.36 o                         
  -5   8  11         48.11         52.24         2.54 o                         
  -4   8  11          0.00          0.77         1.19 o                         
  -3   8  11          1.59          3.77         1.25 o                         
  -2   8  11          3.31          4.39         1.07 o                         
  -1   8  11          3.03          3.64         1.12 o                         
   0   8  11          3.11          2.78         0.91 o                         
   1   8  11          0.06          1.01         0.86 o                         
   2   8  11          2.90          5.07         1.26 o                         
   3   8  11          0.37         -0.76         1.16 o                         
   4   8  11          1.16          0.58         1.15 o                         
   5   8  11          0.27          0.20         1.17 o                         
  -7   9  11          0.00         -1.89         2.09 o                         
  -6   9  11         36.05         37.45         3.03 o                         
  -5   9  11         19.01         22.12         3.15 o                         
  -4   9  11         50.51         63.25         3.10 o                         
  -3   9  11          1.48          3.34         1.24 o                         
  -2   9  11         11.65         15.68         1.63 o                         
  -1   9  11         79.71         88.86         4.04 o                         
   0   9  11         23.69         25.49         1.53 o                         
   1   9  11         26.84         27.26         1.61 o                         
   2   9  11         33.73         33.43         1.79 o                         
   3   9  11         48.71         62.10         5.44 o                         
   4   9  11          1.24          3.81         1.39 o                         
  -6  10  11          0.80          1.04         1.91 o                         
  -5  10  11         30.37         35.45         2.95 o                         
  -4  10  11          0.17          1.36         1.72 o                         
  -3  10  11          3.55          3.55         1.90 o                         
  -2  10  11          0.23          0.95         1.63 o                         
  -1  10  11          0.52          2.27         1.11 o                         
   0  10  11          0.99          3.27         1.03 o                         
   1  10  11          3.65          5.93         1.13 o                         
   2  10  11          6.73          7.33         1.22 o                         
   3  10  11          2.81          4.96         1.46 o                         
   4  10  11          0.13         -0.25         1.62 o                         
  -5  11  11          0.53         -1.52         1.87 o                         
  -4  11  11         25.23         24.86         2.53 o                         
  -3  11  11          2.19          0.49         2.51 o                         
  -2  11  11         13.65         12.69         1.73 o                         
  -1  11  11         53.34         59.22         3.95 o                         
   0  11  11         42.03         52.71         2.28 o                         
   1  11  11         15.34         18.81         1.59 o                         
   2  11  11          4.09          5.94         1.60 o                         
   3  11  11          0.15          1.96         1.26 o                         
  -4  12  11          7.06          7.29         2.11 o                         
  -3  12  11          0.10          0.49         1.58 o                         
  -2  12  11         24.99         34.54         2.72 o                         
  -1  12  11          8.01         11.58         1.58 o                         
   0  12  11          2.08          4.66         1.37 o                         
   1  12  11          0.57          2.06         2.05 o                         
   2  12  11          3.62          6.76         1.58 o                         
  -3  13  11          0.35          0.58         1.89 o                         
  -2  13  11          5.15          8.82         4.07 o                         
  -1  13  11          8.89         11.14         1.89 o                         
   0  13  11          1.31          1.52         2.51 o                         
  -8   0  12         41.59         38.97         4.87 o                         
  -7   0  12         46.08         53.44         5.59 o                         
  -6   0  12         40.58         40.55         4.73 o                         
  -5   0  12          3.85          3.73         2.72 o                         
  -4   0  12        167.61        168.06         8.02 o                         
  -3   0  12         52.57         52.44         4.87 o                         
  -2   0  12          4.97          4.59         2.44 o                         
  -1   0  12          3.85          3.64         1.20 o                         
   0   0  12         14.19         16.21         1.78 o                         
   1   0  12        295.17        300.26         6.73 o                         
   2   0  12          7.48          8.16         1.68 o                         
   3   0  12          0.27         -1.37         1.37 o                         
   4   0  12         43.64         38.18         2.75 o                         
   5   0  12         21.34         20.68         3.40 o                         
  -8   1  12          0.78         -2.00         2.00 o                         
  -7   1  12          0.46          0.02         2.44 o                         
  -6   1  12          1.03          0.23         2.02 o                         
  -5   1  12          5.95          4.82         2.12 o                         
  -4   1  12          0.00          0.29         1.72 o                         
  -3   1  12          0.74         -1.43         1.72 o                         
  -2   1  12          1.12          1.09         3.44 o                         
  -1   1  12          1.47          0.35         0.76 o                         
   0   1  12          7.28          7.51         1.62 o                         
   1   1  12          2.54          4.86         1.08 o                         
   2   1  12          0.60         -0.98         0.98 o                         
   3   1  12         26.62         24.89         1.66 o                         
   4   1  12          0.65         -0.40         1.06 o                         
   5   1  12          1.14          1.23         1.13 o                         
  -8   2  12         23.82         26.96         3.09 o                         
  -7   2  12         36.82         39.90         3.49 o                         
  -6   2  12         44.96         46.66         8.10 o                         
  -5   2  12          4.41          4.86         1.97 o                         
  -4   2  12        158.03        167.32         5.77 o                         
  -3   2  12         85.43         85.32         4.00 o                         
  -2   2  12         16.51         15.61         2.23 o                         
  -1   2  12          0.09         -0.75         0.75 o                         
   0   2  12         56.53         61.10         2.04 o                         
   1   2  12        116.05        114.58         2.75 o                         
   2   2  12          5.02          2.87         1.04 o                         
   3   2  12         10.36         10.59         1.30 o                         
   4   2  12         29.02         25.58         1.72 o                         
   5   2  12          9.89         10.07         2.19 o                         
  -8   3  12          0.51          1.23         2.18 o                         
  -7   3  12          3.40          5.14         2.26 o                         
  -6   3  12         11.01         13.86         3.51 o                         
  -5   3  12          2.73          2.57         2.51 o                         
  -4   3  12          2.51          6.92         2.12 o                         
  -3   3  12         19.53         25.79         2.06 o                         
  -2   3  12         12.26         17.08         1.81 o                         
  -1   3  12          8.42          7.79         1.03 o                         
   0   3  12         41.89         44.73         1.81 o                         
   1   3  12         25.15         20.76         1.63 o                         
   2   3  12         16.65         18.04         1.43 o                         
   3   3  12         13.97         14.10         1.39 o                         
   4   3  12          1.06          1.45         1.12 o                         
   5   3  12          3.63          3.07         1.23 o                         
  -7   4  12         93.14        109.89         4.17 o                         
  -6   4  12         18.22         20.62         2.20 o                         
  -5   4  12         35.19         32.83         3.02 o                         
  -4   4  12        280.22        283.03         6.42 o                         
  -3   4  12         87.37         90.56         6.15 o                         
  -2   4  12          2.49          4.03         1.40 o                         
  -1   4  12         11.20         13.24         1.30 o                         
   0   4  12         24.47         28.98         1.83 o                         
   1   4  12         24.24         25.03         1.57 o                         
   2   4  12          2.25          2.03         1.06 o                         
   3   4  12         58.59         60.70         2.31 o                         
   4   4  12         37.73         40.37         2.36 o                         
   5   4  12          2.09          0.75         1.16 o                         
  -7   5  12          8.53         15.44         2.16 o                         
  -6   5  12          1.14          0.92         1.66 o                         
  -5   5  12          2.66          3.89         2.07 o                         
  -4   5  12         13.25         18.36         2.59 o                         
  -3   5  12          7.37         14.67         1.59 o                         
  -2   5  12         68.57         74.66         3.99 o                         
  -1   5  12          1.40          1.87         1.02 o                         
   0   5  12        105.82        110.06         2.46 o                         
   1   5  12          0.08          0.89         1.07 o                         
   2   5  12         10.18         11.68         1.28 o                         
   3   5  12          0.33          1.15         1.07 o                         
   4   5  12          0.79         -0.89         1.13 o                         
  -7   6  12         83.36         99.96         6.81 o                         
  -6   6  12         42.87         51.50         2.74 o                         
  -5   6  12         57.14         75.75         3.56 o                         
  -4   6  12         70.85         75.66         2.94 o                         
  -3   6  12         11.37         15.98         1.65 o                         
  -2   6  12          3.23          5.97         1.45 o                         
  -1   6  12         22.56         24.68         1.63 o                         
   0   6  12          6.48          6.64         1.01 o                         
   1   6  12         31.47         30.95         1.88 o                         
   2   6  12         56.05         53.14         2.34 o                         
   3   6  12         51.87         56.28         3.61 o                         
   4   6  12         13.76         12.70         1.45 o                         
  -6   7  12         10.66         12.61         2.18 o                         
  -5   7  12          1.57          4.38         1.44 o                         
  -4   7  12         11.04         14.31         1.67 o                         
  -3   7  12          3.86          3.75         1.70 o                         
  -2   7  12         28.74         30.80         2.35 o                         
  -1   7  12          1.86          2.49         1.08 o                         
   0   7  12         33.80         41.72         1.72 o                         
   1   7  12          3.59          4.20         1.20 o                         
   2   7  12         17.47         19.91         2.99 o                         
   3   7  12         11.52         17.76         1.74 o                         
   4   7  12          5.37          5.97         1.37 o                         
  -6   8  12         60.02         67.37         4.83 o                         
  -5   8  12         26.34         33.54         2.81 o                         
  -4   8  12         25.13         21.53         1.91 o                         
  -3   8  12         11.20         11.93         1.96 o                         
  -2   8  12          2.16          3.74         1.86 o                         
  -1   8  12         13.62         15.12         1.45 o                         
   0   8  12         12.74         13.30         1.50 o                         
   1   8  12         46.46         60.72         3.04 o                         
   2   8  12         42.28         44.73         2.24 o                         
   3   8  12         24.10         30.25         2.00 o                         
  -5   9  12          1.01          4.19         2.71 o                         
  -4   9  12         44.41         53.16         3.30 o                         
  -3   9  12          8.47          7.27         2.01 o                         
  -2   9  12          8.13         11.47         1.57 o                         
  -1   9  12          1.37          1.76         1.21 o                         
   0   9  12          3.72          4.09         1.17 o                         
   1   9  12         22.32         30.02         1.79 o                         
   2   9  12         26.63         31.92         2.15 o                         
   3   9  12          6.11         12.32         3.01 o                         
  -4  10  12         64.42         84.72         9.74 o                         
  -3  10  12          3.26          6.16         1.83 o                         
  -2  10  12          0.15         -0.86         1.99 o                         
  -1  10  12          3.21          4.97         1.35 o                         
   0  10  12          3.67          6.28         2.23 o                         
   1  10  12         39.39         50.19         2.60 o                         
   2  10  12          0.56          3.48         1.29 o                         
  -3  11  12          0.37          5.57         2.26 o                         
  -2  11  12          1.94          3.36         3.29 o                         
  -1  11  12          0.04          0.87         1.68 o                         
   0  11  12          2.21          7.79         1.45 o                         
  -6   1  13         36.43         37.68         3.44 o                         
  -5   1  13         17.45         23.64         3.01 o                         
  -4   1  13         14.75         15.61         2.48 o                         
  -3   1  13          6.37          5.73         1.93 o                         
  -2   1  13         63.79         65.27         3.74 o                         
  -1   1  13         37.77         38.83         2.60 o                         
   0   1  13          0.94          0.95         0.91 o                         
   1   1  13         25.55         26.36         1.61 o                         
   2   1  13          0.11         -1.31         1.34 o                         
   3   1  13          2.97          1.20         1.36 o                         
  -6   2  13         23.99         26.25         3.02 o                         
  -5   2  13          0.79          1.60         2.12 o                         
  -4   2  13          0.35         -1.71         1.71 o                         
  -3   2  13          0.28          1.52         1.82 o                         
  -2   2  13          7.46         10.10         2.22 o                         
  -1   2  13          0.48          2.80         1.33 o                         
   0   2  13          0.88          0.81         1.16 o                         
   1   2  13         15.49         19.55         1.69 o                         
   2   2  13         11.10         11.75         1.37 o                         
   3   2  13          1.26          0.77         1.67 o                         
  -6   3  13         48.77         57.87         5.01 o                         
  -5   3  13         10.93         10.36         2.79 o                         
  -4   3  13          8.95         10.59         2.32 o                         
  -3   3  13         15.13         14.95         2.53 o                         
  -2   3  13         16.21         13.45         3.73 o                         
  -1   3  13        102.26        107.55         9.74 o                         
   0   3  13          0.43          2.63         1.22 o                         
   1   3  13         27.13         26.57         1.81 o                         
   2   3  13         27.16         24.87         2.25 o                         
   3   3  13         28.65         32.11         1.84 o                         
  -6   4  13          4.43          4.30         2.70 o                         
  -5   4  13          0.02          0.83         2.10 o                         
  -4   4  13         12.32         16.79         2.58 o                         
  -3   4  13          0.45         -0.14         2.36 o                         
  -2   4  13          0.03          1.01         1.46 o                         
  -1   4  13          4.25          4.77         1.81 o                         
   0   4  13         10.11         11.02         1.34 o                         
   1   4  13          0.16          0.65         1.32 o                         
   2   4  13          0.30          0.21         1.15 o                         
   3   4  13          0.67          2.98         1.65 o                         
  -5   5  13         17.54         18.10         2.28 o                         
  -4   5  13         11.27         13.49         2.00 o                         
  -3   5  13          9.46         14.91         2.05 o                         
  -2   5  13         42.55         48.87         3.41 o                         
  -1   5  13         26.20         30.34         2.04 o                         
   0   5  13          3.89          6.13         1.27 o                         
   1   5  13          7.25          5.32         1.49 o                         
   2   5  13         32.16         30.01         2.62 o                         
  -5   6  13          5.00          7.13         2.73 o                         
  -4   6  13          5.67          5.26         1.76 o                         
  -3   6  13         12.25         14.04         1.92 o                         
  -2   6  13          0.03          1.86         1.55 o                         
  -1   6  13          5.70          8.31         1.72 o                         
   0   6  13          3.00          4.12         1.36 o                         
   1   6  13          0.94          1.02         1.15 o                         
   2   6  13          7.65          9.01         1.88 o                         
  -4   7  13          2.45          5.14         2.15 o                         
  -3   7  13          8.00          8.62         1.54 o                         
  -2   7  13         77.48         84.50         3.78 o                         
  -1   7  13          1.61          3.28         1.78 o                         
   0   7  13          0.85          2.32         1.29 o                         
   1   7  13          1.99          3.96         1.41 o                         
  -3   8  13          0.45          0.32         1.66 o                         
  -2   8  13          1.37          0.37         1.25 o                         
  -1   8  13          0.01          1.62         1.18 o                         
   0   8  13          0.73          2.31         1.43 o                         
  -4   0  14         27.35         35.10         4.87 o                         
  -3   0  14         55.37         56.88         5.30 o                         
  -2   0  14          0.24          6.73         2.87 o                         
  -1   0  14         48.17         41.12         5.01 o                         
   0   0  14         12.52         14.04         3.30 o                         
   1   0  14         17.48         21.72         3.73 o                         
  -4   1  14          0.17         -0.74         2.94 o                         
  -3   1  14          4.52          7.94         2.23 o                         
  -2   1  14          1.59          3.00         1.86 o                         
  -1   1  14          6.94         13.09         3.87 o                         
   0   1  14          0.54          1.55         1.32 o                         
   1   1  14          0.26          1.54         1.82 o                         
  -3   2  14         30.61         31.61         3.16 o                         
  -2   2  14          0.67          0.13         5.44 o                         
  -1   2  14         16.42         17.16         2.48 o                         
   0   2  14         16.36         15.70         2.18 o                         
  -3   3  14          0.43          6.92         2.72 o                         
  -2   3  14          5.90          5.73         2.02 o                         
  -1   3  14          2.38          4.55         2.08 o                         
   0   3  14          0.14          1.90         1.47 o                         
  -2   4  14          1.70          1.00         1.46 o                         
  -1   4  14          7.10          9.76         2.12 o                         
                                                                                
